# Supplementary material for: Novel region discovery method for Infinium 450K DNA methylation data reveals changes associated with aging in muscle and neuronal pathways
Source: Aging Cell. 2013 Oct 22;13(1):142–55. doi: 10.1111/acel.12159 (PMC4326857; doi:10.1111/acel.12159)
Supplement: Supplementary file 2 — Table S1 Lists of significant DMRs and VMRs. [file acel0013-0142-sd2.xlsx]

## Sheet: DMR_children
Region number	Chromosome	Start position of region	Region length	Number of probes in region	Gene	Area of region	p-value	q-value
1	22	46469091	2351	5	AAA AAA AAA AAA AAA	-2.49407	0.000273853	0.0182367
2	7	100463206	1347	8	SLC12A9 SLC12A9 SLC12A9;TRIP6 SLC12A9;TRIP6 SLC12A9;TRIP6 SLC12A9;TRIP6 SLC12A9;TRIP6 TRIP6;SLC12A9	-2.09549	0.000287778	0.0182367
3	22	46448690	1424	12	C22orf26;LOC150381 C22orf26;LOC150381 C22orf26;LOC150381 C22orf26;LOC150381 C22orf26;LOC150381 C22orf26;LOC150381 C22orf26;LOC150381 C22orf26;C22orf26;LOC150381 C22orf26;LOC150381 C22orf26;LOC150381 C22orf26;LOC150381 C22orf26;LOC150381	-1.76091	0.000297061	0.0182367
4	4	155661691	824	8	AAA AAA AAA AAA AAA AAA AAA AAA	1.70041	0.000310986	0.0182367
5	11	67051977	1952	7	ADRBK1 ADRBK1 ADRBK1 ADRBK1 ADRBK1 ADRBK1 ADRBK1	-1.5332	0.000338835	0.0182367
6	19	13120987	1580	5	NFIX NFIX NFIX NFIX NFIX	1.33082	0.000375968	0.0182367
7	19	39797966	1171	5	LRFN1 LRFN1 LRFN1 LRFN1 LRFN1	1.30689	0.000399176	0.0182367
8	17	46681111	1287	11	LOC404266;LOC404266;HOXB6 LOC404266;LOC404266;HOXB6 LOC404266;LOC404266;HOXB6 LOC404266;LOC404266;HOXB6 LOC404266;LOC404266;HOXB6 LOC404266;LOC404266;HOXB6 LOC404266;LOC404266;HOXB6;HOXB6 LOC404266;LOC404266;HOXB6;HOXB6 LOC404266;LOC404266;HOXB6 LOC404266;LOC404266;HOXB6 LOC404266;LOC404266;HOXB6	1.30345	0.000408459	0.0182367
9	13	28553501	1886	10	PRHOXNB PRHOXNB PRHOXNB PRHOXNB PRHOXNB PRHOXNB PRHOXNB PRHOXNB PRHOXNB PRHOXNB	1.29579	0.0004131	0.0182367
10	1	2164542	1613	4	SKI SKI SKI SKI	-1.29227	0.000417742	0.0182367
11	2	20869434	1967	10	GDF7 GDF7 GDF7 GDF7 GDF7 GDF7 GDF7 GDF7 AAA AAA	1.29222	0.000431667	0.0182367
12	13	114828264	2013	8	RASA3 RASA3 RASA3 RASA3 RASA3 RASA3 RASA3 RASA3	-1.29046	0.00044095	0.0182367
13	22	46465160	817	3	AAA AAA AAA	-1.28269	0.000515215	0.0192797
14	8	48647583	1503	5	KIAA0146 KIAA0146 AAA AAA AAA	-1.20656	0.000515215	0.0192797
15	17	7832680	557	9	KCNAB3 KCNAB3 KCNAB3 KCNAB3 KCNAB3 KCNAB3 KCNAB3 KCNAB3 KCNAB3	1.19832	0.000519857	0.0192797
16	10	129536661	647	4	FOXI2 FOXI2 FOXI2 FOXI2	1.18813	0.000556989	0.019967
17	9	139925395	2251	6	C9orf139;FUT7 C9orf139;FUT7 C9orf139;FUT7 C9orf139;FUT7;FUT7 C9orf139;FUT7;FUT7 C9orf139;FUT7	-1.16789	0.000649821	0.0225422
18	20	45946271	1621	7	ZMYND8;LOC100131496;ZMYND8;ZMYND8 ZMYND8;LOC100131496;ZMYND8;ZMYND8 ZMYND8;LOC100131496;ZMYND8;ZMYND8 ZMYND8;LOC100131496;ZMYND8;ZMYND8 ZMYND8;LOC100131496;ZMYND8;ZMYND8 ZMYND8;ZMYND8;LOC100131496;ZMYND8 ZMYND8;ZMYND8;LOC100131496;ZMYND8	-1.14459	0.000719444	0.0241768
19	1	85743732	1321	3	BCL10 BCL10 BCL10	-1.12991	0.000770502	0.0243709
20	1	32738251	2151	7	LCK;LCK LCK;LCK LCK;LCK LCK;LCK LCK;LCK;LCK LCK;LCK LCK;LCK	1.09744	0.000770502	0.0243709
21	19	838964	2118	10	AAA PRTN3 PRTN3 PRTN3 PRTN3 PRTN3 PRTN3 PRTN3 PRTN3;PRTN3 PRTN3	-1.09564	0.000821559	0.0252447
22	8	27467783	1555	7	CLU;CLU;CLU CLU;CLU;CLU;CLU CLU;CLU;CLU CLU;CLU;CLU CLU;CLU;CLU;CLU CLU;CLU;CLU CLU;CLU;CLU	-1.08649	0.000909749	0.0271753
23	21	34773372	1510	4	AAA IFNGR2 IFNGR2 IFNGR2	-1.07839	0.000960807	0.0279261
24	16	4729905	1734	6	MGRN1;MGRN1;MGRN1;MGRN1 MGRN1;MGRN1;MGRN1;MGRN1 MGRN1;MGRN1;MGRN1;MGRN1 MGRN1;MGRN1;MGRN1;MGRN1 MGRN1;MGRN1;MGRN1;MGRN1 MGRN1;MGRN1;MGRN1;MGRN1	-1.07387	0.00102115	0.028154
25	4	125112	946	3	ZNF718 ZNF718 ZNF718	-1.02514	0.00102115	0.028154
26	12	6881997	1127	4	LAG3;LAG3 LAG3 LAG3 LAG3	-1.01736	0.00112326	0.0295872
27	17	38220298	1764	4	THRA;THRA THRA;THRA THRA;THRA THRA;THRA	-1.0142	0.0011279	0.0295872
28	11	128553855	1674	7	AAA AAA AAA AAA AAA AAA AAA	-0.990252	0.0012393	0.0313094
29	7	2138995	1236	6	MAD1L1;MAD1L1;MAD1L1 MAD1L1;MAD1L1;MAD1L1 MAD1L1;MAD1L1;MAD1L1 MAD1L1;MAD1L1;MAD1L1 MAD1L1;MAD1L1;MAD1L1 MAD1L1;MAD1L1;MAD1L1	0.958147	0.00127179	0.0313094
30	12	15038440	992	5	MGP MGP;MGP MGP MGP MGP	-0.935874	0.00128108	0.0313094
31	18	72166016	1197	5	CNDP2;CNDP2 CNDP2;CNDP2 CNDP2;CNDP2 CNDP2;CNDP2;CNDP2 CNDP2;CNDP2	-0.923071	0.00136462	0.0323999
32	1	248902767	1166	7	LOC646627;LOC646627 LOC646627 LOC646627 LOC646627 LOC646627 LOC646627 LOC646627	-0.92157	0.00141568	0.0323999
33	11	47278977	1328	6	NR1H3;NR1H3;NR1H3 NR1H3;NR1H3;NR1H3 NR1H3;NR1H3;NR1H3 NR1H3;NR1H3;NR1H3 NR1H3;NR1H3;NR1H3;NR1H3;NR1H3 NR1H3;NR1H3;NR1H3	-0.885966	0.00141568	0.0323999
34	5	149867577	1278	4	AAA AAA AAA AAA	-0.87711	0.00147602	0.0330692
35	17	79004850	1316	9	FLJ90757 FLJ90757 FLJ90757 FLJ90757 FLJ90757 FLJ90757 FLJ90757 FLJ90757 FLJ90757	-0.864065	0.00155957	0.033085
36	1	153362927	1093	6	S100A8 S100A8 S100A8 S100A8 S100A8 S100A8	-0.862745	0.00156885	0.033085
37	22	31500397	985	4	SMTN;SMTN;SMTN SELM SELM SELM	0.843029	0.00156885	0.033085
38	11	33562503	874	4	C11orf41 C11orf41 C11orf41 C11orf41	-0.840556	0.00167561	0.0346616
39	13	51639953	1116	8	GUCY1B2 GUCY1B2 GUCY1B2 GUCY1B2 GUCY1B2 GUCY1B2 GUCY1B2 GUCY1B2	-0.825213	0.00178701	0.0351557
40	1	55246867	541	5	TTC22 TTC22 TTC22 TTC22 TTC22	0.819581	0.00182878	0.0351557
41	9	124982413	1069	3	LHX6;LHX6 LHX6;LHX6 LHX6;LHX6	0.817267	0.00185663	0.0351557
42	12	52638005	587	3	KRT7 KRT7 KRT7	-0.79632	0.00189841	0.0351557
43	1	92952641	1266	8	GFI1;GFI1 GFI1;GFI1 GFI1;GFI1 GFI1;GFI1 GFI1;GFI1 GFI1 GFI1 GFI1	-0.788359	0.00190305	0.0351557
44	14	70264043	826	2	SLC10A1 SLC10A1	-0.775909	0.00191233	0.0351557
45	7	142493732	760	8	AAA AAA AAA AAA AAA AAA AAA AAA	0.76546	0.00200052	0.0351557
46	19	940724	847	5	ARID3A ARID3A ARID3A ARID3A ARID3A	-0.764661	0.00204694	0.0351557
47	12	27702201	896	2	PPFIBP1;PPFIBP1 PPFIBP1;PPFIBP1	-0.763789	0.0020655	0.0351557
48	12	739280	1058	4	NINJ2 NINJ2 NINJ2 NINJ2	0.752204	0.00213048	0.0351557
49	9	94181612	889	2	NFIL3 NFIL3	-0.740326	0.00216762	0.0351557
50	19	13050586	987	3	CALR CALR CALR	-0.736263	0.00219082	0.0351557
51	12	58209913	965	4	AVIL AVIL AVIL AVIL	-0.735004	0.00221403	0.0351557
52	6	167011311	781	2	RPS6KA2;RPS6KA2 RPS6KA2;RPS6KA2	-0.729146	0.00225117	0.0351557
53	1	209570949	940	2	AAA AAA	-0.728457	0.00226045	0.0351557
54	19	4542866	1580	6	SEMA6B SEMA6B SEMA6B SEMA6B SEMA6B SEMA6B	-0.727137	0.00227437	0.0351557
55	4	89445475	934	2	PIGY;PIGY PIGY;PIGY	-0.718056	0.00227901	0.0351557
56	11	59950745	918	3	MS4A6A;MS4A6A;MS4A6A MS4A6A;MS4A6A;MS4A6A MS4A6A;MS4A6A;MS4A6A	-0.714244	0.00231615	0.0351557
57	6	31539735	1015	19	LTA;LTA LTA;LTA;LTA LTA;LTA;LTA LTA;LTA;LTA LTA;LTA;LTA LTA;LTA;LTA LTA;LTA;LTA LTA;LTA;LTA LTA;LTA;LTA LTA;LTA;LTA LTA;LTA;LTA LTA;LTA;LTA LTA;LTA LTA;LTA LTA;LTA LTA;LTA LTA;LTA LTA;LTA LTA;LTA	0.705338	0.00232079	0.0351557
58	1	224014120	955	2	TP53BP2;TP53BP2 TP53BP2;TP53BP2	-0.703091	0.00240434	0.0359071
59	19	37825320	688	6	HKR1 HKR1 HKR1 HKR1 HKR1;HKR1 HKR1	0.700328	0.00250645	0.0364066
60	11	2406307	1392	7	CD81 CD81 CD81 CD81 CD81 CD81 CD81	0.69704	0.00251573	0.0364066
61	7	150744274	1004	4	ACCN3;ACCN3;ABCB8;ACCN3 ACCN3;ACCN3;ABCB8;ACCN3 ACCN3;ACCN3;ABCB8;ACCN3 ACCN3;ACCN3;ACCN3	-0.69322	0.00253894	0.0364066
62	10	123355268	968	7	FGFR2;FGFR2;FGFR2;FGFR2;FGFR2;FGFR2;FGFR2 FGFR2;FGFR2;FGFR2;FGFR2;FGFR2;FGFR2 FGFR2;FGFR2;FGFR2;FGFR2;FGFR2;FGFR2 FGFR2;FGFR2;FGFR2;FGFR2;FGFR2;FGFR2 FGFR2;FGFR2;FGFR2;FGFR2;FGFR2;FGFR2;FGFR2 FGFR2;FGFR2;FGFR2;FGFR2;FGFR2;FGFR2 FGFR2;FGFR2;FGFR2;FGFR2;FGFR2;FGFR2	0.691623	0.00261785	0.0370454
63	3	22412124	1108	4	AAA AAA AAA AAA	-0.690364	0.00271996	0.0372499
64	20	19954588	1280	5	RIN2 RIN2 RIN2 RIN2 RIN2	-0.689233	0.00274781	0.0372499
65	19	46800602	1070	4	HIF3A;HIF3A HIF3A;HIF3A HIF3A;HIF3A HIF3A;HIF3A;HIF3A	-0.684919	0.00277102	0.0372499
66	22	43547974	722	2	TSPO;TSPO TSPO;TSPO	-0.683802	0.00277102	0.0372499
67	8	1971220	1185	5	AAA AAA AAA AAA AAA	-0.675509	0.00300774	0.0399366
68	10	49879704	1352	5	AAA AAA AAA AAA AAA	0.666022	0.00304952	0.0400004
69	22	36560801	945	2	APOL3;APOL3;APOL3;APOL3 APOL3;APOL3;APOL3;APOL3	-0.664096	0.00313306	0.0404051
70	3	127310291	865	3	TPRA1;TPRA1 TPRA1 AAA	-0.662301	0.00315627	0.0404051
71	4	7648627	979	2	SORCS2 SORCS2	-0.657912	0.00327695	0.0414412
72	18	72916311	1076	6	ZADH2 ZADH2 ZADH2 ZADH2 ZADH2 ZADH2	0.647668	0.00331409	0.0414412
73	12	54688344	1160	3	NFE2;NFE2 NFE2;NFE2 NFE2;NFE2;NFE2	-0.646292	0.00336979	0.0416571
74	7	4754566	849	6	FOXK1 FOXK1 FOXK1 FOXK1 FOXK1 FOXK1	-0.645276	0.00342084	0.041807
75	8	10488231	1039	4	RP1L1 RP1L1 RP1L1 RP1L1	-0.645196	0.00352296	0.0424614
76	8	1951383	936	2	KBTBD11 KBTBD11	-0.633321	0.00359258	0.0424614
77	20	55967503	791	3	RBM38;RBM38 RBM38;RBM38 RBM38;RBM38	0.630077	0.00359258	0.0424614
78	4	184018031	606	3	AAA C4orf38 C4orf38	0.626977	0.00364828	0.042604
79	7	90895894	807	4	FZD1 FZD1;FZD1 FZD1;FZD1 FZD1;FZD1	0.618146	0.00373183	0.042604
80	3	184037459	858	4	EIF4G1;EIF4G1;EIF4G1;EIF4G1;EIF4G1 EIF4G1;EIF4G1;EIF4G1;EIF4G1;EIF4G1 EIF4G1;EIF4G1;EIF4G1;EIF4G1;EIF4G1 EIF4G1;EIF4G1;EIF4G1;EIF4G1;EIF4G1;EIF4G1	-0.616821	0.00379217	0.042604
81	20	62572875	1239	6	MIR1914;UCKL1 UCKL1;MIR1914 UCKL1;MIR1914;MIR647 UCKL1;MIR1914;MIR647 UCKL1;MIR1914;MIR647 UCKL1;MIR1914;MIR647	-0.613568	0.00382466	0.042604
82	9	117156883	731	3	AKNA AKNA AKNA	-0.611316	0.0038293	0.042604
83	1	6659504	899	2	KLHL21 KLHL21	-0.607129	0.00385251	0.042604
84	5	175974973	928	2	PCDH24 PCDH24	-0.601747	0.00391749	0.042604
85	19	47839132	999	4	GPR77 GPR77 GPR77 GPR77	-0.601719	0.00392213	0.042604
86	11	12306515	981	3	AAA MICALCL MICALCL	-0.598801	0.00402889	0.0428692
87	16	48533155	775	2	AAA AAA	-0.593533	0.00402889	0.0428692
88	7	151502322	947	2	PRKAG2;PRKAG2 PRKAG2;PRKAG2	-0.590703	0.00406602	0.0428692
89	1	1368846	620	2	AAA VWA1;VWA1	-0.588682	0.0041867	0.0429125
90	7	1265851	1377	5	AAA AAA AAA AAA AAA	0.588195	0.00419599	0.0429125
91	9	139399348	1251	3	NOTCH1 NOTCH1 NOTCH1	-0.587816	0.00423776	0.0429125
92	17	75315837	947	6	SEPT9;SEPT9;SEPT9;SEPT9 SEPT9;SEPT9;SEPT9;SEPT9 SEPT9;SEPT9;SEPT9;SEPT9 SEPT9;SEPT9;SEPT9;SEPT9 SEPT9;SEPT9;SEPT9 SEPT9;SEPT9;SEPT9	-0.586002	0.00425633	0.0429125
93	4	87894298	839	2	AFF1 AFF1	-0.585338	0.00430738	0.0429125
94	19	852114	940	5	ELANE ELANE ELANE;ELANE ELANE ELANE	-0.580032	0.00433523	0.0429125
95	8	104131768	915	2	AAA AAA	-0.579991	0.00439093	0.0429125
96	7	26192966	839	5	NFE2L3 NFE2L3 NFE2L3 NFE2L3 NFE2L3	-0.577426	0.00442806	0.0429125
97	17	45729462	760	2	KPNB1 KPNB1	-0.573185	0.00455803	0.0429125
98	13	114270794	835	2	TFDP1;TFDP1 TFDP1;TFDP1	-0.572857	0.00458124	0.0429125
99	7	73241729	845	5	AAA AAA AAA AAA AAA	-0.571536	0.00458588	0.0429125
100	17	40995583	995	3	PSME3;PSME3;AOC2;AOC2 AOC2;AOC2 AOC2;AOC2	-0.570108	0.00466479	0.0429125
101	9	73026643	688	2	KLF9 KLF9	-0.569158	0.00467407	0.0429125
102	6	32609783	1011	3	HLA-DQA1 HLA-DQA1 HLA-DQA1	-0.567639	0.00479011	0.0429125
103	12	4699085	533	3	DYRK4 DYRK4 DYRK4	-0.565754	0.00482724	0.0429125
104	1	16275539	755	2	ZBTB17 ZBTB17	-0.564204	0.00483652	0.0429125
105	16	66774626	867	2	DYNC1LI2 DYNC1LI2	-0.559884	0.00489686	0.0429125
106	3	123371420	779	2	MYLK;MYLK;MYLK;MYLK MYLK;MYLK;MYLK;MYLK	-0.559182	0.00494792	0.0429125
107	1	36839270	758	2	STK40 STK40	-0.559014	0.00502683	0.0429125
108	6	110720501	848	5	DDO;DDO DDO;DDO DDO;DDO DDO;DDO DDO;DDO	-0.554745	0.00504075	0.0429125
109	17	16322482	999	2	TRPV2 TRPV2	-0.554483	0.00505468	0.0429125
110	1	230415185	483	6	GALNT2 GALNT2 GALNT2 GALNT2 GALNT2 GALNT2	0.549633	0.00507324	0.0429125
111	17	56354594	837	5	MPO MPO MPO MPO MPO	-0.548693	0.00510109	0.0429125
112	12	76413973	756	3	AAA AAA AAA	-0.548642	0.00511966	0.0429125
113	19	5131279	784	2	KDM4B KDM4B	0.545249	0.00511966	0.0429125
114	23	106749745	1116	8	AAA AAA AAA AAA AAA AAA AAA AAA	0.544043	0.00517072	0.0429125
115	4	24795830	859	2	SOD3 SOD3	-0.541201	0.00517072	0.0429125
116	4	1764152	939	2	AAA AAA	-0.540492	0.00524034	0.0429125
117	2	86012225	622	2	ATOH8 ATOH8	-0.539558	0.00529604	0.0429125
118	16	921161	965	3	LMF1 LMF1 LMF1	0.539408	0.00530996	0.0429125
119	7	130789013	914	2	FLJ43663;FLJ43663 FLJ43663;FLJ43663	-0.538161	0.00530996	0.0429125
120	16	88906534	836	3	GALNS GALNS GALNS	-0.537144	0.0053471	0.0429125
121	12	54805345	873	2	ITGA5 ITGA5	-0.536993	0.00546314	0.0431987
122	1	247580565	852	2	NLRP3;NLRP3;NLRP3;NLRP3;NLRP3 NLRP3;NLRP3;NLRP3;NLRP3;NLRP3;NLRP3;NLRP3;NLRP3	-0.535727	0.00546314	0.0431987
123	11	1952638	1023	4	TNNT3;TNNT3;TNNT3;TNNT3 TNNT3;TNNT3;TNNT3;TNNT3 TNNT3;TNNT3;TNNT3;TNNT3 TNNT3;TNNT3;TNNT3;TNNT3	-0.535594	0.00563023	0.0435812
124	19	42258336	1059	4	CEACAM6 CEACAM6 CEACAM6 CEACAM6	-0.533329	0.00564416	0.0435812
125	14	25042782	976	4	CTSG CTSG CTSG CTSG	-0.530846	0.0056488	0.0435812
126	16	57701455	784	5	GPR97 GPR97 GPR97 GPR97 GPR97;GPR97	-0.530056	0.00568129	0.0435812
127	16	85132373	837	2	FAM92B FAM92B	-0.529983	0.00571378	0.0435812
128	12	27396229	708	5	STK38L STK38L STK38L STK38L STK38L	-0.529084	0.00577412	0.0436391
129	2	31454631	812	2	AAA EHD3	-0.525422	0.00610832	0.0436391
130	1	201618901	886	4	NAV1 NAV1 NAV1 NAV1	0.525418	0.00621043	0.0436391
131	20	62282821	712	2	STMN3 STMN3	-0.521568	0.00625685	0.0436391
132	1	236016383	745	2	LYST;MIR1537 LYST;MIR1537	-0.521102	0.00628005	0.0436391
133	5	77803462	919	2	LHFPL2 LHFPL2	-0.520986	0.00630326	0.0436391
134	14	21491469	964	2	NDRG2;NDRG2;NDRG2;NDRG2;NDRG2;NDRG2;NDRG2;NDRG2 NDRG2;NDRG2;NDRG2;NDRG2;NDRG2;NDRG2;NDRG2;NDRG2	-0.520186	0.00630326	0.0436391
135	11	68856225	592	3	TPCN2 TPCN2 TPCN2	-0.519294	0.0063079	0.0436391
136	19	2234262	865	3	PLEKHJ1;MIR1227 MIR1227;PLEKHJ1 MIR1227;PLEKHJ1	-0.517787	0.00634504	0.0436391
137	8	1897075	894	2	ARHGEF10 ARHGEF10	-0.508167	0.00636824	0.0436391
138	3	51740741	732	7	GRM2;GRM2 GRM2;GRM2 GRM2;GRM2 GRM2;GRM2 GRM2;GRM2;GRM2;GRM2 GRM2;GRM2 GRM2;GRM2	0.505774	0.00638217	0.0436391
139	1	21619913	899	2	ECE1 ECE1	0.503642	0.00638217	0.0436391
140	9	124130401	764	2	STOM;STOM STOM;STOM	-0.502655	0.00638217	0.0436391
141	6	139482238	955	2	HECA HECA	0.502621	0.00641466	0.0436391
142	14	21484976	924	2	NDRG2;NDRG2;NDRG2;NDRG2;NDRG2;NDRG2;NDRG2;NDRG2 NDRG2;NDRG2;NDRG2;NDRG2;NDRG2;NDRG2;NDRG2;NDRG2	-0.500977	0.00641466	0.0436391
143	4	39482431	763	5	LOC401127 LOC401127 LOC401127 LOC401127 LOC401127	-0.500187	0.00643787	0.0436391
144	12	132433275	563	2	EP400 EP400	-0.499754	0.00644715	0.0436391
145	12	123468780	889	4	PITPNM2 PITPNM2 PITPNM2 PITPNM2	-0.49968	0.00645179	0.0436391
146	17	43228571	673	2	HEXIM1;HEXIM1 HEXIM1;HEXIM1	-0.499644	0.0065307	0.0437978
147	20	62679255	458	3	SOX18 SOX18 SOX18	0.498937	0.00667459	0.0437978
148	6	35185397	891	2	SCUBE3 SCUBE3	-0.498937	0.00672565	0.0437978
149	15	65175729	624	2	AAA AAA	-0.498242	0.00674885	0.0437978
150	14	23587687	929	4	CEBPE CEBPE CEBPE;CEBPE CEBPE	-0.497845	0.00676742	0.0437978
151	11	67349590	736	6	GSTP1 GSTP1 GSTP1 GSTP1 GSTP1 GSTP1	-0.497743	0.00678134	0.0437978
152	16	87734816	627	5	LOC100129637 LOC100129637 LOC100129637 LOC100129637 LOC100129637	0.495316	0.00680455	0.0437978
153	5	73938574	709	2	ENC1 AAA	-0.492186	0.00682312	0.0437978
154	1	234792390	910	2	AAA AAA	-0.490198	0.00684169	0.0437978
155	6	30001949	774	2	NCRNA00171 NCRNA00171	-0.489704	0.0068881	0.0438314
156	12	7070679	704	3	AAA AAA MIR200C	-0.489328	0.00716195	0.0452499
157	21	17565450	931	2	C21orf34;C21orf34 C21orf34;C21orf34	-0.488664	0.00723158	0.0452499
158	11	129991445	923	6	APLP2;APLP2;APLP2;APLP2;APLP2;APLP2 APLP2;APLP2;APLP2;APLP2;APLP2;APLP2 APLP2;APLP2;APLP2;APLP2;APLP2;APLP2 APLP2;APLP2;APLP2;APLP2;APLP2;APLP2 APLP2;APLP2;APLP2;APLP2;APLP2;APLP2 APLP2;APLP2;APLP2;APLP2;APLP2;APLP2	0.487899	0.00727799	0.0452499
159	2	240035107	787	2	HDAC4 HDAC4	-0.487609	0.00731048	0.0452499
160	7	143084573	956	2	ZYX;ZYX ZYX;ZYX	-0.48686	0.00745437	0.0452499
161	1	147781827	731	7	AAA AAA AAA AAA AAA AAA AAA	0.481684	0.00745437	0.0452499
162	4	1294432	646	6	MAEA;MAEA MAEA;MAEA MAEA;MAEA MAEA;MAEA MAEA;MAEA MAEA;MAEA	-0.479883	0.00747758	0.0452499
163	6	13766814	814	2	AAA AAA	-0.478626	0.00750079	0.0452499
164	2	33359198	490	6	LTBP1;LTBP1;LTBP1;LTBP1;LTBP1 LTBP1;LTBP1;LTBP1;LTBP1;LTBP1 LTBP1;LTBP1;LTBP1;LTBP1;LTBP1 LTBP1;LTBP1;LTBP1;LTBP1;LTBP1 LTBP1;LTBP1;LTBP1;LTBP1;LTBP1 LTBP1;LTBP1;LTBP1;LTBP1;LTBP1;LTBP1;LTBP1;LTBP1;LTBP1	-0.477668	0.00751936	0.0452499
165	16	85577800	716	3	AAA AAA AAA	-0.474733	0.00764468	0.0452499
166	20	4664695	874	2	AAA PRNP;PRNP;PRNP;PRNP	-0.47453	0.00764932	0.0452499
167	20	11898478	780	5	BTBD3;BTBD3 BTBD3;BTBD3 BTBD3;BTBD3 BTBD3;BTBD3;BTBD3 BTBD3;BTBD3	-0.473691	0.00766789	0.0452499
168	16	85936666	830	3	IRF8 IRF8 IRF8	0.473241	0.00768181	0.0452499
169	17	79798629	920	6	AAA AAA AAA AAA AAA AAA	-0.472977	0.00770038	0.0452499
170	12	1753440	716	3	WNT5B;WNT5B WNT5B;WNT5B WNT5B;WNT5B	-0.470257	0.00776072	0.0453606
171	17	46650310	915	3	HOXB3 HOXB3 HOXB3;HOXB3	-0.470226	0.00786283	0.045457
172	10	129533731	376	3	AAA AAA FOXI2	0.469539	0.00788604	0.045457
173	1	156093948	571	2	LMNA;LMNA;LMNA LMNA;LMNA;LMNA	-0.469253	0.00794638	0.045457
174	9	139643351	751	2	LCN6 LCN6	-0.468668	0.00796031	0.045457
175	19	1444202	690	2	AAA AAA	-0.46662	0.00813669	0.045457
176	1	11040367	703	2	C1orf127 C1orf127	-0.463891	0.00814133	0.045457
177	8	37378355	764	3	AAA AAA AAA	-0.463441	0.00821559	0.045457
178	21	36258423	1037	6	RUNX1;RUNX1;RUNX1 RUNX1;RUNX1;RUNX1 RUNX1;RUNX1;RUNX1 RUNX1;RUNX1;RUNX1 RUNX1;RUNX1;RUNX1 RUNX1;RUNX1;RUNX1;RUNX1;RUNX1	0.462295	0.00827129	0.045457
179	5	96477502	1012	3	LIX1 LIX1;LIX1 LIX1;LIX1	-0.462098	0.00828057	0.045457
180	4	40588553	555	2	RBM47 RBM47	-0.460044	0.00828057	0.045457
181	10	90694875	688	2	ACTA2;ACTA2 ACTA2;ACTA2	-0.459982	0.0082945	0.045457
182	19	39224370	777	2	CAPN12 CAPN12	-0.458559	0.00832235	0.045457
183	1	150943828	806	2	LASS2;LASS2 LASS2;LASS2	-0.456977	0.00832699	0.045457
184	5	135414858	835	5	AAA AAA AAA AAA AAA	0.456911	0.00840126	0.0456293
185	20	43343365	395	3	WISP2 WISP2 WISP2	-0.456877	0.00844767	0.045654
186	17	80829028	690	6	TBCD TBCD TBCD TBCD TBCD TBCD	0.456345	0.00858228	0.0456556
187	19	10396158	873	2	ICAM4;ICAM4;ICAM4;ICAM1 ICAM4;ICAM4;ICAM4;ICAM1	-0.455953	0.00863333	0.0456556
188	11	58612087	727	2	GLYATL2 GLYATL2	-0.455849	0.00863798	0.0456556
189	1	160832662	898	2	CD244;CD244;CD244;CD244;CD244;CD244 CD244;CD244;CD244	-0.454275	0.00863798	0.0456556
190	17	46679135	580	3	LOC404266;LOC404266;LOC404266;LOC404266;HOXB6;LOC404266 LOC404266;LOC404266;LOC404266;LOC404266;HOXB6;LOC404266 LOC404266;LOC404266;HOXB6	0.453201	0.00867975	0.0456556
191	11	64138719	687	4	RPS6KA4;RPS6KA4 RPS6KA4;RPS6KA4 RPS6KA4;RPS6KA4 RPS6KA4;RPS6KA4	0.450112	0.00870296	0.0456556
192	6	35569471	753	2	FKBP5;FKBP5;FKBP5;FKBP5 FKBP5;FKBP5;FKBP5;FKBP5	-0.449226	0.00881436	0.0460093
193	12	56121015	470	2	CD63;CD63 CD63;CD63	-0.449123	0.00885613	0.0460093
194	1	154943300	632	5	SHC1;SHC1;SHC1;SHC1 SHC1;SHC1;SHC1;SHC1 SHC1;SHC1;SHC1;SHC1 SHC1;SHC1;SHC1;SHC1 SHC1;SHC1;SHC1;SHC1	-0.449014	0.00893968	0.0460476
195	17	80200785	514	3	AAA AAA AAA	-0.448163	0.00894896	0.0460476
196	3	151487193	813	2	LOC201651 LOC201651	-0.447867	0.00910677	0.0464764
197	11	35159382	948	2	CD44;CD44;CD44;CD44;CD44 CD44;CD44;CD44;CD44;CD44	-0.446526	0.00912998	0.0464764
198	12	66356357	726	2	HMGA2 HMGA2	-0.44445	0.00916247	0.0464764
199	2	233284402	532	3	AAA AAA AAA	0.444407	0.00925531	0.0467278
200	13	111837676	754	2	ARHGEF7;ARHGEF7;ARHGEF7;ARHGEF7;ARHGEF7 ARHGEF7;ARHGEF7;ARHGEF7;ARHGEF7;ARHGEF7	0.442083	0.00937599	0.0469434
201	6	32294470	767	6	C6orf10 C6orf10 C6orf10 C6orf10 C6orf10 C6orf10	-0.441549	0.00938527	0.0469434
202	11	3175007	629	4	OSBPL5;OSBPL5;OSBPL5 OSBPL5;OSBPL5;OSBPL5 OSBPL5;OSBPL5;OSBPL5 OSBPL5;OSBPL5;OSBPL5	-0.441261	0.00957557	0.0473185
203	12	62583974	480	3	FAM19A2 FAM19A2 FAM19A2	-0.437695	0.00959878	0.0473185
204	20	43882990	556	4	SLPI SLPI SLPI SLPI	-0.437214	0.00960807	0.0473185
205	14	106321751	678	6	AAA AAA AAA AAA AAA AAA	0.434373	0.00964056	0.0473185
206	19	13215729	626	2	TRMT1;TRMT1;TRMT1 TRMT1;TRMT1;TRMT1	-0.433953	0.00971482	0.0473185
207	15	70387217	797	3	TLE3;TLE3;TLE3 TLE3;TLE3;TLE3 TLE3;TLE3;TLE3	0.433759	0.0097241	0.0473185
208	12	107974612	687	4	BTBD11;BTBD11 BTBD11;BTBD11 BTBD11;BTBD11 BTBD11;BTBD11	0.433366	0.00990513	0.047597
209	6	110736772	281	5	DDO;DDO DDO;DDO DDO;DDO DDO;DDO DDO;DDO	-0.4289	0.00990513	0.047597
210	15	38987640	920	3	C15orf53 C15orf53 C15orf53	-0.428885	0.00991441	0.047597
211	17	26708226	547	3	SARM1 SARM1 SARM1	0.428747	0.00997475	0.047677
212	1	228634265	541	3	AAA AAA AAA	0.42829	0.0101233	0.0479912
213	2	47561578	757	2	AAA AAA	-0.426164	0.0101279	0.0479912
214	17	80833638	590	3	TBCD TBCD TBCD	-0.425976	0.0102115	0.0479948
215	19	41930894	859	2	BCKDHA;BCKDHA B3GNT8	-0.424745	0.0102208	0.0479948
216	1	2120985	739	6	C1orf86;LOC100128003 C1orf86;LOC100128003;C1orf86 C1orf86;LOC100128003;C1orf86 C1orf86;LOC100128003;C1orf86 C1orf86;LOC100128003;C1orf86 C1orf86;LOC100128003;C1orf86	-0.424529	0.0103971	0.0485055
217	6	30853258	903	9	DDR1;DDR1 DDR1;DDR1 DDR1;DDR1 DDR1;DDR1 DDR1;DDR1 DDR1;DDR1 DDR1;DDR1 DDR1;DDR1 DDR1;DDR1	0.422284	0.0105735	0.0485055
218	16	49732224	399	4	ZNF423 ZNF423 ZNF423 ZNF423	-0.419728	0.0106199	0.0485055
219	8	142219329	636	3	AAA AAA AAA	-0.418968	0.0106756	0.0485055
220	7	2444534	797	2	CHST12 CHST12	-0.41808	0.0106803	0.0485055
221	5	150677867	467	3	SLC36A3;SLC36A3 SLC36A3;SLC36A3 SLC36A3;SLC36A3	-0.418051	0.0106849	0.0485055
222	7	157263638	878	2	AAA AAA	0.417987	0.0107267	0.0485055
223	8	6795162	818	2	DEFA4 DEFA4	-0.4175	0.0107453	0.0485055
224	17	37822780	851	2	TCAP PNMT	-0.417116	0.010801	0.0485055
225	12	14413090	600	4	AAA AAA AAA AAA	-0.416307	0.0108102	0.0485055
226	9	139588516	897	2	AAA AAA	-0.416014	0.0108427	0.0485055
227	2	54783773	629	2	SPTBN1 SPTBN1;SPTBN1	0.415663	0.0108659	0.0485055
228	4	124232	390	3	ZNF718 ZNF718 ZNF718	-0.415509	0.0109634	0.048705
229	22	38614796	572	2	AAA TMEM184B	-0.414231	0.0110423	0.0488586
230	10	51566824	846	2	NCOA4;NCOA4;NCOA4 NCOA4;NCOA4;NCOA4	-0.413245	0.0111351	0.0490991
231	11	113928473	691	2	AAA ZBTB16	-0.412237	0.0112373	0.0492683
232	6	15504844	501	5	JARID2 JARID2 JARID2 JARID2 JARID2	-0.410994	0.0112697	0.0492683
233	10	99477984	735	4	LOC100270710 LOC100270710 LOC100270710 LOC100270710	-0.410031	0.0113347	0.04933
234	7	73442480	633	4	ELN;ELN;ELN;ELN;ELN;ELN;ELN;ELN;ELN;ELN ELN;ELN;ELN;ELN;ELN;ELN;ELN;ELN;ELN;ELN ELN;ELN;ELN;ELN;ELN ELN;ELN;ELN;ELN;ELN	-0.408373	0.0114925	0.0498249

## Sheet: DMR_continuous
Region number	Chromosome	Start position of region	Region length	Number of probes in region	Gene	Area of region	p-value	q-value
1	1	207995752	1414	5	LOC148696 AAA AAA AAA AAA	-3.64826	0	0
2	3	22412124	1108	4	AAA AAA AAA AAA	-3.19626	0	0
3	22	46469091	2351	5	AAA AAA AAA AAA AAA	-2.99433	0	0
4	11	61731930	2067	5	BEST1;FTH1 FTH1 FTH1 FTH1 FTH1	-2.90523	0	0
5	4	5892350	3060	9	CRMP1 CRMP1 CRMP1 CRMP1 CRMP1 CRMP1 CRMP1 CRMP1 CRMP1	2.8267	0	0
6	7	98245716	2042	8	NPTX2 NPTX2 NPTX2 NPTX2 NPTX2;NPTX2 NPTX2 NPTX2 NPTX2	2.72579	0	0
7	13	114828264	2878	12	RASA3 RASA3 RASA3 RASA3 RASA3 RASA3 RASA3 RASA3 RASA3 RASA3 RASA3 RASA3	-2.59863	0	0
8	7	2646782	1561	11	IQCE;IQCE IQCE;IQCE IQCE;IQCE IQCE;IQCE IQCE;IQCE IQCE;IQCE IQCE;IQCE IQCE;IQCE IQCE;IQCE IQCE;IQCE IQCE;IQCE	-2.58648	0	0
9	13	112721712	2742	19	SOX1 SOX1 SOX1 SOX1 SOX1 SOX1 SOX1;SOX1 SOX1 SOX1 SOX1 SOX1 SOX1;SOX1 SOX1;SOX1 SOX1;SOX1 SOX1;SOX1 SOX1;SOX1 SOX1;SOX1 SOX1;SOX1 SOX1;SOX1	2.55908	0	0
10	13	53419963	2817	11	PCDH8;PCDH8 PCDH8;PCDH8 PCDH8;PCDH8 PCDH8;PCDH8 PCDH8;PCDH8 PCDH8;PCDH8 PCDH8;PCDH8 PCDH8;PCDH8 PCDH8;PCDH8;PCDH8;PCDH8 PCDH8;PCDH8 PCDH8;PCDH8	2.40507	0	0
11	18	70534110	2697	11	NETO1;NETO1;NETO1 NETO1;NETO1;NETO1 NETO1;NETO1;NETO1 NETO1;NETO1 NETO1;NETO1 NETO1 NETO1 NETO1 NETO1 AAA AAA	2.39192	0	0
12	5	16179012	2027	19	11-Mar 11-Mar 11-Mar 11-Mar 11-Mar MARCH11;MARCH11 11-Mar 11-Mar 11-Mar 11-Mar 11-Mar 11-Mar 11-Mar 11-Mar 11-Mar 11-Mar 11-Mar 11-Mar 11-Mar	2.37922	0	0
13	4	158141449	2869	14	GRIA2;GRIA2;GRIA2 GRIA2;GRIA2;GRIA2 GRIA2;GRIA2;GRIA2 GRIA2;GRIA2;GRIA2 GRIA2;GRIA2;GRIA2 GRIA2;GRIA2;GRIA2;GRIA2;GRIA2 GRIA2;GRIA2;GRIA2 GRIA2;GRIA2;GRIA2 GRIA2;GRIA2;GRIA2 GRIA2;GRIA2;GRIA2 GRIA2;GRIA2;GRIA2 GRIA2;GRIA2;GRIA2 GRIA2;GRIA2;GRIA2 GRIA2;GRIA2;GRIA2	2.33113	2.4286e-05	0.00735646
14	13	67800905	1367	4	PCDH9;PCDH9 PCDH9;PCDH9 PCDH9;PCDH9 PCDH9;PCDH9	-2.31061	2.4286e-05	0.00735646
15	12	739280	1058	4	NINJ2 NINJ2 NINJ2 NINJ2	-2.2665	2.4286e-05	0.00735646
16	12	6881997	1127	4	LAG3;LAG3 LAG3 LAG3 LAG3	-2.21838	7.2858e-05	0.0196172
17	1	221061837	2551	4	AAA AAA AAA AAA	-2.2015	7.2858e-05	0.0196172
18	5	2750163	2438	17	IRX2;IRX2 IRX2;IRX2 IRX2;IRX2 IRX2;IRX2 IRX2;C5orf38;IRX2 IRX2;IRX2;C5orf38;IRX2;IRX2 IRX2;IRX2;C5orf38;IRX2;IRX2 IRX2;IRX2;C5orf38 IRX2;IRX2;C5orf38 IRX2;IRX2;C5orf38 IRX2;IRX2;C5orf38 IRX2;IRX2;C5orf38 IRX2;IRX2;C5orf38 IRX2;IRX2;C5orf38 C5orf38;IRX2;IRX2;C5orf38 C5orf38;IRX2;IRX2 IRX2;IRX2;C5orf38	2.17042	9.7144e-05	0.0210185
19	6	2750213	1877	5	MYLK4 MYLK4;MYLK4 MYLK4 MYLK4 MYLK4	-2.16315	9.7144e-05	0.0210185
20	7	90894714	1987	8	FZD1 FZD1 FZD1 FZD1 FZD1 FZD1;FZD1 FZD1;FZD1 FZD1;FZD1	2.15779	9.7144e-05	0.0210185
21	8	99984680	1664	6	AAA AAA AAA AAA AAA AAA	2.06254	0.00012143	0.0210185
22	12	54688344	2474	6	NFE2;NFE2 NFE2;NFE2 NFE2;NFE2;NFE2 NFE2;NFE2 NFE2;NFE2 NFE2;NFE2	-2.0465	0.00012143	0.0210185
23	17	38220298	1764	4	THRA;THRA THRA;THRA THRA;THRA THRA;THRA	-1.99086	0.00012143	0.0210185
24	1	113285118	1916	7	AAA AAA AAA AAA AAA AAA AAA	1.93098	0.00012143	0.0210185
25	3	9593701	1945	8	LHFPL4 LHFPL4 LHFPL4 LHFPL4 LHFPL4 LHFPL4 LHFPL4;LHFPL4 LHFPL4	1.90974	0.00012143	0.0210185
26	1	2995301	1648	7	PRDM16;PRDM16 PRDM16;PRDM16 PRDM16;PRDM16 PRDM16;PRDM16 PRDM16;PRDM16 PRDM16;PRDM16 PRDM16;PRDM16	-1.86757	0.000145716	0.0214006
27	11	1989507	2170	10	AAA AAA AAA AAA AAA AAA AAA AAA AAA AAA	-1.81598	0.000145716	0.0214006
28	22	46448690	1417	11	C22orf26;LOC150381 C22orf26;LOC150381 C22orf26;LOC150381 C22orf26;LOC150381 C22orf26;LOC150381 C22orf26;LOC150381 C22orf26;LOC150381 C22orf26;C22orf26;LOC150381 C22orf26;LOC150381 C22orf26;LOC150381 C22orf26;LOC150381	-1.80619	0.000145716	0.0214006
29	10	88729315	1166	6	AGAP11;C10orf116 AGAP11;C10orf116 AGAP11;C10orf116 AGAP11;C10orf116 C10orf116;AGAP11 C10orf116;AGAP11	-1.79714	0.000145716	0.0214006
30	14	105944942	1949	7	CRIP2 CRIP2 CRIP2 CRIP2 CRIP2 CRIP2 AAA	-1.7641	0.000170002	0.0242331
31	1	32738251	2151	7	LCK;LCK LCK;LCK LCK;LCK LCK;LCK LCK;LCK;LCK LCK;LCK LCK;LCK	1.75361	0.000194288	0.025387
32	13	88328009	1671	9	SLITRK5 SLITRK5 SLITRK5 SLITRK5 SLITRK5 SLITRK5 SLITRK5 SLITRK5 SLITRK5	1.74714	0.000194288	0.025387
33	13	47469654	1203	4	HTR2A;HTR2A HTR2A;HTR2A HTR2A;HTR2A HTR2A;HTR2A;HTR2A	-1.72662	0.000218574	0.025387
34	10	134597884	1899	9	AAA NKX6-2 NKX6-2 NKX6-2 NKX6-2 NKX6-2 NKX6-2 NKX6-2 NKX6-2	1.72385	0.000218574	0.025387
35	1	63788557	1645	6	FOXD3 FOXD3 FOXD3 FOXD3 FOXD3 FOXD3;FOXD3	1.70179	0.000267146	0.025387
36	20	54578898	2378	10	CBLN4 CBLN4 CBLN4;CBLN4 CBLN4;CBLN4 CBLN4 CBLN4 CBLN4 CBLN4 CBLN4 CBLN4	1.69939	0.000267146	0.025387
37	11	27740161	2194	10	BDNF;BDNF;BDNF;BDNF;BDNF BDNF;BDNF;BDNF;BDNF;BDNF BDNF;BDNF;BDNF;BDNF;BDNF BDNF;BDNF;BDNF;BDNF;BDNF BDNF;BDNF;BDNF;BDNF;BDNF;BDNF BDNF;BDNF;BDNF;BDNF;BDNF;BDNF BDNF;BDNF;BDNF;BDNF;BDNF;BDNF;BDNF BDNF;BDNF;BDNF;BDNF;BDNF;BDNF;BDNF BDNF;BDNF;BDNF;BDNF;BDNF;BDNF;BDNF;BDNF BDNF;BDNF;BDNF;BDNF;BDNF	1.68819	0.000267146	0.025387
38	4	30721997	2567	10	PCDH7;PCDH7;PCDH7 PCDH7;PCDH7;PCDH7 PCDH7;PCDH7;PCDH7;PCDH7;PCDH7;PCDH7 PCDH7;PCDH7;PCDH7;PCDH7;PCDH7;PCDH7 PCDH7;PCDH7;PCDH7;PCDH7;PCDH7;PCDH7 PCDH7;PCDH7;PCDH7 PCDH7;PCDH7;PCDH7 PCDH7;PCDH7;PCDH7 PCDH7;PCDH7;PCDH7 PCDH7;PCDH7;PCDH7	1.67827	0.000267146	0.025387
39	9	140771661	1822	6	CACNA1B CACNA1B CACNA1B CACNA1B CACNA1B CACNA1B	1.67085	0.000267146	0.025387
40	3	129160135	1369	4	IFT122;IFT122;MBD4;IFT122;IFT122 IFT122;IFT122;MBD4;IFT122;IFT122 IFT122;IFT122;IFT122;IFT122 IFT122;IFT122;IFT122;IFT122	-1.66719	0.000267146	0.025387
41	17	11143597	1621	7	SHISA6 SHISA6 SHISA6 SHISA6 SHISA6 SHISA6 SHISA6	1.66461	0.000267146	0.025387
42	1	2164602	1553	3	SKI SKI SKI	-1.66138	0.000267146	0.025387
43	6	33039396	1822	13	HLA-DPA1 HLA-DPA1 HLA-DPA1 HLA-DPA1 HLA-DPA1 HLA-DPA1 HLA-DPA1 HLA-DPA1 HLA-DPA1 HLA-DPA1 HLA-DPA1 HLA-DPA1 HLA-DPA1	-1.64908	0.000267146	0.025387
44	17	35298618	2250	9	LHX1 LHX1 LHX1 LHX1 LHX1 LHX1 AAA AAA AAA	1.64711	0.000267146	0.025387
45	18	42261980	905	2	SETBP1;SETBP1 SETBP1;SETBP1	-1.60395	0.000291432	0.0263515
46	19	49015582	982	2	LMTK3 LMTK3	-1.60329	0.000291432	0.0263515
47	7	70596308	1974	13	WBSCR17 WBSCR17 WBSCR17 WBSCR17 WBSCR17 WBSCR17 WBSCR17 WBSCR17 WBSCR17 WBSCR17 WBSCR17 WBSCR17 WBSCR17	1.5972	0.000315718	0.0263515
48	8	35092687	1314	7	UNC5D UNC5D UNC5D UNC5D UNC5D UNC5D UNC5D	1.59664	0.000315718	0.0263515
49	8	48647583	1503	5	KIAA0146 KIAA0146 AAA AAA AAA	-1.5804	0.000315718	0.0263515
50	5	140740387	1343	6	PCDHGA4;PCDHGA2;PCDHGB2;PCDHGA1;PCDHGB1;PCDHGA3;PCDHGB2 PCDHGA4;PCDHGA2;PCDHGB2;PCDHGA1;PCDHGB1;PCDHGA3;PCDHGB2 PCDHGA4;PCDHGA2;PCDHGB2;PCDHGA1;PCDHGB1;PCDHGA3;PCDHGB2 PCDHGA4;PCDHGA2;PCDHGB2;PCDHGA1;PCDHGB1;PCDHGA3;PCDHGB2 PCDHGA4;PCDHGA2;PCDHGB2;PCDHGA1;PCDHGB1;PCDHGA3;PCDHGB2 PCDHGA4;PCDHGA2;PCDHGB2;PCDHGA1;PCDHGB1;PCDHGA3;PCDHGB2	1.55967	0.000315718	0.0263515
51	6	30882641	1318	13	VARS2;VARS2;VARS2 VARS2;VARS2;VARS2 VARS2;VARS2;VARS2 VARS2;VARS2;VARS2 VARS2;VARS2;VARS2 VARS2;VARS2;VARS2 VARS2;VARS2;VARS2 VARS2;VARS2;VARS2 VARS2;VARS2;VARS2 VARS2;VARS2;VARS2 VARS2;VARS2;VARS2 VARS2;VARS2;VARS2 VARS2;VARS2;VARS2	-1.55862	0.000340004	0.0263515
52	5	45694523	1968	10	HCN1 HCN1 HCN1 HCN1 HCN1 HCN1 HCN1;HCN1 HCN1 HCN1 HCN1	1.55206	0.00036429	0.0263515
53	21	36258423	1374	7	RUNX1;RUNX1;RUNX1 RUNX1;RUNX1;RUNX1 RUNX1;RUNX1;RUNX1 RUNX1;RUNX1;RUNX1 RUNX1;RUNX1;RUNX1 RUNX1;RUNX1;RUNX1;RUNX1;RUNX1 RUNX1;RUNX1;RUNX1;RUNX1;RUNX1	-1.54944	0.00036429	0.0263515
54	2	145278113	695	4	ZEB2;ZEB2;ZEB2 ZEB2;ZEB2;ZEB2 ZEB2;ZEB2;ZEB2 ZEB2;ZEB2;ZEB2	-1.54742	0.00036429	0.0263515
55	3	195489306	1003	9	MUC4;MUC4;MUC4 MUC4;MUC4;MUC4 MUC4;MUC4;MUC4 MUC4;MUC4;MUC4 MUC4;MUC4;MUC4 MUC4;MUC4;MUC4 MUC4;MUC4;MUC4 MUC4;MUC4;MUC4 MUC4;MUC4;MUC4	1.54459	0.00036429	0.0263515
56	20	62084549	1646	8	KCNQ2;KCNQ2;KCNQ2;KCNQ2;KCNQ2 KCNQ2;KCNQ2;KCNQ2;KCNQ2;KCNQ2 KCNQ2;KCNQ2;KCNQ2;KCNQ2;KCNQ2 KCNQ2;KCNQ2;KCNQ2;KCNQ2;KCNQ2 KCNQ2;KCNQ2;KCNQ2;KCNQ2;KCNQ2 KCNQ2;KCNQ2;KCNQ2;KCNQ2;KCNQ2 KCNQ2;KCNQ2;KCNQ2;KCNQ2;KCNQ2 KCNQ2;KCNQ2;KCNQ2;KCNQ2;KCNQ2	-1.53125	0.00036429	0.0263515
57	8	24770342	2171	17	NEFM NEFM NEFM;NEFM NEFM;NEFM NEFM;NEFM NEFM;NEFM;NEFM NEFM;NEFM NEFM;NEFM NEFM;NEFM NEFM;NEFM NEFM;NEFM NEFM;NEFM NEFM;NEFM NEFM;NEFM NEFM;NEFM NEFM;NEFM NEFM;NEFM;NEFM	1.52529	0.00036429	0.0263515
58	1	154942566	1791	8	SHC1;SHC1;SHC1;SHC1 SHC1;SHC1;SHC1;SHC1 SHC1;SHC1;SHC1;SHC1 SHC1;SHC1;SHC1;SHC1 SHC1;SHC1;SHC1;SHC1 SHC1;SHC1;SHC1;SHC1 SHC1;SHC1;SHC1;SHC1 SHC1;SHC1;SHC1;SHC1	-1.52204	0.00036429	0.0263515
59	8	31496966	1379	8	NRG1 NRG1 NRG1 NRG1;NRG1 NRG1 NRG1 NRG1 NRG1	1.52104	0.00036429	0.0263515
60	20	21376484	1727	8	NKX2-4 NKX2-4 NKX2-4 NKX2-4;NKX2-4 NKX2-4 NKX2-4 NKX2-4 NKX2-4	1.50827	0.000437148	0.0294259
61	16	75149501	1379	9	LDHD;LDHD LDHD;LDHD LDHD;LDHD LDHD;LDHD LDHD;LDHD LDHD;LDHD LDHD;LDHD LDHD;LDHD LDHD;LDHD	-1.50112	0.000461434	0.0294259
62	12	15038440	992	5	MGP MGP;MGP MGP MGP MGP	-1.48673	0.00048572	0.0294259
63	6	72129509	1511	14	C6orf155 C6orf155 C6orf155 C6orf155 C6orf155 C6orf155 C6orf155 C6orf155 C6orf155 C6orf155 C6orf155 C6orf155 C6orf155 C6orf155	1.48182	0.00048572	0.0294259
64	20	44657796	1145	7	SLC12A5;SLC12A5 SLC12A5;SLC12A5 SLC12A5;SLC12A5 SLC12A5;SLC12A5;SLC12A5 SLC12A5;SLC12A5;SLC12A5 SLC12A5;SLC12A5 SLC12A5;SLC12A5	1.47894	0.000510006	0.0294259
65	15	49715342	1303	4	C15orf33;FGF7 C15orf33;FGF7 C15orf33;FGF7 FGF7;C15orf33	-1.47639	0.000510006	0.0294259
66	14	29235894	1586	17	FOXG1 FOXG1 FOXG1 FOXG1 FOXG1 FOXG1 FOXG1 FOXG1 FOXG1 FOXG1 FOXG1 FOXG1;FOXG1 FOXG1;FOXG1 FOXG1 FOXG1 FOXG1 FOXG1	1.46882	0.000558578	0.0294259
67	15	27111993	1920	12	GABRA5;GABRA5;GABRA5 GABRA5;GABRA5;GABRA5 GABRA5;GABRA5;GABRA5 GABRA5;GABRA5;GABRA5 GABRA5;GABRA5;GABRA5 GABRA5;GABRA5;GABRA5 GABRA5;GABRA5;GABRA5 GABRA5;GABRA5 GABRA5;GABRA5 GABRA5;GABRA5 GABRA5;GABRA5 GABRA5;GABRA5	1.46623	0.000558578	0.0294259
68	14	79746780	1861	3	NRXN3;NRXN3;NRXN3 NRXN3;NRXN3;NRXN3 NRXN3;NRXN3;NRXN3	1.4633	0.000558578	0.0294259
69	7	27181480	2381	21	HOXA5 HOXA5 HOXA5 HOXA5 HOXA5 HOXA5 HOXA5;HOXA5 HOXA5;HOXA5 HOXA5 HOXA5 HOXA5 HOXA5 HOXA5 HOXA5 HOXA5 HOXA5 HOXA5 HOXA5 HOXA5 HOXA5 HOXA5	-1.4562	0.000558578	0.0294259
70	8	56013556	2229	9	XKR4 XKR4 XKR4 XKR4 XKR4 XKR4 XKR4 XKR4 XKR4	1.45587	0.000558578	0.0294259
71	4	41364383	924	2	LIMCH1;LIMCH1;LIMCH1 LIMCH1;LIMCH1;LIMCH1	-1.45586	0.000558578	0.0294259
72	5	127872958	1867	12	FBN2 FBN2 FBN2 FBN2;FBN2 FBN2;FBN2 FBN2;FBN2 FBN2 FBN2 FBN2 FBN2 FBN2 FBN2	1.45385	0.000558578	0.0294259
73	19	52390810	979	14	ZNF577;ZNF577;ZNF577 ZNF577;ZNF577;ZNF577 ZNF577;ZNF577;ZNF577;ZNF577 ZNF577;ZNF577;ZNF577;ZNF577;ZNF577 ZNF577;ZNF577;ZNF577 ZNF577;ZNF577;ZNF577 ZNF577;ZNF577;ZNF577 ZNF577;ZNF577;ZNF577 ZNF577;ZNF577;ZNF577 ZNF577;ZNF577;ZNF577 ZNF577;ZNF577;ZNF577 ZNF577;ZNF577;ZNF577 ZNF577;ZNF577;ZNF577 ZNF577;ZNF577;ZNF577	1.45268	0.000558578	0.0294259
74	5	140772182	1682	11	PCDHGA4;PCDHGA6;PCDHGA1;PCDHGA5;PCDHGB1;PCDHGB4;PCDHGA3;PCDHGA8;PCDHGA2;PCDHGA8;PCDHGA7;PCDHGB2;PCDHGA8;PCDHGA8;PCDHGB3 PCDHGA4;PCDHGA6;PCDHGA1;PCDHGA5;PCDHGB1;PCDHGB4;PCDHGA3;PCDHGA8;PCDHGA2;PCDHGA8;PCDHGA7;PCDHGB2;PCDHGA8;PCDHGA8;PCDHGB3 PCDHGA4;PCDHGA6;PCDHGA1;PCDHGA5;PCDHGB1;PCDHGB4;PCDHGA3;PCDHGA8;PCDHGA2;PCDHGA8;PCDHGA7;PCDHGB2;PCDHGA8;PCDHGA8;PCDHGB3 PCDHGA4;PCDHGA6;PCDHGA1;PCDHGA5;PCDHGB1…	1.45227	0.000558578	0.0294259
75	11	94882447	903	4	AAA AAA AAA AAA	-1.44842	0.000558578	0.0294259
76	3	193987651	988	3	AAA AAA AAA	-1.4484	0.000558578	0.0294259
77	11	67775857	1761	7	ALDH3B1 ALDH3B1 ALDH3B1 ALDH3B1;ALDH3B1 ALDH3B1;ALDH3B1;ALDH3B1 ALDH3B1;ALDH3B1;ALDH3B1 ALDH3B1;ALDH3B1;ALDH3B1	-1.44399	0.000558578	0.0294259
78	1	61546247	916	3	NFIA;NFIA NFIA;NFIA;NFIA;NFIA NFIA;NFIA;NFIA;NFIA	-1.43828	0.000558578	0.0294259
79	2	28617612	1482	4	FOSL2 FOSL2 FOSL2 FOSL2	-1.43756	0.000558578	0.0294259
80	10	115804095	1581	5	ADRB1 ADRB1 ADRB1 ADRB1;ADRB1 ADRB1;ADRB1	1.43643	0.000558578	0.0294259
81	8	54162969	1788	12	OPRK1 OPRK1 OPRK1 OPRK1;OPRK1 OPRK1;OPRK1 OPRK1;OPRK1 OPRK1 OPRK1 OPRK1 OPRK1 OPRK1 OPRK1	1.43612	0.000558578	0.0294259
82	17	46622454	1814	12	HOXB2 HOXB2 HOXB2 HOXB2 HOXB2 HOXB2 HOXB2 HOXB2 HOXB2 HOXB2 HOXB2 AAA	-1.43441	0.000558578	0.0294259
83	3	147127579	1634	9	ZIC1;ZIC1 ZIC1;ZIC1 ZIC1;ZIC1 ZIC1 ZIC1 ZIC1 ZIC1 ZIC1 ZIC1	1.39859	0.000704294	0.0363128
84	9	139425582	703	3	NOTCH1 NOTCH1 NOTCH1	-1.39638	0.00072858	0.0367823
85	16	743925	936	5	FBXL16 FBXL16 FBXL16 FBXL16 FBXL16	1.38168	0.00072858	0.0367823
86	14	57275413	1765	8	OTX2 OTX2 OTX2 OTX2 OTX2 OTX2 OTX2 OTX2;OTX2	1.37638	0.000777152	0.03883
87	6	37616410	1599	9	MDGA1 MDGA1 MDGA1 MDGA1 MDGA1 MDGA1 MDGA1 MDGA1 MDGA1	1.37206	0.000801438	0.0392345
88	8	82643680	693	3	CHMP4C CHMP4C CHMP4C	-1.371	0.000801438	0.0392345
89	7	2058031	1181	4	MAD1L1;MAD1L1;MAD1L1 MAD1L1;MAD1L1;MAD1L1 MAD1L1;MAD1L1;MAD1L1 MAD1L1;MAD1L1;MAD1L1	-1.36407	0.00085001	0.0407883
90	12	27702201	896	2	PPFIBP1;PPFIBP1 PPFIBP1;PPFIBP1	-1.35628	0.00085001	0.0407883
91	7	158750244	2193	8	AAA AAA AAA AAA AAA AAA AAA AAA	1.35023	0.000874296	0.0411391
92	15	68119609	1954	7	LBXCOR1 LBXCOR1 LBXCOR1 LBXCOR1 LBXCOR1 LBXCOR1 LBXCOR1	1.33413	0.000874296	0.0411391
93	3	2140256	1048	4	AAA AAA CNTN4 CNTN4	1.32311	0.000947154	0.0421718
94	12	114844265	2056	7	TBX5;TBX5;TBX5 TBX5;TBX5;TBX5 TBX5;TBX5;TBX5 TBX5;TBX5;TBX5;TBX5 TBX5;TBX5;TBX5;TBX5 TBX5;TBX5 TBX5;TBX5	1.31759	0.00097144	0.0421718
95	2	115918745	1476	8	DPP10;DPP10 DPP10;DPP10 DPP10;DPP10 DPP10;DPP10 DPP10;DPP10;DPP10 DPP10;DPP10 DPP10;DPP10 DPP10;DPP10	1.31192	0.00097144	0.0421718
96	15	31775406	489	2	OTUD7A OTUD7A	1.31181	0.00097144	0.0421718
97	3	157812018	1399	7	AAA AAA AAA AAA AAA AAA AAA	1.30726	0.00102001	0.0421718
98	9	139642875	1227	4	LCN6 LCN6 LCN6 LCN6	-1.30605	0.00102001	0.0421718
99	15	76633817	1697	9	ISL2 ISL2 ISL2 ISL2 ISL2 AAA AAA AAA AAA	1.29162	0.00109287	0.0421718
100	11	47278977	1328	6	NR1H3;NR1H3;NR1H3 NR1H3;NR1H3;NR1H3 NR1H3;NR1H3;NR1H3 NR1H3;NR1H3;NR1H3 NR1H3;NR1H3;NR1H3;NR1H3;NR1H3 NR1H3;NR1H3;NR1H3	-1.28717	0.00109287	0.0421718
101	7	1003645	1931	8	AAA AAA AAA COX19 COX19 COX19 COX19 COX19	-1.28523	0.00109287	0.0421718
102	11	82443149	1797	8	FAM181B;FAM181B FAM181B;FAM181B FAM181B FAM181B FAM181B FAM181B FAM181B;FAM181B FAM181B	1.28375	0.00109287	0.0421718
103	12	12223841	1421	6	BCL2L14;BCL2L14;BCL2L14 BCL2L14;BCL2L14;BCL2L14;BCL2L14 BCL2L14;BCL2L14;BCL2L14;BCL2L14 BCL2L14;BCL2L14;BCL2L14 BCL2L14;BCL2L14;BCL2L14;BCL2L14;BCL2L14 BCL2L14;BCL2L14;BCL2L14	-1.28374	0.00109287	0.0421718
104	2	16845412	1157	3	FAM49A FAM49A FAM49A	-1.28205	0.00109287	0.0421718
105	7	155250210	1715	8	EN2 EN2 EN2 EN2 EN2;EN2 EN2;EN2 EN2 EN2	1.27157	0.00111716	0.0421718
106	17	50234775	1569	8	CA10;CA10;CA10 CA10;CA10;CA10;CA10 CA10;CA10;CA10;CA10 CA10;CA10;CA10;CA10 CA10;CA10;CA10;CA10 CA10;CA10;CA10;CA10 CA10;CA10;CA10;CA10 CA10;CA10;CA10	1.26932	0.00111716	0.0421718
107	10	94825547	1981	9	CYP26C1 CYP26C1 CYP26C1 CYP26C1 CYP26C1 CYP26C1 CYP26C1 CYP26C1 CYP26C1	1.26866	0.00111716	0.0421718
108	19	18343636	884	5	PDE4C PDE4C PDE4C PDE4C PDE4C	1.2671	0.00114144	0.0421718
109	5	115297488	1987	14	LVRN LVRN LVRN LVRN LVRN LVRN LVRN;LVRN LVRN LVRN LVRN LVRN LVRN LVRN LVRN	1.26153	0.00116573	0.0421718
110	3	24536077	1224	19	THRB;THRB;THRB THRB;THRB;THRB;THRB;THRB;THRB THRB;THRB;THRB;THRB;THRB;THRB THRB;THRB;THRB;THRB;THRB THRB;THRB;THRB THRB;THRB;THRB THRB;THRB;THRB THRB;THRB;THRB THRB;THRB;THRB THRB;THRB;THRB THRB;THRB;THRB THRB;THRB;THRB THRB;THRB;THRB THRB;THRB;THRB THRB;THRB;THRB THRB;THRB;THRB THRB;THRB;THRB THRB;THRB;THRB THRB;THRB;THRB	1.26038	0.00116573	0.0421718
111	12	34488920	2222	6	AAA AAA AAA AAA AAA AAA	1.25149	0.00116573	0.0421718
112	8	55379081	1582	8	AAA AAA AAA AAA AAA AAA AAA AAA	1.25087	0.00116573	0.0421718
113	14	103395423	1596	5	AMN AMN AMN AMN AMN	1.25011	0.00116573	0.0421718
114	8	120220032	1153	12	MAL2 MAL2 MAL2 MAL2 MAL2 MAL2 MAL2 MAL2 MAL2 MAL2 MAL2 MAL2	1.24883	0.00116573	0.0421718
115	4	82126025	1249	4	PRKG2 PRKG2 PRKG2 PRKG2	-1.24174	0.00126287	0.0421718
116	4	15480643	626	3	CC2D2A;CC2D2A;CC2D2A CC2D2A;CC2D2A;CC2D2A CC2D2A;CC2D2A;CC2D2A	-1.2415	0.00126287	0.0421718
117	6	100902093	1746	9	SIM1 SIM1 SIM1 SIM1 SIM1 SIM1 SIM1 SIM1 SIM1	1.2377	0.00128716	0.0421718
118	21	47604052	1122	8	C21orf56;C21orf56 C21orf56;C21orf56 C21orf56;C21orf56;C21orf56;C21orf56 C21orf56;C21orf56;C21orf56;C21orf56 C21orf56;C21orf56 C21orf56;C21orf56 C21orf56;C21orf56 C21orf56;C21orf56	1.22909	0.00128716	0.0421718
119	2	133426298	2212	10	LYPD1;LYPD1 LYPD1;LYPD1 LYPD1;LYPD1 LYPD1;LYPD1 LYPD1;LYPD1 LYPD1;LYPD1;LYPD1 LYPD1;LYPD1;LYPD1 LYPD1;LYPD1;LYPD1 LYPD1;LYPD1 LYPD1;LYPD1	1.22461	0.00128716	0.0421718
120	9	139640661	741	3	LCN6 LCN6 LCN6	-1.22381	0.00128716	0.0421718
121	6	17985408	759	3	KIF13A;KIF13A;KIF13A;KIF13A KIF13A;KIF13A;KIF13A;KIF13A KIF13A;KIF13A;KIF13A;KIF13A	-1.21757	0.00131144	0.0421718
122	17	78970870	771	2	CHMP6 CHMP6	-1.21448	0.00131144	0.0421718
123	5	172110477	892	4	NEURL1B NEURL1B NEURL1B NEURL1B	1.21295	0.00133573	0.0421718
124	14	93896430	959	3	KIAA1409 KIAA1409 KIAA1409	1.19842	0.00140859	0.0421718
125	13	110437759	1245	9	IRS2 IRS2 IRS2 IRS2;IRS2 IRS2;IRS2 IRS2 IRS2 IRS2 IRS2	1.19814	0.00140859	0.0421718
126	2	176971971	1719	11	HOXD11 HOXD11 HOXD11 HOXD11 HOXD11 HOXD11 HOXD11 HOXD11 HOXD11 HOXD11 HOXD11	1.19494	0.00140859	0.0421718
127	16	51187536	1226	8	AAA AAA AAA AAA AAA AAA AAA AAA	1.1918	0.00143287	0.0421718
128	12	7167781	764	5	C1S;C1S C1S;C1S C1S;C1S;C1S;C1S C1S;C1S;C1S;C1S C1S;C1S	-1.18693	0.00143287	0.0421718
129	12	54763081	1290	6	ZNF385A;ZNF385A;ZNF385A ZNF385A;ZNF385A;ZNF385A ZNF385A;ZNF385A;ZNF385A ZNF385A;ZNF385A;ZNF385A ZNF385A;ZNF385A;ZNF385A ZNF385A;ZNF385A;ZNF385A	-1.18568	0.00143287	0.0421718
130	13	112758625	1268	5	AAA AAA AAA AAA AAA	1.18382	0.00143287	0.0421718
131	4	48492304	1116	6	ZAR1 ZAR1 ZAR1 ZAR1 ZAR1 ZAR1	1.1826	0.00143287	0.0421718
132	4	3390332	1163	4	RGS12;RGS12;RGS12 RGS12;RGS12;RGS12 RGS12;RGS12;RGS12 RGS12;RGS12;RGS12	-1.1824	0.00143287	0.0421718
133	16	85784951	2225	5	C16orf74 C16orf74 C16orf74 AAA AAA	-1.1824	0.00143287	0.0421718
134	20	62077647	875	2	KCNQ2;KCNQ2;KCNQ2;KCNQ2;KCNQ2 KCNQ2;KCNQ2;KCNQ2;KCNQ2;KCNQ2	-1.17909	0.00143287	0.0421718
135	16	54322494	1864	8	AAA AAA AAA AAA AAA AAA AAA AAA	1.17489	0.00145716	0.0421718
136	8	67834312	1039	4	SNHG6 SNORD87;SNHG6 SNORD87;SNHG6 SNORD87;SNHG6	-1.17049	0.00145716	0.0421718
137	21	34773372	1510	4	AAA IFNGR2 IFNGR2 IFNGR2	-1.16876	0.00145716	0.0421718
138	5	2738626	1506	7	AAA AAA AAA AAA AAA AAA AAA	1.16654	0.00148145	0.0421718
139	5	177410766	1952	8	AAA AAA AAA AAA AAA AAA AAA AAA	1.1638	0.00153002	0.0421718
140	4	89445475	934	2	PIGY;PIGY PIGY;PIGY	-1.1637	0.00153002	0.0421718
141	7	130789013	914	2	FLJ43663;FLJ43663 FLJ43663;FLJ43663	-1.16345	0.00153002	0.0421718
142	8	55370192	1177	13	SOX17 SOX17 SOX17 SOX17 SOX17 SOX17 SOX17 SOX17 SOX17;SOX17 SOX17;SOX17 SOX17 SOX17 SOX17	1.16142	0.00153002	0.0421718
143	5	87439075	2212	8	AAA AAA AAA AAA AAA AAA AAA AAA	1.16107	0.00153002	0.0421718
144	1	1371844	1834	5	VWA1;VWA1 VWA1;VWA1 VWA1;VWA1 VWA1;VWA1 VWA1;VWA1	-1.15883	0.00153002	0.0421718
145	6	33049505	1236	4	HLA-DPB1 HLA-DPB1 HLA-DPB1 HLA-DPB1	-1.15775	0.00153002	0.0421718
146	14	102026543	1254	11	DIO3 DIO3 DIO3;MIR1247 DIO3;MIR1247 DIO3;MIR1247 DIO3;MIR1247 DIO3;MIR1247 DIO3;MIR1247 DIO3;DIO3;MIR1247 DIO3;DIO3;MIR1247 DIO3;DIO3;MIR1247	1.15384	0.0015543	0.0421718
147	4	178229651	955	2	NEIL3 NEIL3	-1.15284	0.0015543	0.0421718
148	16	85518792	1390	10	AAA AAA AAA AAA AAA AAA AAA AAA AAA AAA	-1.15024	0.0015543	0.0421718
149	14	48143618	1970	8	MDGA2 MDGA2;MDGA2 MDGA2 MDGA2 MDGA2 MDGA2 MDGA2 AAA	1.15019	0.0015543	0.0421718
150	7	20823981	1235	7	SP8;SP8 SP8;SP8 SP8;SP8 SP8;SP8 SP8;SP8 SP8;SP8 SP8;SP8	1.14904	0.0015543	0.0421718
151	4	81117016	1327	6	PRDM8 PRDM8;PRDM8 PRDM8;PRDM8 PRDM8;PRDM8 PRDM8;PRDM8 PRDM8;PRDM8	-1.14718	0.00157859	0.0421718
152	16	62068447	1859	14	CDH8 CDH8 CDH8 CDH8 CDH8 CDH8;CDH8 CDH8 CDH8 CDH8 CDH8 CDH8 CDH8 CDH8 CDH8	1.14486	0.00160288	0.0421718
153	4	183728196	1147	6	AAA AAA AAA AAA AAA AAA	-1.14232	0.00160288	0.0421718
154	6	167011311	781	2	RPS6KA2;RPS6KA2 RPS6KA2;RPS6KA2	-1.14198	0.00160288	0.0421718
155	1	8086721	700	4	ERRFI1 ERRFI1 ERRFI1 ERRFI1	1.14097	0.00162716	0.0421718
156	4	1407592	1582	7	AAA AAA AAA AAA AAA AAA AAA	1.13952	0.00162716	0.0421718
157	1	19249376	1739	3	IFFO2 IFFO2 IFFO2	-1.13885	0.00162716	0.0421718
158	7	2138995	1236	6	MAD1L1;MAD1L1;MAD1L1 MAD1L1;MAD1L1;MAD1L1 MAD1L1;MAD1L1;MAD1L1 MAD1L1;MAD1L1;MAD1L1 MAD1L1;MAD1L1;MAD1L1 MAD1L1;MAD1L1;MAD1L1	1.13879	0.00162716	0.0421718
159	14	101194145	1167	4	DLK1 DLK1 DLK1 DLK1	-1.13874	0.00162716	0.0421718
160	5	172069173	980	2	NEURL1B NEURL1B	-1.13801	0.00162716	0.0421718
161	19	839678	1404	9	PRTN3 PRTN3 PRTN3 PRTN3 PRTN3 PRTN3 PRTN3 PRTN3;PRTN3 PRTN3	-1.13653	0.00162716	0.0421718
162	7	100463206	1347	8	SLC12A9 SLC12A9 SLC12A9;TRIP6 SLC12A9;TRIP6 SLC12A9;TRIP6 SLC12A9;TRIP6 SLC12A9;TRIP6 TRIP6;SLC12A9	-1.13542	0.00162716	0.0421718
163	12	125002332	886	5	NCOR2;NCOR2 NCOR2;NCOR2 NCOR2;NCOR2 NCOR2;NCOR2 NCOR2;NCOR2	-1.13062	0.00162716	0.0421718
164	20	11898478	780	5	BTBD3;BTBD3 BTBD3;BTBD3 BTBD3;BTBD3 BTBD3;BTBD3;BTBD3 BTBD3;BTBD3	-1.12861	0.00162716	0.0421718
165	19	8590567	1209	5	MYO1F MYO1F MYO1F MYO1F MYO1F	1.12715	0.00162716	0.0421718
166	9	970654	2544	9	AAA AAA AAA AAA AAA AAA AAA AAA AAA	1.12528	0.00162716	0.0421718
167	17	46650310	1435	6	HOXB3 HOXB3 HOXB3;HOXB3 HOXB3;HOXB3 HOXB3;HOXB3 HOXB3;HOXB3	-1.12483	0.00162716	0.0421718
168	14	105166740	867	5	INF2;INF2;INF2 INF2;INF2;INF2 INF2;INF2;INF2 INF2;INF2;INF2 INF2;INF2;INF2	-1.12447	0.00162716	0.0421718
169	11	44115929	1023	3	EXT2;EXT2 EXT2;EXT2 EXT2;EXT2	-1.12415	0.00162716	0.0421718
170	19	49575475	725	4	KCNA7 KCNA7 KCNA7;KCNA7 KCNA7	1.12386	0.00162716	0.0421718
171	5	66461884	778	4	MAST4;MAST4 MAST4;MAST4 MAST4;MAST4 MAST4;MAST4	-1.11862	0.00167573	0.0426375
172	16	21168523	808	3	DNAH3;TMEM159 DNAH3;TMEM159 DNAH3;TMEM159	-1.11694	0.00167573	0.0426375
173	1	92952655	1252	7	GFI1;GFI1 GFI1;GFI1 GFI1;GFI1 GFI1;GFI1 GFI1 GFI1 GFI1	-1.11652	0.00170002	0.0426375
174	3	109056349	1215	6	DPPA4 DPPA4 DPPA4 DPPA4 DPPA4 DPPA4	-1.11497	0.00170002	0.0426375
175	5	3595970	734	4	IRX1 IRX1 IRX1;IRX1 IRX1	1.11355	0.00170002	0.0426375
176	3	170302640	1287	11	SLC7A14 SLC7A14 SLC7A14 SLC7A14 SLC7A14 SLC7A14 SLC7A14 SLC7A14 SLC7A14;SLC7A14 SLC7A14;SLC7A14 SLC7A14	1.11226	0.00170002	0.0426375
177	9	25677495	1188	5	TUSC1;TUSC1 TUSC1;TUSC1 TUSC1 TUSC1;TUSC1 TUSC1;TUSC1	1.11141	0.00172431	0.0426375
178	2	162279964	1147	6	TBR1 TBR1 TBR1 TBR1 TBR1 TBR1	1.11011	0.00172431	0.0426375
179	21	35898717	731	3	RCAN1;RCAN1;RCAN1 RCAN1;RCAN1;RCAN1 RCAN1;RCAN1;RCAN1	-1.10973	0.00174859	0.0426963
180	12	130647004	1983	8	FZD10 FZD10;FZD10 FZD10;FZD10 FZD10 FZD10 FZD10 FZD10 FZD10	1.10119	0.00177288	0.0426963
181	12	86229804	1021	6	RASSF9 RASSF9;RASSF9 RASSF9;RASSF9 RASSF9 RASSF9 RASSF9	-1.09944	0.00179716	0.0426963
182	18	19751335	957	2	GATA6 GATA6	1.09567	0.00179716	0.0426963
183	1	3806715	1454	8	C1orf174 C1orf174 C1orf174 C1orf174 C1orf174 C1orf174 C1orf174 C1orf174	-1.09533	0.00179716	0.0426963
184	6	13766814	814	2	AAA AAA	-1.09415	0.00179716	0.0426963
185	3	138662315	2035	7	AAA AAA AAA AAA FOXL2;FOXL2 FOXL2;FOXL2 FOXL2;FOXL2	1.09179	0.00187002	0.0431027
186	10	23480803	1452	9	PTF1A PTF1A PTF1A PTF1A PTF1A PTF1A PTF1A PTF1A PTF1A	1.09155	0.00187002	0.0431027
187	10	134778176	1152	4	AAA AAA AAA AAA	1.08463	0.00189431	0.0431027
188	2	5832882	1756	7	SOX11 SOX11 SOX11 SOX11 SOX11 SOX11 SOX11;SOX11	1.08457	0.00189431	0.0431027
189	10	22623460	1814	12	AAA AAA AAA AAA AAA AAA AAA AAA AAA AAA AAA AAA	1.07936	0.00194288	0.0431027
190	7	63642083	1194	3	AAA AAA AAA	1.07785	0.00194288	0.0431027
191	7	153583318	1291	7	DPP6 DPP6 DPP6 DPP6 DPP6;DPP6 DPP6;DPP6 DPP6;DPP6	1.07488	0.00196717	0.0431027
192	1	228246937	1300	4	WNT3A WNT3A WNT3A WNT3A	1.07289	0.00199145	0.0431027
193	7	25898541	1814	10	AAA AAA AAA AAA AAA AAA AAA AAA AAA AAA	1.07101	0.00199145	0.0431027
194	1	50883394	1975	7	DMRTA2 DMRTA2 DMRTA2 DMRTA2 DMRTA2 DMRTA2 DMRTA2	1.06885	0.00199145	0.0431027
195	11	1860654	1366	4	TNNI2;TNNI2;TNNI2 TNNI2;TNNI2;TNNI2 TNNI2;TNNI2;TNNI2 TNNI2;TNNI2;TNNI2	-1.06775	0.00199145	0.0431027
196	12	6662581	1101	3	IFFO1;IFFO1 IFFO1;IFFO1 IFFO1;IFFO1	-1.05883	0.00201574	0.0431027
197	8	11565530	1333	5	GATA4 GATA4 GATA4 GATA4 GATA4	1.05839	0.00201574	0.0431027
198	3	157820591	1328	5	SHOX2;SHOX2;SHOX2 SHOX2;SHOX2;SHOX2 SHOX2;SHOX2;SHOX2 SHOX2;SHOX2;SHOX2 SHOX2;SHOX2;SHOX2	1.05705	0.00201574	0.0431027
199	18	7116700	1422	8	LAMA1 LAMA1 LAMA1 LAMA1 LAMA1;LAMA1 LAMA1 LAMA1 LAMA1	1.05627	0.00204002	0.0431027
200	8	106330540	1648	10	ZFPM2 ZFPM2 ZFPM2 ZFPM2;ZFPM2 ZFPM2;ZFPM2 ZFPM2 ZFPM2 ZFPM2 ZFPM2 ZFPM2	1.05266	0.00204002	0.0431027
201	4	21949853	1193	10	KCNIP4 KCNIP4 KCNIP4 KCNIP4;KCNIP4 KCNIP4 KCNIP4 KCNIP4 KCNIP4 KCNIP4 KCNIP4	1.04934	0.00204002	0.0431027
202	13	109147317	1236	3	AAA AAA AAA	1.04865	0.00206431	0.0431027
203	10	734399	1684	5	DIP2C DIP2C DIP2C DIP2C DIP2C	1.04833	0.0020886	0.0431027
204	4	41746947	1246	5	PHOX2B PHOX2B PHOX2B PHOX2B PHOX2B	1.04691	0.0020886	0.0431027
205	17	80869706	871	5	TBCD TBCD TBCD TBCD TBCD	-1.0442	0.00213717	0.0431027
206	6	32191210	1140	9	NOTCH4 NOTCH4 NOTCH4 NOTCH4 NOTCH4;NOTCH4 NOTCH4;NOTCH4 NOTCH4 NOTCH4 NOTCH4	-1.04419	0.00213717	0.0431027
207	10	133109194	1452	5	TCERG1L TCERG1L TCERG1L TCERG1L TCERG1L	1.04404	0.00213717	0.0431027
208	13	100547728	1182	9	CLYBL CLYBL CLYBL CLYBL CLYBL CLYBL CLYBL CLYBL CLYBL	1.04205	0.00213717	0.0431027
209	4	1764152	939	2	AAA AAA	-1.03969	0.00213717	0.0431027
210	20	44686038	1692	5	SLC12A5;SLC12A5 SLC12A5;SLC12A5 SLC12A5;SLC12A5 SLC12A5;SLC12A5 SLC12A5;SLC12A5	1.03633	0.00216145	0.0431027
211	3	120626653	1638	10	STXBP5L STXBP5L STXBP5L STXBP5L STXBP5L STXBP5L;STXBP5L STXBP5L;STXBP5L STXBP5L;STXBP5L STXBP5L STXBP5L	1.03463	0.00218574	0.0431027
212	5	72677287	1172	7	AAA AAA AAA AAA AAA AAA AAA	1.0298	0.00218574	0.0431027
213	8	41165699	1414	9	SFRP1 SFRP1 SFRP1 SFRP1;SFRP1 SFRP1 SFRP1 SFRP1 SFRP1 SFRP1	1.02813	0.00218574	0.0431027
214	10	90694875	688	2	ACTA2;ACTA2 ACTA2;ACTA2	-1.02252	0.00221003	0.0431027
215	6	166074870	2004	8	PDE10A;PDE10A PDE10A;PDE10A PDE10A;PDE10A;PDE10A PDE10A;PDE10A;PDE10A;PDE10A PDE10A;PDE10A;PDE10A;PDE10A PDE10A;PDE10A PDE10A;PDE10A PDE10A;PDE10A	1.02119	0.00221003	0.0431027
216	11	59950745	918	3	MS4A6A;MS4A6A;MS4A6A MS4A6A;MS4A6A;MS4A6A MS4A6A;MS4A6A;MS4A6A	-1.01985	0.00221003	0.0431027
217	6	19837095	1856	9	ID4 ID4 ID4 ID4 ID4;ID4 ID4;ID4 ID4 ID4 ID4	1.01829	0.00228288	0.0431027
218	21	22372231	808	2	NCAM2 NCAM2	-1.0181	0.00228288	0.0431027
219	2	107502615	1219	12	ST6GAL2;ST6GAL2;ST6GAL2 ST6GAL2;ST6GAL2;ST6GAL2 ST6GAL2;ST6GAL2;ST6GAL2 ST6GAL2;ST6GAL2;ST6GAL2 ST6GAL2;ST6GAL2;ST6GAL2 ST6GAL2;ST6GAL2;ST6GAL2 ST6GAL2;ST6GAL2;ST6GAL2;ST6GAL2;ST6GAL2 ST6GAL2;ST6GAL2;ST6GAL2 ST6GAL2;ST6GAL2;ST6GAL2 ST6GAL2;ST6GAL2;ST6GAL2 ST6GAL2;ST6GAL2;ST6GAL2 ST6GAL2;ST6GAL2;ST6GAL2	1.01582	0.00228288	0.0431027
220	18	44773985	938	5	AAA AAA AAA AAA AAA	1.01455	0.00230717	0.0431027
221	7	150744274	1004	4	ACCN3;ACCN3;ABCB8;ACCN3 ACCN3;ACCN3;ABCB8;ACCN3 ACCN3;ACCN3;ABCB8;ACCN3 ACCN3;ACCN3;ACCN3	-1.01384	0.00230717	0.0431027
222	1	224014120	955	2	TP53BP2;TP53BP2 TP53BP2;TP53BP2	-1.01254	0.00230717	0.0431027
223	7	73442480	633	4	ELN;ELN;ELN;ELN;ELN;ELN;ELN;ELN;ELN;ELN ELN;ELN;ELN;ELN;ELN;ELN;ELN;ELN;ELN;ELN ELN;ELN;ELN;ELN;ELN ELN;ELN;ELN;ELN;ELN	-1.01159	0.00233146	0.0431027
224	2	3826980	1306	4	AAA AAA AAA AAA	-1.00789	0.00235574	0.0431027
225	11	128560240	1435	5	AAA AAA AAA FLI1 FLI1	-1.00669	0.00235574	0.0431027
226	22	36560801	945	2	APOL3;APOL3;APOL3;APOL3 APOL3;APOL3;APOL3;APOL3	-1.00626	0.00235574	0.0431027
227	6	31026215	790	3	HCG22 HCG22 HCG22	-1.00551	0.00235574	0.0431027
228	10	135043506	1517	8	UTF1 UTF1 UTF1 UTF1 UTF1 UTF1 UTF1 UTF1	1.00543	0.00235574	0.0431027
229	14	70264043	826	2	SLC10A1 SLC10A1	-1.00137	0.00235574	0.0431027
230	8	144358043	1031	4	GLI4 GLI4 GLI4 GLI4	-0.997779	0.00235574	0.0431027
231	3	147113700	1806	8	ZIC4;ZIC4;ZIC4 ZIC4;ZIC4;ZIC4 ZIC4;ZIC4;ZIC4 ZIC4;ZIC4;ZIC4 ZIC4;ZIC4;ZIC4 ZIC4;ZIC4;ZIC4 ZIC4;ZIC4;ZIC4 ZIC4;ZIC4;ZIC4	0.997755	0.00235574	0.0431027
232	2	176945526	1702	5	EVX2 EVX2 EVX2 EVX2 EVX2	0.997696	0.00235574	0.0431027
233	2	50573485	1031	3	NRXN1;NRXN1;NRXN1 NRXN1;NRXN1;NRXN1;NRXN1 NRXN1;NRXN1;NRXN1;NRXN1	0.997576	0.00235574	0.0431027
234	11	117695591	1152	4	FXYD2;FXYD2;FXYD2 FXYD2;FXYD2;FXYD2 FXYD2;FXYD2;FXYD2 FXYD2;FXYD2;FXYD2	-0.996966	0.00235574	0.0431027
235	14	24779959	866	10	LTB4R2;LTB4R2;LTB4R2;LTB4R;CIDEB;CIDEB LTB4R2;LTB4R2;LTB4R2;LTB4R;CIDEB;CIDEB LTB4R2;LTB4R2;LTB4R2;LTB4R;CIDEB;CIDEB LTB4R2;LTB4R2;LTB4R2;CIDEB;CIDEB;LTB4R LTB4R2;LTB4R2;LTB4R2;CIDEB;CIDEB;LTB4R LTB4R2;LTB4R2;LTB4R2;CIDEB;CIDEB;LTB4R LTB4R2;LTB4R2;LTB4R2;CIDEB;LTB4R LTB4R2;LTB4R2;LTB4R2;CIDEB;LTB4R LTB4R;LTB4R2;LTB4R2;LTB4R2;LTB4R;CIDEB LTB4R;LTB4R2;LTB4R2;LTB4R2;LTB4R;CIDEB;LTB4R	-0.995764	0.00235574	0.0431027
236	22	29875991	1294	7	NEFH NEFH;NEFH NEFH NEFH NEFH NEFH NEFH	0.995585	0.00235574	0.0431027
237	19	36399185	864	4	TYROBP;TYROBP;TYROBP;TYROBP TYROBP;TYROBP TYROBP;TYROBP TYROBP;TYROBP	-0.992998	0.00238003	0.0431027
238	7	127991421	1116	4	PRRT4 PRRT4 PRRT4 PRRT4	0.992646	0.0024286	0.0431027
239	7	28996639	1575	13	TRIL TRIL TRIL TRIL TRIL TRIL TRIL;TRIL TRIL;TRIL TRIL;TRIL TRIL TRIL TRIL TRIL	0.990477	0.00245289	0.0431027
240	10	45469396	894	4	RASSF4 RASSF4 RASSF4 RASSF4	-0.990012	0.00245289	0.0431027
241	11	45671369	879	3	CHST1 CHST1 CHST1	0.98995	0.00245289	0.0431027
242	19	46800602	1070	4	HIF3A;HIF3A HIF3A;HIF3A HIF3A;HIF3A HIF3A;HIF3A;HIF3A	-0.989444	0.00247717	0.0431027
243	5	5139610	1036	14	ADAMTS16 ADAMTS16 ADAMTS16 ADAMTS16 ADAMTS16 ADAMTS16 ADAMTS16 ADAMTS16 ADAMTS16 ADAMTS16 ADAMTS16 ADAMTS16 ADAMTS16 ADAMTS16	0.989387	0.00247717	0.0431027
244	4	134071663	1964	5	PCDH10;PCDH10 PCDH10;PCDH10 PCDH10;PCDH10 PCDH10;PCDH10 PCDH10;PCDH10	0.987424	0.00247717	0.0431027
245	5	140305713	1272	12	PCDHA7;PCDHAC1;PCDHA12;PCDHA6;PCDHA10;PCDHA4;PCDHA11;PCDHAC1;PCDHA8;PCDHA6;PCDHA1;PCDHA2;PCDHA1;PCDHA9;PCDHA13;PCDHA5;PCDHA3;PCDHA10 PCDHA7;PCDHAC1;PCDHA12;PCDHA6;PCDHA10;PCDHA4;PCDHA11;PCDHAC1;PCDHA8;PCDHA6;PCDHA1;PCDHA2;PCDHA1;PCDHA9;PCDHA13;PCDHA5;PCDHA3;PCDHA10 PCDHA7;PCDHAC1;PCDHA12;PCDHA6;PCDHA10;PCDHA4;PCDHA11;PCDHAC1;PCDHA8;PCDHA6;PCDHA1;PCDHA2;PCDHA1;PCDHA9;PCDHA13;PCDHA5;PCDHA3;PCDHA10 …	0.985193	0.00250146	0.0431027
246	16	1477870	1280	4	C16orf91 C16orf91 C16orf91 C16orf91	-0.985188	0.00250146	0.0431027
247	5	134526124	628	5	AAA AAA AAA AAA AAA	-0.984546	0.00250146	0.0431027
248	1	119529360	1572	8	TBX15 TBX15 TBX15 TBX15 TBX15 TBX15 TBX15 TBX15	0.983222	0.00252574	0.0431027
249	1	16553327	1231	7	AAA AAA AAA AAA AAA AAA AAA	0.983178	0.00252574	0.0431027
250	8	32405427	1501	8	NRG1;NRG1;NRG1;NRG1;NRG1;NRG1;NRG1;NRG1;NRG1;NRG1;NRG1;NRG1 NRG1;NRG1;NRG1;NRG1;NRG1;NRG1;NRG1;NRG1;NRG1;NRG1;NRG1;NRG1;NRG1;NRG1;NRG1;NRG1;NRG1;NRG1;NRG1;NRG1;NRG1;NRG1;NRG1 NRG1;NRG1;NRG1;NRG1;NRG1;NRG1;NRG1;NRG1;NRG1;NRG1;NRG1;NRG1;NRG1;NRG1;NRG1;NRG1;NRG1;NRG1;NRG1;NRG1;NRG1;NRG1;NRG1 NRG1;NRG1;NRG1;NRG1;NRG1;NRG1;NRG1;NRG1;NRG1;NRG1;NRG1;NRG1;NRG1;NRG1;NRG1;NRG1;NRG1;NRG1;NRG1;NRG1;NRG1;NRG1…	0.983171	0.00252574	0.0431027
251	7	19182017	1546	6	AAA AAA AAA AAA AAA AAA	0.981991	0.00252574	0.0431027
252	1	53308597	664	6	ZYG11A ZYG11A ZYG11A ZYG11A ZYG11A ZYG11A	0.981938	0.00252574	0.0431027
253	2	236579007	773	3	AGAP1;AGAP1 AGAP1;AGAP1 AGAP1;AGAP1	0.981443	0.00252574	0.0431027
254	20	62681243	1066	5	SOX18 SOX18 SOX18 SOX18 SOX18	-0.98137	0.00252574	0.0431027
255	18	20717411	890	3	CABLES1;CABLES1 CABLES1;CABLES1 CABLES1;CABLES1	-0.980928	0.00252574	0.0431027
256	5	95295740	410	4	ELL2 ELL2 ELL2 ELL2	-0.977941	0.00252574	0.0431027
257	13	53775035	923	5	AAA AAA AAA AAA AAA	0.976725	0.00252574	0.0431027
258	14	69095057	622	5	AAA AAA AAA AAA AAA	-0.973483	0.00262289	0.0446034
259	10	23462616	1902	10	AAA AAA AAA AAA AAA AAA AAA AAA AAA AAA	0.971464	0.00267146	0.0449341
260	5	140762229	896	6	PCDHGA4;PCDHGA6;PCDHGA1;PCDHGA5;PCDHGB1;PCDHGA3;PCDHGA2;PCDHGB2;PCDHGA7;PCDHGA7;PCDHGB3 PCDHGA4;PCDHGA6;PCDHGA1;PCDHGA7;PCDHGA5;PCDHGB1;PCDHGA3;PCDHGA7;PCDHGA2;PCDHGB2;PCDHGB3 PCDHGA4;PCDHGA6;PCDHGA1;PCDHGA7;PCDHGA5;PCDHGB1;PCDHGA3;PCDHGA7;PCDHGA2;PCDHGB2;PCDHGB3 PCDHGA4;PCDHGA7;PCDHGA6;PCDHGA1;PCDHGA5;PCDHGB1;PCDHGA3;PCDHGA2;PCDHGB2;PCDHGA7;PCDHGB3 PCDHGA4;PCDHGA7;PCDHGA6;PCDHGA1;PCDHGA5;PCDHGB1…	0.970442	0.00267146	0.0449341
261	3	169041586	788	2	MECOM MECOM	-0.969584	0.00272003	0.0449341
262	5	1855960	1868	9	AAA AAA AAA AAA AAA AAA AAA AAA AAA	0.967545	0.00272003	0.0449341
263	17	48275324	595	2	COL1A1 COL1A1	-0.966371	0.00274432	0.0449341
264	7	71800987	1587	5	CALN1;CALN1 CALN1;CALN1 CALN1;CALN1;CALN1 CALN1;CALN1;CALN1 CALN1;CALN1	0.964392	0.00274432	0.0449341
265	3	123166774	1199	8	ADCY5 ADCY5 ADCY5 ADCY5 ADCY5 ADCY5 ADCY5 ADCY5	0.963935	0.00274432	0.0449341
266	2	150186706	783	4	LYPD6 LYPD6 LYPD6 LYPD6	0.96318	0.00274432	0.0449341
267	17	70119609	802	4	SOX9 SOX9 SOX9 SOX9	0.962718	0.00274432	0.0449341
268	9	136889061	953	2	NCRNA00094 NCRNA00094	-0.960936	0.00274432	0.0449341
269	6	100916916	955	8	AAA AAA AAA AAA AAA AAA AAA AAA	0.960428	0.0027686	0.0450556
270	9	110249966	1740	5	KLF4 KLF4 KLF4 KLF4 KLF4;KLF4	0.959911	0.00279289	0.0450556
271	8	57358130	1269	13	PENK;PENK PENK;PENK PENK;PENK PENK;PENK PENK;PENK PENK;PENK;PENK PENK;PENK PENK;PENK PENK;PENK PENK;PENK PENK;PENK;PENK PENK;PENK;PENK PENK;PENK	0.958074	0.00279289	0.0450556
272	8	85095697	1549	11	RALYL;RALYL;RALYL;RALYL;RALYL;RALYL;RALYL RALYL;RALYL;RALYL;RALYL;RALYL RALYL;RALYL;RALYL;RALYL;RALYL RALYL;RALYL;RALYL;RALYL RALYL;RALYL;RALYL;RALYL RALYL;RALYL;RALYL;RALYL RALYL;RALYL;RALYL;RALYL RALYL;RALYL;RALYL;RALYL RALYL;RALYL;RALYL;RALYL;RALYL RALYL;RALYL;RALYL;RALYL;RALYL RALYL;RALYL;RALYL;RALYL	0.956489	0.00281718	0.0450556
273	5	141812398	900	2	AAA AAA	-0.953104	0.00291432	0.0450556
274	6	47010177	1135	3	GPR110;GPR110 GPR110;GPR110 GPR110;GPR110	-0.952532	0.00291432	0.0450556
275	11	124768015	935	4	ROBO4 ROBO4 ROBO4 ROBO4	-0.952201	0.00293861	0.0450556
276	12	9065639	743	2	AAA PHC1	-0.94995	0.00296289	0.0450556
277	14	38724648	1008	7	CLEC14A CLEC14A CLEC14A CLEC14A;CLEC14A CLEC14A;CLEC14A CLEC14A CLEC14A	0.949863	0.00296289	0.0450556
278	5	137224213	510	3	PKD2L2 PKD2L2 PKD2L2	-0.949184	0.00298718	0.0450556
279	13	47471264	441	3	HTR2A;HTR2A HTR2A;HTR2A HTR2A;HTR2A	-0.948631	0.00298718	0.0450556
280	9	137251825	1224	4	RXRA RXRA RXRA RXRA	-0.947158	0.00298718	0.0450556
281	4	1771149	1002	3	AAA AAA AAA	-0.946822	0.00298718	0.0450556
282	15	27215952	867	12	GABRG3 GABRG3 GABRG3 GABRG3 GABRG3 GABRG3 GABRG3 GABRG3 GABRG3 GABRG3 GABRG3;GABRG3 GABRG3	0.944798	0.00303575	0.0450556
283	1	217309970	1638	14	ESRRG ESRRG ESRRG ESRRG ESRRG ESRRG ESRRG;ESRRG ESRRG ESRRG ESRRG ESRRG ESRRG ESRRG ESRRG	0.944073	0.00303575	0.0450556
284	5	671434	1438	4	TPPP TPPP TPPP TPPP	-0.942991	0.00303575	0.0450556
285	1	244964768	1186	3	AAA AAA AAA	-0.942537	0.00303575	0.0450556
286	1	155176951	1297	6	THBS3 THBS3;MTX1;MTX1 THBS3;MTX1;MTX1 MTX1;THBS3;MTX1 MTX1;THBS3;MTX1 MTX1;THBS3;MTX1	-0.942063	0.00303575	0.0450556
287	17	40995546	1019	3	PSME3;PSME3;AOC2;AOC2 PSME3;PSME3;AOC2;AOC2 AOC2;AOC2	-0.938063	0.00303575	0.0450556
288	7	32467435	696	3	AAA AAA AAA	0.936268	0.00310861	0.0450556
289	6	116575894	672	3	TSPYL4 TSPYL4 TSPYL4	-0.935854	0.00310861	0.0450556
290	13	110959104	1094	9	COL4A1;COL4A2 COL4A2;COL4A1 COL4A2;COL4A1;COL4A1 COL4A1;COL4A2;COL4A2 COL4A1;COL4A2;COL4A2 COL4A1;COL4A2;COL4A2 COL4A1;COL4A2 COL4A1;COL4A2 COL4A1;COL4A2	0.934378	0.00310861	0.0450556
291	6	28828364	613	3	AAA AAA AAA	-0.933244	0.00310861	0.0450556
292	12	123468780	889	4	PITPNM2 PITPNM2 PITPNM2 PITPNM2	-0.931871	0.00310861	0.0450556
293	8	58909645	746	2	FAM110B FAM110B	-0.931553	0.00310861	0.0450556
294	6	139482238	955	2	HECA HECA	0.931225	0.00310861	0.0450556
295	1	156889128	754	3	C1orf92 C1orf92 C1orf92	-0.93031	0.00310861	0.0450556
296	14	36985905	1503	6	NKX2-1;NKX2-1 NKX2-1;NKX2-1 NKX2-1;NKX2-1 NKX2-1;NKX2-1 NKX2-1;NKX2-1 NKX2-1;NKX2-1	0.930277	0.00310861	0.0450556
297	19	52222431	668	4	HAS1 HAS1 HAS1 HAS1	0.929403	0.00310861	0.0450556
298	2	66651619	492	2	AAA AAA	-0.928247	0.00310861	0.0450556
299	12	58209913	965	4	AVIL AVIL AVIL AVIL	-0.92802	0.00310861	0.0450556
300	6	50786670	1294	5	TFAP2B TFAP2B TFAP2B TFAP2B TFAP2B	0.926096	0.00310861	0.0450556
301	8	22454935	1051	3	PDLIM2 PDLIM2 C8orf58	-0.925916	0.00313289	0.0450556
302	10	23460245	1335	7	AAA AAA AAA AAA AAA AAA AAA	0.925592	0.00313289	0.0450556
303	16	48533155	775	2	AAA AAA	-0.925552	0.00313289	0.0450556
304	14	58331898	1011	6	AAA AAA AAA AAA AAA AAA	0.924735	0.00313289	0.0450556
305	20	61757175	673	2	AAA AAA	-0.924587	0.00313289	0.0450556
306	16	52579649	1338	4	TOX3;TOX3 TOX3;TOX3 TOX3;TOX3 TOX3;TOX3	0.9237	0.00318146	0.0450852
307	4	62066211	978	6	AAA AAA AAA AAA AAA AAA	0.922573	0.00318146	0.0450852
308	11	1777552	995	3	HCCA2;CTSD HCCA2;CTSD HCCA2;CTSD	0.921157	0.00318146	0.0450852
309	1	9788517	657	6	PIK3CD PIK3CD PIK3CD PIK3CD CLSTN1;PIK3CD;CLSTN1 CLSTN1;CLSTN1	0.920072	0.00318146	0.0450852
310	14	94943234	775	2	SERPINA9;SERPINA9 SERPINA9;SERPINA9	-0.918317	0.00323004	0.045114
311	5	71803219	719	3	ZNF366;ZNF366 ZNF366 ZNF366	-0.917464	0.00323004	0.045114
312	6	31539601	1149	20	LTA;LTA LTA;LTA LTA;LTA;LTA LTA;LTA;LTA LTA;LTA;LTA LTA;LTA;LTA LTA;LTA;LTA LTA;LTA;LTA LTA;LTA;LTA LTA;LTA;LTA LTA;LTA;LTA LTA;LTA;LTA LTA;LTA;LTA LTA;LTA LTA;LTA LTA;LTA LTA;LTA LTA;LTA LTA;LTA LTA;LTA	0.916151	0.00323004	0.045114
313	5	15499895	1018	7	FBXL7 FBXL7 FBXL7 FBXL7 FBXL7;FBXL7 FBXL7 FBXL7	0.916104	0.00323004	0.045114
314	17	3379283	284	2	ASPA;ASPA ASPA;ASPA	-0.915665	0.00323004	0.045114
315	2	47561578	757	2	AAA AAA	-0.914927	0.00325432	0.0451927
316	17	27917157	722	2	GIT1;GIT1 GIT1;GIT1	-0.914764	0.00325432	0.0451927
317	19	799190	1039	3	PTBP1;PTBP1;PTBP1;PTBP1 PTBP1;PTBP1;PTBP1;PTBP1 PTBP1;PTBP1;PTBP1;PTBP1	-0.912037	0.00330289	0.0455519
318	9	100616607	1103	3	FOXE1 FOXE1;FOXE1 FOXE1;FOXE1	0.909981	0.00332718	0.0455519
319	5	113697946	1396	8	KCNN2 KCNN2;KCNN2 KCNN2;KCNN2 KCNN2;KCNN2 KCNN2 KCNN2 KCNN2 KCNN2	0.909837	0.00332718	0.0455519
320	6	105388668	876	5	AAA AAA AAA AAA AAA	0.909614	0.00332718	0.0455519
321	15	84322584	1379	7	ADAMTSL3 ADAMTSL3 ADAMTSL3 ADAMTSL3;ADAMTSL3 ADAMTSL3 ADAMTSL3 ADAMTSL3	0.907864	0.00332718	0.0455519
322	12	43944652	1632	6	ADAMTS20 ADAMTS20 ADAMTS20 ADAMTS20 ADAMTS20 ADAMTS20	0.906126	0.00340004	0.0459011
323	18	55094774	1112	6	AAA AAA AAA AAA AAA AAA	0.905766	0.00340004	0.0459011
324	5	7395318	1703	7	ADCY2 ADCY2 ADCY2 ADCY2 ADCY2 ADCY2 ADCY2	0.902716	0.00340004	0.0459011
325	4	44448469	1889	6	KCTD8 KCTD8 KCTD8 KCTD8 KCTD8 KCTD8	0.901716	0.00340004	0.0459011
326	5	77803462	919	2	LHFPL2 LHFPL2	-0.900654	0.00342432	0.0459728
327	7	56605325	1076	5	AAA AAA AAA AAA AAA	0.900296	0.00342432	0.0459728
328	1	247335974	712	2	ZNF124 ZNF124	-0.898748	0.0034729	0.0459865
329	7	1098703	1469	4	C7orf50;GPR146;C7orf50;C7orf50;GPR146 C7orf50;C7orf50;C7orf50 C7orf50;C7orf50;C7orf50 C7orf50;C7orf50;C7orf50	-0.896336	0.0034729	0.0459865
330	19	48946564	996	2	GRIN2D GRIN2D;GRWD1	0.894985	0.00349718	0.0459865
331	5	172659730	1066	3	NKX2-5;NKX2-5;NKX2-5 NKX2-5;NKX2-5;NKX2-5 NKX2-5;NKX2-5;NKX2-5	0.894474	0.00352147	0.0459865
332	11	69588848	1434	6	FGF4 FGF4 FGF4 FGF4;FGF4 FGF4;FGF4 FGF4	0.891179	0.00352147	0.0459865
333	3	181326706	1303	4	SOX2OT SOX2OT SOX2OT SOX2OT	-0.890838	0.00352147	0.0459865
334	8	72468820	1167	7	AAA AAA AAA AAA AAA AAA AAA	0.890387	0.00352147	0.0459865
335	4	141013584	729	4	MAML3 MAML3 MAML3 MAML3	-0.887177	0.00354575	0.0459865
336	2	74668072	904	5	RTKN;RTKN;RTKN RTKN;RTKN;RTKN RTKN;RTKN;RTKN RTKN;RTKN;RTKN RTKN;RTKN;RTKN;RTKN	-0.886973	0.00354575	0.0459865
337	17	231359	973	2	AAA AAA	-0.88677	0.00354575	0.0459865
338	3	147110322	1338	11	ZIC4;ZIC4;ZIC4;ZIC4;ZIC4 ZIC4;ZIC4;ZIC4;ZIC4;ZIC4 ZIC4;ZIC4;ZIC4;ZIC4;ZIC4 ZIC4;ZIC4;ZIC4;ZIC4;ZIC4 ZIC4;ZIC4;ZIC4;ZIC4;ZIC4 ZIC4;ZIC4;ZIC4;ZIC4;ZIC4 ZIC4;ZIC4;ZIC4;ZIC4;ZIC4 ZIC4;ZIC4;ZIC4;ZIC4;ZIC4 ZIC4;ZIC4;ZIC4;ZIC4;ZIC4 ZIC4;ZIC4;ZIC4;ZIC4;ZIC4 ZIC4;ZIC4;ZIC4;ZIC4;ZIC4	0.883966	0.00357004	0.0459865
339	2	79366059	905	2	REG1P REG1P	-0.883814	0.00357004	0.0459865
340	12	49526040	738	2	TUBA1B TUBA1B	-0.882905	0.00359433	0.0459865
341	3	123371420	779	2	MYLK;MYLK;MYLK;MYLK MYLK;MYLK;MYLK;MYLK	-0.882421	0.0036429	0.0459865
342	2	102953421	929	2	IL1RL1;IL1RL1 IL1RL1;IL1RL1	-0.882192	0.0036429	0.0459865
343	1	156093948	571	2	LMNA;LMNA;LMNA LMNA;LMNA;LMNA	-0.879855	0.00366718	0.0459865
344	6	125283245	1005	9	STL STL STL STL STL STL STL STL STL	0.879136	0.00366718	0.0459865
345	16	89043547	1308	6	CBFA2T3 CBFA2T3 CBFA2T3 CBFA2T3 CBFA2T3 CBFA2T3	-0.878756	0.00369147	0.0459865
346	8	139508813	1353	6	FAM135B FAM135B FAM135B FAM135B FAM135B FAM135B	0.878034	0.00369147	0.0459865
347	16	17561865	1095	3	XYLT1 XYLT1 XYLT1	-0.873181	0.00371576	0.0459865
348	1	19992024	747	5	HTR6;HTR6 HTR6;HTR6 HTR6 HTR6 HTR6	0.873016	0.00371576	0.0459865
349	17	37322330	1154	5	ARL5C;ARL5C ARL5C ARL5C ARL5C ARL5C	-0.872334	0.00371576	0.0459865
350	20	45947025	867	5	ZMYND8;LOC100131496;ZMYND8;ZMYND8 ZMYND8;LOC100131496;ZMYND8;ZMYND8 ZMYND8;LOC100131496;ZMYND8;ZMYND8 ZMYND8;ZMYND8;LOC100131496;ZMYND8 ZMYND8;ZMYND8;LOC100131496;ZMYND8	-0.872068	0.00374004	0.0459865
351	6	42417086	852	2	TRERF1 TRERF1	-0.8692	0.00378861	0.0459865
352	14	85997469	1200	7	FLRT2 FLRT2 FLRT2 FLRT2 FLRT2 FLRT2 FLRT2	0.869114	0.00378861	0.0459865
353	2	74742786	1053	6	TLX2 TLX2 TLX2 TLX2 TLX2 TLX2	0.867913	0.0038129	0.0459865
354	6	33140396	909	11	COL11A2;COL11A2;COL11A2 COL11A2;COL11A2;COL11A2 COL11A2;COL11A2;COL11A2 COL11A2;COL11A2;COL11A2 COL11A2;COL11A2;COL11A2 COL11A2;COL11A2;COL11A2 COL11A2;COL11A2;COL11A2 COL11A2;COL11A2;COL11A2 COL11A2;COL11A2;COL11A2 COL11A2;COL11A2;COL11A2 COL11A2;COL11A2;COL11A2	-0.867349	0.0038129	0.0459865
355	6	100896055	1390	8	SIM1 SIM1 SIM1 SIM1 SIM1 SIM1 SIM1 SIM1	0.867046	0.0038129	0.0459865
356	6	96463246	1662	6	FUT9 FUT9 FUT9;FUT9 FUT9;FUT9 FUT9 FUT9	0.866402	0.0038129	0.0459865
357	14	27066634	1073	5	NOVA1;NOVA1;NOVA1 NOVA1;NOVA1;NOVA1;NOVA1;NOVA1;NOVA1 NOVA1;NOVA1;NOVA1 NOVA1;NOVA1;NOVA1 NOVA1;NOVA1;NOVA1	0.865708	0.00383719	0.0459865
358	17	42733527	1132	12	C17orf104 C17orf104 C17orf104 C17orf104 C17orf104 C17orf104 C17orf104 C17orf104 C17orf104;C17orf104 C17orf104 C17orf104 C17orf104	0.865214	0.00383719	0.0459865
359	10	83634276	1099	5	NRG3;NRG3 NRG3;NRG3 NRG3;NRG3 NRG3;NRG3 NRG3;NRG3	0.864121	0.00383719	0.0459865
360	4	87894298	839	2	AFF1 AFF1	-0.863979	0.00383719	0.0459865
361	6	110300308	871	4	GPR6;GPR6 GPR6 GPR6 GPR6	0.862422	0.00386147	0.0459865
362	1	33607105	948	2	AAA AAA	-0.861999	0.00386147	0.0459865
363	19	2273050	656	3	OAZ1 OAZ1 AAA	-0.861502	0.00386147	0.0459865
364	13	25744676	730	2	FAM123A;FAM123A FAM123A;FAM123A	0.860165	0.00388576	0.0459865
365	7	27198311	1415	5	AAA AAA AAA AAA AAA	-0.857891	0.00391004	0.0459865
366	10	3178915	788	2	PFKP AAA	0.857722	0.00391004	0.0459865
367	21	47581042	1007	4	AAA C21orf56;C21orf56 C21orf56;C21orf56 C21orf56;C21orf56	-0.85763	0.00391004	0.0459865
368	14	105106665	794	2	AAA AAA	-0.856884	0.00391004	0.0459865
369	7	158380884	1000	5	PTPRN2;PTPRN2;PTPRN2 PTPRN2;PTPRN2;PTPRN2 PTPRN2;PTPRN2;PTPRN2 PTPRN2;PTPRN2;PTPRN2 PTPRN2;PTPRN2;PTPRN2	0.855966	0.00391004	0.0459865
370	2	11885560	840	3	LPIN1 LPIN1 LPIN1	-0.854988	0.00391004	0.0459865
371	18	25757202	957	6	CDH2;CDH2 CDH2;CDH2 CDH2;CDH2 CDH2 CDH2 CDH2	0.854171	0.00391004	0.0459865
372	6	1313730	1955	4	FOXQ1 FOXQ1;FOXQ1 AAA AAA	0.852924	0.00393433	0.0459865
373	17	75445261	1189	4	SEPT9;SEPT9;SEPT9;SEPT9;SEPT9;SEPT9 SEPT9;SEPT9;SEPT9;SEPT9;SEPT9;SEPT9 SEPT9;SEPT9;SEPT9;SEPT9;SEPT9;SEPT9 SEPT9;SEPT9;SEPT9;SEPT9;SEPT9;SEPT9	0.851664	0.00393433	0.0459865
374	13	47126023	528	5	LRCH1;LRCH1;LRCH1 LRCH1;LRCH1;LRCH1 LRCH1;LRCH1;LRCH1 LRCH1;LRCH1;LRCH1 LRCH1;LRCH1;LRCH1	-0.851379	0.00393433	0.0459865
375	19	29217858	916	7	AAA AAA AAA AAA AAA AAA AAA	0.850872	0.00393433	0.0459865
376	10	80007739	580	2	AAA AAA	-0.849199	0.00395862	0.0459865
377	1	23886730	1086	4	ID3 ID3 ID3 ID3	-0.84905	0.0039829	0.0459865
378	2	232476255	820	2	AAA AAA	-0.848478	0.0039829	0.0459865
379	1	145470946	781	3	POLR3GL;ANKRD34A POLR3GL;ANKRD34A POLR3GL;ANKRD34A	-0.847243	0.00400719	0.0459865
380	9	34370835	545	3	KIAA1161 KIAA1161 KIAA1161	0.846628	0.00403147	0.0459865
381	4	125112	946	3	ZNF718 ZNF718 ZNF718	-0.845374	0.00405576	0.0459865
382	15	48625058	873	2	DUT;DUT;DUT DUT;DUT;DUT	-0.844814	0.00408005	0.0459865
383	19	19643534	609	2	YJEFN3 YJEFN3	-0.844382	0.00408005	0.0459865
384	2	231734413	1021	4	ITM2C;ITM2C;ITM2C ITM2C;ITM2C;ITM2C ITM2C;ITM2C;ITM2C ITM2C;ITM2C;ITM2C	-0.844324	0.00408005	0.0459865
385	1	6659504	899	2	KLHL21 KLHL21	-0.843683	0.00408005	0.0459865
386	8	10488231	1039	4	RP1L1 RP1L1 RP1L1 RP1L1	-0.843277	0.00408005	0.0459865
387	19	34972145	1046	4	WTIP WTIP WTIP WTIP	0.843127	0.00408005	0.0459865
388	13	49794053	1488	6	MLNR MLNR MLNR MLNR MLNR MLNR	0.84252	0.00408005	0.0459865
389	19	45898892	1349	4	PPP1R13L;PPP1R13L PPP1R13L;PPP1R13L PPP1R13L;PPP1R13L PPP1R13L;PPP1R13L	0.84149	0.00408005	0.0459865
390	5	135265849	1047	9	FBXL21 FBXL21 FBXL21 FBXL21;FBXL21 FBXL21 FBXL21 FBXL21 FBXL21 FBXL21	0.84062	0.00412862	0.0460694
391	10	128993810	892	9	FAM196A;DOCK1 FAM196A;DOCK1 FAM196A;FAM196A;DOCK1 DOCK1;FAM196A DOCK1;FAM196A DOCK1;FAM196A DOCK1;FAM196A FAM196A;DOCK1 FAM196A;DOCK1	0.837934	0.0041529	0.0460694
392	5	140743575	981	10	PCDHGA5;PCDHGA4;PCDHGA2;PCDHGB2;PCDHGA1;PCDHGB1;PCDHGA3;PCDHGA5 PCDHGA4;PCDHGA2;PCDHGB2;PCDHGA5;PCDHGA1;PCDHGB1;PCDHGA5;PCDHGA3 PCDHGA4;PCDHGA2;PCDHGB2;PCDHGA5;PCDHGA1;PCDHGB1;PCDHGA5;PCDHGA3 PCDHGA4;PCDHGA2;PCDHGB2;PCDHGA5;PCDHGA1;PCDHGB1;PCDHGA5;PCDHGA3 PCDHGA4;PCDHGA2;PCDHGA5;PCDHGB2;PCDHGA1;PCDHGB1;PCDHGA3;PCDHGA5 PCDHGA4;PCDHGA2;PCDHGA5;PCDHGB2;PCDHGA1;PCDHGB1;PCDHGA3;PCDHGA5 PCDHGA4;PCDHGA2…	0.83783	0.0041529	0.0460694
393	6	50682340	1253	5	TFAP2D TFAP2D TFAP2D TFAP2D TFAP2D	0.834482	0.00417719	0.0460694
394	11	16631993	1077	7	AAA AAA AAA AAA AAA AAA AAA	0.834387	0.00417719	0.0460694
395	12	54448265	648	4	HOXC4;HOXC4 HOXC4;HOXC4 HOXC4;HOXC4 HOXC4;HOXC4	0.833991	0.00420148	0.0460694
396	17	45729462	760	2	KPNB1 KPNB1	-0.831174	0.00420148	0.0460694
397	16	3242639	913	7	AAA AAA AAA AAA AAA AAA AAA	0.831162	0.00420148	0.0460694
398	10	26222922	1099	5	MYO3A MYO3A;MYO3A MYO3A;MYO3A MYO3A MYO3A	0.831159	0.00420148	0.0460694
399	11	20183267	1451	7	DBX1 AAA AAA AAA AAA AAA AAA	0.83071	0.00422576	0.046194
400	19	13050586	987	3	CALR CALR CALR	-0.827565	0.00425005	0.046194
401	17	40554519	954	2	PTRF PTRF	-0.827012	0.00425005	0.046194
402	19	12983876	769	3	MAST1 MAST1 MAST1	0.826868	0.00427433	0.046194
403	1	42611607	911	4	AAA AAA AAA AAA	-0.825761	0.00427433	0.046194
404	7	100253792	1156	6	ACTL6B ACTL6B ACTL6B ACTL6B ACTL6B ACTL6B	0.824996	0.00429862	0.046194
405	8	63160746	930	9	NKAIN3 NKAIN3 NKAIN3 NKAIN3 NKAIN3;NKAIN3 NKAIN3;NKAIN3 NKAIN3;NKAIN3 NKAIN3;NKAIN3 NKAIN3	0.823987	0.00429862	0.046194
406	1	36839270	758	2	STK40 STK40	-0.823771	0.00429862	0.046194
407	19	14376360	600	5	AAA AAA AAA AAA AAA	-0.821494	0.00432291	0.0462499
408	17	48287888	650	2	AAA AAA	-0.82147	0.00432291	0.0462499
409	6	146864328	935	15	RAB32 RAB32 RAB32 RAB32 RAB32 RAB32 RAB32 RAB32 RAB32 RAB32 RAB32 RAB32 RAB32;RAB32 RAB32 RAB32	0.820797	0.00437148	0.0463602
410	6	10382069	1095	9	AAA AAA AAA AAA AAA AAA AAA AAA AAA	0.819926	0.00437148	0.0463602
411	1	117114263	653	2	CD58;CD58;CD58 CD58;CD58;CD58	-0.81848	0.00437148	0.0463602
412	9	139556554	1366	3	EGFL7;EGFL7 EGFL7;EGFL7;EGFL7;EGFL7 EGFL7;EGFL7	-0.817841	0.00439576	0.0464789
413	11	35159382	948	2	CD44;CD44;CD44;CD44;CD44 CD44;CD44;CD44;CD44;CD44	-0.81665	0.00449291	0.0464789
414	4	8582227	1136	6	GPR78 GPR78 GPR78 GPR78;GPR78 GPR78;GPR78 GPR78	0.815645	0.00449291	0.0464789
415	2	219434658	901	3	RQCD1 RQCD1 RQCD1	-0.815513	0.00449291	0.0464789
416	1	6268709	739	6	RNF207 RNF207 RNF207 RNF207 RNF207 RNF207	0.813163	0.00456577	0.0464789
417	18	11148914	927	7	FAM38B FAM38B FAM38B FAM38B FAM38B FAM38B FAM38B	0.812578	0.00456577	0.0464789
418	8	21909645	1344	3	EPB49 EPB49 EPB49;EPB49;EPB49	-0.81235	0.00456577	0.0464789
419	4	1400189	680	2	AAA AAA	0.812168	0.00456577	0.0464789
420	21	17565450	931	2	C21orf34;C21orf34 C21orf34;C21orf34	-0.812002	0.00456577	0.0464789
421	8	4851751	873	5	CSMD1 CSMD1;CSMD1 CSMD1 CSMD1 CSMD1	0.811261	0.00459005	0.0464789
422	2	171572902	1239	6	SP5 SP5 SP5 SP5 SP5 SP5	0.810317	0.00459005	0.0464789
423	17	43228571	673	2	HEXIM1;HEXIM1 HEXIM1;HEXIM1	-0.809444	0.00459005	0.0464789
424	1	155106882	717	2	EFNA1;EFNA1;RAG1AP1;RAG1AP1;RAG1AP1 RAG1AP1;RAG1AP1;RAG1AP1	-0.807872	0.00463862	0.0464789
425	10	131765379	1495	4	AAA AAA AAA AAA	0.807862	0.00463862	0.0464789
426	19	58545001	836	11	ZSCAN1 ZSCAN1 ZSCAN1 ZSCAN1 ZSCAN1 ZSCAN1 ZSCAN1 ZSCAN1 ZSCAN1 ZSCAN1 ZSCAN1	0.806831	0.00463862	0.0464789
427	18	5890293	1309	5	TMEM200C TMEM200C TMEM200C TMEM200C TMEM200C	0.804914	0.00466291	0.0464789
428	1	170628856	1214	5	AAA AAA AAA AAA AAA	0.804145	0.00471148	0.0464789
429	2	5836713	716	5	SOX11;SOX11 SOX11;SOX11 SOX11;SOX11 SOX11;SOX11 SOX11;SOX11	0.803876	0.00471148	0.0464789
430	8	671480	926	4	ERICH1 ERICH1 ERICH1 ERICH1	-0.803354	0.00473577	0.0464789
431	19	42750575	553	2	AAA AAA	-0.803233	0.00473577	0.0464789
432	14	99707650	1086	4	BCL11B;BCL11B BCL11B;BCL11B BCL11B;BCL11B BCL11B;BCL11B	0.802542	0.00473577	0.0464789
433	9	113341214	1112	5	SVEP1 SVEP1 SVEP1;SVEP1 SVEP1;SVEP1 SVEP1	0.80157	0.00476005	0.0464789
434	7	124570359	860	2	POT1;POT1;POT1;POT1;POT1 POT1;POT1;POT1;POT1;POT1	-0.799969	0.00476005	0.0464789
435	4	147557859	576	4	AAA AAA AAA AAA	0.799199	0.00476005	0.0464789
436	20	11871311	895	7	BTBD3 BTBD3 BTBD3 BTBD3 BTBD3;BTBD3 BTBD3 BTBD3	0.796957	0.00478434	0.0464789
437	10	50819500	1104	3	SLC18A3;CHAT SLC18A3;CHAT;CHAT;CHAT CHAT;SLC18A3;CHAT;CHAT;CHAT;CHAT;CHAT;CHAT;SLC18A3	0.796752	0.00478434	0.0464789
438	9	136339349	913	2	SLC2A6;SLC2A6 SLC2A6;SLC2A6	-0.79673	0.00478434	0.0464789
439	1	202130344	840	5	PTPN7;PTPN7 PTPN7 PTPN7 PTPN7 PTPN7	-0.79603	0.00478434	0.0464789
440	4	6223463	760	5	AAA AAA AAA AAA AAA	0.795145	0.00478434	0.0464789
441	15	37179779	1308	7	LOC145845 AAA AAA AAA AAA AAA AAA	0.794708	0.00478434	0.0464789
442	17	73032613	396	2	AAA AAA	-0.793995	0.00483291	0.0464789
443	19	34112316	1133	10	CHST8;CHST8 CHST8;CHST8 CHST8;CHST8 CHST8;CHST8 CHST8;CHST8 CHST8;CHST8;CHST8;CHST8 CHST8;CHST8;CHST8;CHST8 CHST8;CHST8 CHST8;CHST8 CHST8;CHST8	0.793906	0.00483291	0.0464789
444	7	5111669	985	7	LOC389458 LOC389458 LOC389458 LOC389458 LOC389458 LOC389458 LOC389458	0.793828	0.00483291	0.0464789
445	10	105343920	887	6	NEURL NEURL NEURL NEURL NEURL NEURL	0.792884	0.00483291	0.0464789
446	4	159094213	872	4	FAM198B;FAM198B;FAM198B FAM198B;FAM198B;FAM198B FAM198B;FAM198B;FAM198B FAM198B;FAM198B;FAM198B	-0.79281	0.00483291	0.0464789
447	8	103249127	726	2	RRM2B RRM2B	-0.791738	0.0048572	0.0464789
448	1	156260918	923	7	TMEM79;TMEM79 TMEM79;TMEM79 TMEM79;TMEM79 TMEM79;TMEM79 TMEM79;TMEM79 TMEM79;TMEM79 TMEM79;TMEM79	-0.791513	0.0048572	0.0464789
449	19	13951168	677	3	AAA AAA AAA	-0.790651	0.0048572	0.0464789
450	6	30580928	892	2	PPP1R10 PPP1R10	-0.790282	0.0048572	0.0464789
451	5	172096764	621	4	NEURL1B NEURL1B NEURL1B NEURL1B	0.789778	0.0048572	0.0464789
452	15	76629838	1124	7	ISL2 ISL2 ISL2 ISL2 ISL2 ISL2 ISL2	0.789525	0.0048572	0.0464789
453	18	48255506	640	4	MAPK4 MAPK4 MAPK4 MAPK4	0.789367	0.00488148	0.0464789
454	3	147125114	1092	15	ZIC4 ZIC4 ZIC4;ZIC1 ZIC4;ZIC1 ZIC4;ZIC1 ZIC4;ZIC1 ZIC4;ZIC1 ZIC1 ZIC1 ZIC1 ZIC1 ZIC1 ZIC1 ZIC1 ZIC1	0.787629	0.00488148	0.0464789
455	7	116449640	818	2	AAA AAA	-0.786816	0.00488148	0.0464789
456	8	110098844	738	4	TRHR TRHR TRHR TRHR	-0.786442	0.00490577	0.0464789
457	3	148708241	580	2	GYG1 GYG1	-0.785449	0.00497863	0.0464789
458	22	38614796	572	2	AAA TMEM184B	-0.785449	0.00497863	0.0464789
459	11	128553855	731	2	AAA AAA	-0.7847	0.00500291	0.0464789
460	2	99438903	630	2	C2orf55 C2orf55	0.784274	0.0050272	0.0464789
461	4	66534218	1357	10	EPHA5;EPHA5 EPHA5;EPHA5 EPHA5;EPHA5 EPHA5;EPHA5 EPHA5;EPHA5 EPHA5;EPHA5 EPHA5;EPHA5 EPHA5;EPHA5 EPHA5;EPHA5 EPHA5;EPHA5;EPHA5;EPHA5	0.783607	0.00505149	0.0464789
462	2	124782253	1001	10	CNTNAP5 CNTNAP5 CNTNAP5 CNTNAP5 CNTNAP5 CNTNAP5 CNTNAP5 CNTNAP5;CNTNAP5 CNTNAP5 CNTNAP5	0.783527	0.00505149	0.0464789
463	19	58715251	884	7	ZNF274;ZNF274;ZNF274 ZNF274;ZNF274;ZNF274 ZNF274;ZNF274;ZNF274 ZNF274;ZNF274;ZNF274 ZNF274;ZNF274;ZNF274 ZNF274;ZNF274;ZNF274 ZNF274;ZNF274;ZNF274	0.782671	0.00507577	0.0464789
464	13	112716623	1084	7	AAA AAA AAA AAA AAA AAA AAA	0.782671	0.00507577	0.0464789
465	5	141060575	946	3	ARAP3 ARAP3 ARAP3	-0.782668	0.00507577	0.0464789
466	3	112217973	788	3	BTLA;BTLA BTLA;BTLA BTLA;BTLA	0.782586	0.00507577	0.0464789
467	7	55086288	1816	5	EGFR;EGFR;EGFR;EGFR EGFR;EGFR;EGFR;EGFR;EGFR;EGFR;EGFR;EGFR EGFR;EGFR;EGFR;EGFR;EGFR;EGFR;EGFR;EGFR EGFR;EGFR;EGFR;EGFR EGFR;EGFR;EGFR;EGFR	0.781146	0.00510006	0.0464789
468	3	185911316	1170	8	DGKG;DGKG;DGKG DGKG;DGKG;DGKG DGKG;DGKG;DGKG DGKG;DGKG;DGKG DGKG;DGKG;DGKG DGKG;DGKG;DGKG DGKG;DGKG;DGKG DGKG;DGKG;DGKG	0.780698	0.00512434	0.0464789
469	19	57617602	834	4	AAA AAA AAA AAA	0.780617	0.00512434	0.0464789
470	14	105942243	1182	3	CRIP2 CRIP2 CRIP2	-0.778641	0.00512434	0.0464789
471	1	32707303	1038	6	MTMR9L MTMR9L MTMR9L MTMR9L MTMR9L MTMR9L	-0.778423	0.00512434	0.0464789
472	3	187387555	670	9	SST SST SST SST SST SST SST;SST SST;SST SST	0.777024	0.00514863	0.0464789
473	2	240035107	787	2	HDAC4 HDAC4	-0.777014	0.00514863	0.0464789
474	11	2291652	892	14	ASCL2;ASCL2 ASCL2;ASCL2 ASCL2;ASCL2 ASCL2;ASCL2 ASCL2;ASCL2 ASCL2 ASCL2 ASCL2 ASCL2 ASCL2 ASCL2 ASCL2 ASCL2 ASCL2	0.7769	0.00514863	0.0464789
475	22	45124555	925	4	PRR5;PRR5;PRR5;PRR5-ARHGAP8;PRR5;PRR5 PRR5;PRR5;PRR5;PRR5-ARHGAP8;PRR5;PRR5 PRR5;PRR5;PRR5;PRR5-ARHGAP8;PRR5;PRR5 PRR5;PRR5;PRR5;PRR5-ARHGAP8;PRR5;PRR5	-0.776804	0.00514863	0.0464789
476	12	114885270	1291	7	AAA AAA AAA AAA AAA AAA AAA	0.775789	0.00517292	0.0464789
477	5	119801643	379	2	PRR16 PRR16	-0.775713	0.00517292	0.0464789
478	15	30114295	854	9	TJP1;TJP1;TJP1;TJP1 TJP1;TJP1;TJP1;TJP1 TJP1;TJP1;TJP1;TJP1 TJP1;TJP1 TJP1;TJP1 TJP1;TJP1 TJP1;TJP1 TJP1;TJP1 TJP1;TJP1	0.775368	0.00517292	0.0464789
479	7	121939827	820	6	AAA AAA AAA AAA AAA AAA	0.775354	0.00517292	0.0464789
480	4	41362253	1067	6	LIMCH1;LIMCH1;LIMCH1 LIMCH1;LIMCH1;LIMCH1 LIMCH1;LIMCH1;LIMCH1;LIMCH1;LIMCH1;LIMCH1 LIMCH1;LIMCH1;LIMCH1;LIMCH1;LIMCH1;LIMCH1 LIMCH1;LIMCH1;LIMCH1 LIMCH1;LIMCH1;LIMCH1	0.774872	0.00517292	0.0464789
481	1	10510967	826	2	CORT;APITD1 APITD1;CORT	-0.774773	0.0051972	0.0464789
482	5	41509352	1298	9	PLCXD3 PLCXD3 PLCXD3 PLCXD3 PLCXD3 PLCXD3 PLCXD3 PLCXD3 PLCXD3;PLCXD3	0.773824	0.00522149	0.0464789
483	21	47009146	1315	4	AAA AAA AAA AAA	0.773557	0.00522149	0.0464789
484	18	11147785	998	6	FAM38B FAM38B FAM38B;FAM38B FAM38B FAM38B FAM38B	0.773293	0.00522149	0.0464789
485	16	48844292	938	4	AAA AAA AAA AAA	0.772677	0.00522149	0.0464789
486	5	139040055	959	6	CXXC5 CXXC5 CXXC5 CXXC5 CXXC5 CXXC5	-0.772439	0.00522149	0.0464789
487	13	113689422	533	4	MCF2L;MCF2L MCF2L;MCF2L MCF2L;MCF2L MCF2L;MCF2L	-0.772213	0.00524577	0.0464789
488	5	140480597	670	7	PCDHB3 PCDHB3 PCDHB3 PCDHB3 PCDHB3 PCDHB3 PCDHB3	0.771818	0.00524577	0.0464789
489	4	174442812	1495	8	AAA AAA AAA AAA AAA AAA AAA AAA	0.771715	0.00524577	0.0464789
490	14	21484976	1066	3	NDRG2;NDRG2;NDRG2;NDRG2;NDRG2;NDRG2;NDRG2;NDRG2 NDRG2;NDRG2;NDRG2;NDRG2;NDRG2;NDRG2;NDRG2;NDRG2 NDRG2;NDRG2;NDRG2;NDRG2;NDRG2;NDRG2;NDRG2;NDRG2	-0.770777	0.00524577	0.0464789
491	11	91957660	1139	6	AAA AAA AAA AAA AAA AAA	0.770684	0.00524577	0.0464789
492	20	43726544	811	4	KCNS1 KCNS1 KCNS1 KCNS1	0.769679	0.00529435	0.046529
493	19	18898325	1158	4	COMP COMP COMP COMP	0.769467	0.00529435	0.046529
494	4	187644620	1065	9	FAT1 FAT1 FAT1 FAT1 FAT1 FAT1 FAT1 FAT1 FAT1	0.768731	0.00531863	0.046529
495	3	147108512	914	4	ZIC4;ZIC4;ZIC4;ZIC4;ZIC4 ZIC4;ZIC4;ZIC4;ZIC4;ZIC4 ZIC4;ZIC4;ZIC4;ZIC4;ZIC4 ZIC4;ZIC4;ZIC4;ZIC4;ZIC4	0.768428	0.00531863	0.046529
496	11	77907224	432	3	USP35 USP35 USP35	0.768419	0.00531863	0.046529
497	5	150161299	769	2	C5orf62 C5orf62	-0.768026	0.00531863	0.046529
498	5	153853545	1712	5	AAA AAA AAA HAND1 HAND1	0.76793	0.00531863	0.046529
499	20	43882990	756	6	SLPI SLPI SLPI SLPI SLPI SLPI	-0.765981	0.0053672	0.046785
500	7	130625473	1086	4	AAA AAA AAA AAA	-0.765928	0.0053672	0.046785
501	8	145003653	735	5	PLEC1;PLEC1;PLEC1;PLEC1;PLEC1;PLEC1;PLEC1;PLEC1 PLEC1;PLEC1;PLEC1;PLEC1;PLEC1;PLEC1;PLEC1;PLEC1 PLEC1;PLEC1;PLEC1;PLEC1;PLEC1;PLEC1;PLEC1;PLEC1 PLEC1;PLEC1;PLEC1;PLEC1;PLEC1;PLEC1;PLEC1;PLEC1 PLEC1;PLEC1;PLEC1;PLEC1;PLEC1;PLEC1;PLEC1;PLEC1	0.765429	0.00539149	0.0467867
502	3	28281945	300	2	CMC1 CMC1	-0.765072	0.00541578	0.0467867
503	4	147560770	1303	7	POU4F2 POU4F2 POU4F2 POU4F2 POU4F2 POU4F2 POU4F2	0.763501	0.00551292	0.0467867
504	8	97170364	1648	8	GDF6 GDF6 GDF6 GDF6 GDF6 GDF6 GDF6 GDF6	0.762146	0.00553721	0.0467867
505	1	25290947	958	8	RUNX3 RUNX3 RUNX3;RUNX3 RUNX3;RUNX3 RUNX3 RUNX3 RUNX3 RUNX3	0.761147	0.00556149	0.0467867
506	18	72166016	1197	5	CNDP2;CNDP2 CNDP2;CNDP2 CNDP2;CNDP2 CNDP2;CNDP2;CNDP2 CNDP2;CNDP2	-0.760645	0.00556149	0.0467867
507	1	3036358	558	2	PRDM16;PRDM16 PRDM16;PRDM16	-0.758957	0.00556149	0.0467867
508	6	84418433	919	12	SNAP91;SNAP91 SNAP91;SNAP91 SNAP91;SNAP91 SNAP91;SNAP91 SNAP91;SNAP91 SNAP91;SNAP91 SNAP91;SNAP91 SNAP91;SNAP91 SNAP91;SNAP91 SNAP91;SNAP91 SNAP91;SNAP91 SNAP91;SNAP91	0.758355	0.00556149	0.0467867
509	6	100893665	1385	4	SIM1 SIM1 SIM1 SIM1	0.758232	0.00556149	0.0467867
510	3	157813670	1475	5	AAA SHOX2;SHOX2;SHOX2 SHOX2;SHOX2;SHOX2 SHOX2;SHOX2;SHOX2 SHOX2;SHOX2;SHOX2	0.756365	0.00563435	0.0467867
511	1	179560870	630	5	TDRD5 TDRD5 TDRD5;TDRD5 TDRD5 TDRD5	0.756147	0.00565864	0.0467867
512	7	82072332	1129	6	CACNA2D1 CACNA2D1;CACNA2D1 CACNA2D1;CACNA2D1 CACNA2D1 CACNA2D1 CACNA2D1	0.755485	0.00565864	0.0467867
513	8	21908022	1011	3	AAA AAA AAA	-0.754768	0.00570721	0.0467867
514	7	1272515	1320	8	UNCX UNCX UNCX UNCX UNCX UNCX UNCX UNCX	0.754098	0.00570721	0.0467867
515	1	41248209	672	2	KCNQ4;KCNQ4 KCNQ4;KCNQ4	-0.752125	0.00573149	0.0467867
516	17	73840989	1028	4	UNC13D UNC13D UNC13D WBP2;UNC13D	-0.75174	0.00573149	0.0467867
517	1	101184304	766	3	VCAM1;VCAM1 VCAM1;VCAM1 VCAM1;VCAM1	-0.750088	0.00580435	0.0467867
518	4	13525235	1534	5	AAA AAA AAA AAA AAA	0.749323	0.00580435	0.0467867
519	10	125731617	1015	4	AAA AAA AAA AAA	0.748594	0.00580435	0.0467867
520	10	116392933	490	2	ABLIM1;ABLIM1;ABLIM1 ABLIM1;ABLIM1;ABLIM1	-0.748189	0.00580435	0.0467867
521	22	39634386	801	3	PDGFB;PDGFB PDGFB;PDGFB PDGFB;PDGFB	-0.747345	0.00580435	0.0467867
522	4	183060943	907	4	MGC45800 MGC45800 MGC45800 MGC45800	0.747184	0.00582864	0.0467867
523	3	192127327	664	5	FGF12;FGF12 FGF12;FGF12 FGF12;FGF12 FGF12;FGF12 FGF12;FGF12	0.746558	0.00582864	0.0467867
524	11	2170831	863	8	INS-IGF2;INS-IGF2;IGF2;IGF2 IGF2;INS-IGF2;INS-IGF2 IGF2;INS-IGF2;INS-IGF2 IGF2;INS-IGF2;INS-IGF2 IGF2;INS-IGF2;INS-IGF2 INS-IGF2;IGF2;INS-IGF2 INS-IGF2;IGF2;INS-IGF2 INS-IGF2;IGF2;INS-IGF2	-0.746492	0.00582864	0.0467867
525	1	24229232	1152	6	CNR2 CNR2 CNR2 CNR2 CNR2 CNR2	-0.745213	0.00585292	0.0467867
526	1	16349079	713	2	CLCNKA;CLCNKA CLCNKA;CLCNKA	-0.744867	0.00585292	0.0467867
527	3	62860103	968	5	CADPS;CADPS;CADPS CADPS;CADPS;CADPS CADPS;CADPS;CADPS;CADPS;CADPS;CADPS CADPS;CADPS;CADPS;CADPS;CADPS;CADPS CADPS;CADPS;CADPS	0.743829	0.00587721	0.0467867
528	6	26195910	884	6	AAA AAA AAA AAA AAA AAA	-0.743165	0.00587721	0.0467867
529	7	2444534	797	2	CHST12 CHST12	-0.743101	0.00587721	0.0467867
530	14	61108227	1090	5	AAA AAA AAA AAA AAA	0.741537	0.00592578	0.0467867
531	20	62688050	846	8	TCEA2 TCEA2 TCEA2 TCEA2 TCEA2;TCEA2 TCEA2;TCEA2 TCEA2;TCEA2 TCEA2;TCEA2	-0.741403	0.00595007	0.0467867
532	2	182542864	1457	6	NEUROD1 NEUROD1 NEUROD1 NEUROD1 NEUROD1 NEUROD1	0.741365	0.00595007	0.0467867
533	14	23305941	909	4	MMP14;MMP14 MMP14;MMP14 MMP14 MMP14	0.741272	0.00595007	0.0467867
534	15	95869918	1072	11	AAA AAA AAA AAA AAA AAA AAA AAA AAA AAA AAA	0.74038	0.00595007	0.0467867
535	5	178003633	1052	5	COL23A1 COL23A1 COL23A1 COL23A1 COL23A1	0.74022	0.00595007	0.0467867
536	19	1523442	1007	5	PLK5P PLK5P PLK5P PLK5P PLK5P	0.740209	0.00595007	0.0467867
537	4	3043019	733	4	AAA AAA AAA AAA	-0.739452	0.00595007	0.0467867
538	12	133195094	934	4	P2RX2;P2RX2;P2RX2;P2RX2;P2RX2;P2RX2 P2RX2;P2RX2;P2RX2;P2RX2;P2RX2;P2RX2 P2RX2;P2RX2;P2RX2;P2RX2;P2RX2;P2RX2 P2RX2;P2RX2;P2RX2;P2RX2;P2RX2;P2RX2	0.739202	0.00595007	0.0467867
539	5	9545395	940	3	SEMA5A SEMA5A;SEMA5A SEMA5A	0.738758	0.00595007	0.0467867
540	8	41753440	1431	6	ANK1 ANK1;ANK1 ANK1;ANK1 ANK1;ANK1 ANK1 ANK1	0.738732	0.00595007	0.0467867
541	16	66774626	867	2	DYNC1LI2 DYNC1LI2	-0.737979	0.00595007	0.0467867
542	17	1616635	740	5	C17orf91;C17orf91;C17orf91;C17orf91 C17orf91;C17orf91;C17orf91;C17orf91 C17orf91;C17orf91;C17orf91;C17orf91;MIR22 C17orf91;C17orf91;C17orf91;C17orf91;MIR22 C17orf91;C17orf91;C17orf91;C17orf91;MIR22	-0.73753	0.00595007	0.0467867
543	16	85120012	858	2	KIAA0513 KIAA0513	-0.736225	0.00595007	0.0467867
544	10	112838078	905	2	ADRA2A ADRA2A	0.735805	0.00597435	0.0467867
545	14	22978073	1089	4	AAA AAA AAA AAA	0.735559	0.00597435	0.0467867
546	8	42037170	796	4	PLAT;PLAT PLAT;PLAT PLAT;PLAT PLAT;PLAT	-0.73487	0.00597435	0.0467867
547	8	99438624	1061	6	KCNS2 KCNS2 KCNS2 KCNS2 KCNS2;KCNS2 KCNS2	0.733975	0.00599864	0.0467867
548	5	53816023	1050	3	SNX18;SNX18;SNX18;SNX18 SNX18;SNX18;SNX18;SNX18 SNX18;SNX18	-0.733899	0.00599864	0.0467867
549	19	1444202	690	2	AAA AAA	-0.733804	0.00599864	0.0467867
550	8	10589359	1722	7	SOX7 AAA AAA AAA AAA AAA AAA	0.733277	0.00599864	0.0467867
551	22	29706754	770	2	GAS2L1;GAS2L1;GAS2L1 GAS2L1;GAS2L1;GAS2L1	-0.732959	0.00602293	0.0467867
552	1	3104042	1210	5	PRDM16;PRDM16 PRDM16;PRDM16 PRDM16;PRDM16 PRDM16;PRDM16 PRDM16;PRDM16	-0.731664	0.00602293	0.0467867
553	7	127910927	939	5	AAA AAA AAA AAA AAA	-0.730742	0.00604721	0.0467867
554	9	17906113	1372	6	AAA AAA AAA AAA AAA AAA	0.730624	0.00604721	0.0467867
555	20	2730191	911	3	EBF4 EBF4 EBF4	0.730312	0.00604721	0.0467867
556	17	74678836	761	2	MXRA7;MXRA7;MXRA7 MXRA7;MXRA7;MXRA7	-0.730303	0.00604721	0.0467867
557	12	121409957	898	2	C12orf27 C12orf27	-0.729776	0.0060715	0.0467867
558	1	27959253	897	2	FGR FGR	-0.729694	0.0060715	0.0467867
559	10	128593624	793	8	DOCK1 DOCK1 DOCK1 DOCK1 DOCK1 DOCK1 DOCK1 DOCK1	0.729285	0.0060715	0.0467867
560	17	33776345	874	4	SLFN13 SLFN13 SLFN13 SLFN13	-0.729109	0.0060715	0.0467867
561	14	103745233	1033	5	AAA AAA AAA AAA AAA	0.728912	0.0060715	0.0467867
562	20	44461113	922	2	SNX21;SNX21;SNX21;SNX21 SNX21;SNX21;SNX21;SNX21	-0.72783	0.0060715	0.0467867
563	2	134023662	956	6	NCKAP5;NCKAP5 NCKAP5;NCKAP5 NCKAP5;NCKAP5 NCKAP5;NCKAP5 NCKAP5;NCKAP5 NCKAP5;NCKAP5	0.727624	0.0060715	0.0467867
564	1	3282449	421	3	PRDM16;PRDM16 PRDM16;PRDM16 PRDM16;PRDM16	-0.727383	0.0060715	0.0467867
565	2	239149142	795	3	HES6;HES6 HES6;HES6 HES6;HES6	0.726858	0.0060715	0.0467867
566	10	25463757	661	11	LOC100128811;GPR158 LOC100128811;GPR158 LOC100128811;GPR158 LOC100128811;GPR158 LOC100128811;GPR158 LOC100128811;GPR158 LOC100128811;GPR158 LOC100128811;GPR158 LOC100128811;GPR158 LOC100128811;GPR158;GPR158 LOC100128811;GPR158	0.726443	0.00612007	0.0467867
567	9	35905608	540	2	HRCT1 HRCT1	-0.726198	0.00612007	0.0467867
568	1	231297968	1428	9	TRIM67 TRIM67 TRIM67 TRIM67 TRIM67 TRIM67 TRIM67 TRIM67 TRIM67	0.724555	0.00612007	0.0467867
569	11	72532891	773	4	ATG16L2 ATG16L2 ATG16L2 ATG16L2	-0.723788	0.00614436	0.0467867
570	11	77183438	756	3	PAK1;PAK1 PAK1;PAK1 PAK1;PAK1	-0.723244	0.00616864	0.0467867
571	7	19184257	908	8	AAA AAA FERD3L;FERD3L FERD3L FERD3L FERD3L FERD3L FERD3L	0.723119	0.00616864	0.0467867
572	20	23028890	1360	8	THBD THBD THBD THBD THBD THBD THBD THBD;THBD	0.723043	0.00616864	0.0467867
573	14	57278084	1031	6	OTX2 OTX2 OTX2 OTX2OS1 OTX2OS1 OTX2OS1	0.722763	0.00616864	0.0467867
574	18	77286260	953	2	NFATC1;NFATC1;NFATC1;NFATC1 NFATC1;NFATC1;NFATC1;NFATC1	-0.722571	0.00616864	0.0467867
575	11	69259247	1024	8	AAA AAA AAA AAA AAA AAA AAA AAA	-0.722119	0.00616864	0.0467867
576	11	299668	822	4	IFITM5 IFITM5 IFITM5 IFITM5	-0.720598	0.0062415	0.0471916
577	11	126310409	686	3	KIRREL3;KIRREL3 KIRREL3;KIRREL3 KIRREL3;KIRREL3	-0.720331	0.0062415	0.0471916
578	8	102505513	1122	6	GRHL2 GRHL2 GRHL2 GRHL2 GRHL2 GRHL2	0.719924	0.00629007	0.0474463
579	5	3605783	778	7	AAA AAA AAA AAA AAA AAA AAA	0.719696	0.00631436	0.0474463
580	20	31351813	1061	4	DNMT3B;DNMT3B;DNMT3B DNMT3B;DNMT3B;DNMT3B DNMT3B;DNMT3B;DNMT3B DNMT3B;DNMT3B;DNMT3B	-0.719399	0.00631436	0.0474463
581	18	6414330	648	7	L3MBTL4 L3MBTL4 L3MBTL4 L3MBTL4 L3MBTL4 L3MBTL4 L3MBTL4	0.719221	0.00631436	0.0474463
582	11	2441141	755	3	TRPM5 TRPM5 TRPM5	-0.717365	0.00636293	0.0477373
583	2	63285846	1236	6	AAA AAA AAA AAA AAA AAA	0.716598	0.00638722	0.0478454
584	22	44257997	715	8	SULT4A1 SULT4A1 SULT4A1 SULT4A1 SULT4A1 SULT4A1 SULT4A1 SULT4A1	0.715492	0.00648436	0.0478613
585	5	16935888	503	4	MYO10 MYO10;MYO10 MYO10;MYO10 MYO10	0.715	0.00650865	0.0478613
586	1	42384310	337	6	HIVEP3;HIVEP3;HIVEP3;HIVEP3 HIVEP3;HIVEP3;HIVEP3;HIVEP3 HIVEP3;HIVEP3;HIVEP3;HIVEP3 HIVEP3;HIVEP3;HIVEP3;HIVEP3 HIVEP3;HIVEP3 HIVEP3;HIVEP3	-0.714732	0.00653293	0.0478613
587	6	1396193	864	3	AAA AAA AAA	-0.714222	0.00655722	0.0478613
588	12	127940086	820	5	AAA AAA AAA AAA AAA	0.714055	0.00655722	0.0478613
589	2	128168987	873	2	AAA AAA	-0.713999	0.00655722	0.0478613
590	20	22557518	1316	4	C20orf56 C20orf56 C20orf56 C20orf56	0.713921	0.00655722	0.0478613
591	2	73496203	706	2	FBXO41 FBXO41	0.713724	0.00655722	0.0478613
592	8	17270604	718	9	MTMR7 MTMR7 MTMR7;MTMR7 MTMR7;MTMR7 MTMR7 MTMR7 MTMR7 MTMR7 MTMR7	0.713019	0.00655722	0.0478613
593	5	140346199	1094	10	PCDHAC2;PCDHAC2;PCDHA7;PCDHA12;PCDHA6;PCDHA10;PCDHA4;PCDHA11;PCDHA8;PCDHA6;PCDHA1;PCDHA2;PCDHA1;PCDHA9;PCDHA13;PCDHA5;PCDHAC1;PCDHA3;PCDHAC2;PCDHA10 PCDHAC2;PCDHAC2;PCDHA7;PCDHA12;PCDHA6;PCDHA10;PCDHA4;PCDHA11;PCDHA8;PCDHA6;PCDHA1;PCDHA2;PCDHA1;PCDHA9;PCDHA13;PCDHA5;PCDHAC1;PCDHA3;PCDHAC2;PCDHA10 PCDHAC2;PCDHAC2;PCDHA7;PCDHA12;PCDHA6;PCDHA10;PCDHA4;PCDHA11;PCDHA8;PCDHA6;PCDHA1;PCDHA2;PCDHA1;PCDHA…	0.712799	0.00655722	0.0478613
594	4	155411351	455	3	DCHS2;DCHS2 DCHS2;DCHS2 DCHS2;DCHS2	0.71275	0.00655722	0.0478613
595	22	49843259	843	3	AAA AAA AAA	0.712664	0.00655722	0.0478613
596	2	240153103	717	5	HDAC4 HDAC4 HDAC4 HDAC4 HDAC4	0.71227	0.00655722	0.0478613
597	6	36644997	815	6	CDKN1A;CDKN1A CDKN1A;CDKN1A CDKN1A;CDKN1A CDKN1A;CDKN1A CDKN1A;CDKN1A CDKN1A;CDKN1A	-0.710606	0.00655722	0.0478613
598	15	65369213	1135	4	LOC390594 LOC390594 LOC390594 LOC390594	0.710442	0.00655722	0.0478613
599	5	369088	881	2	AHRR AHRR	-0.710401	0.00655722	0.0478613
600	16	89367859	508	2	ANKRD11 ANKRD11	-0.709562	0.0065815	0.0479664
601	6	31582285	946	4	AIF1;AIF1 AIF1;AIF1;AIF1 AIF1;AIF1;AIF1 AIF1;AIF1;AIF1	-0.708409	0.00660579	0.0480525
602	2	138721566	760	3	HNMT;HNMT;HNMT HNMT;HNMT;HNMT;HNMT;HNMT;HNMT HNMT;HNMT;HNMT	-0.706549	0.00665436	0.0480525
603	13	102568555	983	3	FGF14;FGF14 FGF14;FGF14 FGF14;FGF14	0.706302	0.00665436	0.0480525
604	2	30371484	506	2	YPEL5;YPEL5;YPEL5;YPEL5 YPEL5;YPEL5;YPEL5;YPEL5	-0.706201	0.00665436	0.0480525
605	15	89921672	1120	8	LOC254559 LOC254559 LOC254559 LOC254559 LOC254559 LOC254559 LOC254559 LOC254559	0.705574	0.00665436	0.0480525
606	11	63687223	714	3	AAA AAA AAA	-0.704972	0.00665436	0.0480525
607	8	17354322	917	6	SLC7A2 SLC7A2 SLC7A2;SLC7A2 SLC7A2 SLC7A2 SLC7A2	0.704314	0.00667865	0.0480525
608	14	99584421	1065	5	AAA AAA AAA AAA AAA	0.703238	0.00672722	0.0480525
609	5	175974973	928	2	PCDH24 PCDH24	-0.702878	0.00672722	0.0480525
610	8	58055168	945	5	AAA AAA AAA AAA AAA	0.702111	0.00677579	0.0480525
611	14	38091400	775	7	AAA AAA AAA AAA AAA AAA AAA	0.702042	0.00677579	0.0480525
612	4	95678898	807	5	BMPR1B BMPR1B BMPR1B BMPR1B BMPR1B	0.701629	0.00677579	0.0480525
613	2	119915368	1142	7	C1QL2 C1QL2 C1QL2 C1QL2;C1QL2 C1QL2;C1QL2 C1QL2 C1QL2	0.701439	0.00680008	0.0480525
614	1	1355235	764	2	LOC441869;LOC441869 LOC441869;LOC441869	-0.701329	0.00680008	0.0480525
615	1	79085250	515	4	IFI44L IFI44L IFI44L IFI44L	-0.701301	0.00680008	0.0480525
616	10	131756727	968	5	EBF3 EBF3 EBF3 EBF3 EBF3	0.700527	0.00682436	0.0480525
617	11	17741687	815	4	MYOD1 MYOD1 MYOD1 MYOD1	0.700516	0.00682436	0.0480525
618	16	86547386	1851	6	FOXF1 FOXF1 FOXF1 AAA AAA AAA	0.700353	0.00682436	0.0480525
619	5	174151492	871	7	MSX2 MSX2 MSX2 MSX2;MSX2 MSX2 MSX2 MSX2	0.70012	0.00684865	0.0480525
620	2	229045417	1368	8	SPHKAP;SPHKAP SPHKAP;SPHKAP SPHKAP;SPHKAP SPHKAP;SPHKAP;SPHKAP;SPHKAP SPHKAP;SPHKAP SPHKAP;SPHKAP SPHKAP;SPHKAP SPHKAP;SPHKAP	0.699594	0.00687294	0.0480525
621	3	51987688	737	2	AAA GPR62	-0.699517	0.00687294	0.0480525
622	4	42155260	922	4	BEND4;BEND4 BEND4;BEND4 BEND4;BEND4 BEND4;BEND4	-0.699357	0.00687294	0.0480525
623	20	42816226	1154	3	JPH2;JPH2 JPH2;JPH2 JPH2;JPH2	-0.69898	0.00689722	0.0480525
624	14	100125548	1137	6	HHIPL1;HHIPL1 HHIPL1;HHIPL1 HHIPL1;HHIPL1 HHIPL1;HHIPL1 HHIPL1;HHIPL1 HHIPL1;HHIPL1	0.698885	0.00689722	0.0480525
625	6	160768801	1289	6	SLC22A3 SLC22A3 SLC22A3 SLC22A3 SLC22A3 SLC22A3	0.698831	0.00689722	0.0480525
626	4	1398599	917	5	AAA AAA AAA AAA AAA	0.698792	0.00689722	0.0480525
627	1	159170275	938	2	CADM3;CADM3 CADM3;CADM3	-0.69876	0.00689722	0.0480525
628	2	3750565	1325	5	AAA AAA AAA AAA AAA	0.698404	0.00692151	0.0480525
629	5	150325954	908	12	LOC134466 LOC134466 LOC134466 LOC134466 LOC134466 LOC134466 LOC134466 LOC134466 LOC134466 LOC134466 LOC134466 LOC134466	0.697946	0.00694579	0.0480525
630	19	37825307	701	8	HKR1 HKR1 HKR1 HKR1 HKR1 HKR1 HKR1;HKR1 HKR1	0.696899	0.00697008	0.0480525
631	5	170742118	1446	5	AAA AAA AAA AAA AAA	0.696229	0.00697008	0.0480525
632	11	131780329	928	10	NTM;NTM;NTM;NTM NTM;NTM;NTM;NTM NTM;NTM;NTM;NTM NTM;NTM;NTM;NTM NTM;NTM;NTM;NTM NTM;NTM;NTM;NTM NTM;NTM;NTM;NTM NTM;NTM;NTM;NTM;NTM;NTM;NTM NTM;NTM;NTM;NTM;NTM;NTM;NTM NTM;NTM;NTM;NTM;NTM;NTM;NTM	0.696092	0.00697008	0.0480525
633	12	49627010	736	3	AAA AAA AAA	-0.696012	0.00697008	0.0480525
634	1	200842429	727	4	GPR25 GPR25 GPR25 GPR25	0.695645	0.00697008	0.0480525
635	6	85482570	966	7	AAA AAA AAA AAA AAA AAA AAA	0.695262	0.00697008	0.0480525
636	5	3599090	629	3	IRX1 IRX1 IRX1	0.69504	0.00697008	0.0480525
637	15	67356310	632	5	AAA AAA AAA SMAD3 SMAD3	-0.694667	0.00699437	0.0481514
638	6	69342841	994	2	AAA AAA	-0.69415	0.00704294	0.048174
639	10	118922194	1040	7	AAA AAA AAA AAA AAA AAA AAA	0.693015	0.00704294	0.048174
640	13	84453665	1363	5	SLITRK1 SLITRK1 SLITRK1 SLITRK1 SLITRK1	0.692589	0.00706722	0.048174
641	15	65175729	624	2	AAA AAA	-0.692356	0.00706722	0.048174
642	10	102321736	820	4	AAA AAA AAA AAA	0.692274	0.00706722	0.048174
643	1	2344979	496	11	PEX10;PEX10 PEX10;PEX10 PEX10;PEX10 PEX10;PEX10 PEX10;PEX10 PEX10;PEX10 PEX10;PEX10 PEX10;PEX10 PEX10;PEX10 PEX10;PEX10 PEX10;PEX10	-0.69225	0.00706722	0.048174
644	17	17109936	417	6	PLD6 PLD6 PLD6 PLD6 PLD6 PLD6	-0.691916	0.00709151	0.0482039
645	7	97361241	1067	6	TAC1;TAC1;TAC1;TAC1 TAC1;TAC1;TAC1;TAC1 TAC1;TAC1;TAC1;TAC1 TAC1;TAC1;TAC1;TAC1;TAC1;TAC1;TAC1;TAC1 TAC1;TAC1;TAC1;TAC1 TAC1;TAC1;TAC1;TAC1	0.691861	0.00709151	0.0482039
646	20	55840973	1098	13	BMP7 BMP7 BMP7;BMP7 BMP7;BMP7 BMP7;BMP7 BMP7 BMP7 BMP7 BMP7 BMP7 BMP7 BMP7 BMP7	0.69096	0.00714008	0.0484661
647	12	33592078	1099	7	SYT10 SYT10 SYT10;SYT10 SYT10;SYT10 SYT10 SYT10 SYT10	0.688243	0.0072858	0.0492156
648	2	172945383	1308	5	MAP1D AAA AAA AAA AAA	0.687902	0.0072858	0.0492156
649	11	1952638	1023	4	TNNT3;TNNT3;TNNT3;TNNT3 TNNT3;TNNT3;TNNT3;TNNT3 TNNT3;TNNT3;TNNT3;TNNT3 TNNT3;TNNT3;TNNT3;TNNT3	-0.687534	0.00733437	0.0492156
650	14	105265793	752	3	ZBTB42 ZBTB42 ZBTB42	-0.687199	0.00735866	0.0492156
651	19	58220080	757	11	ZNF154 ZNF154 ZNF154;ZNF154 ZNF154;ZNF154 ZNF154;ZNF154 ZNF154 ZNF154 ZNF154 ZNF154 ZNF154 ZNF154	0.687152	0.00735866	0.0492156
652	5	139742283	617	2	SLC4A9 SLC4A9	-0.686174	0.00735866	0.0492156
653	9	35649906	1093	4	SIT1 SIT1 SIT1 SIT1	0.686154	0.00735866	0.0492156
654	6	30168896	872	5	TRIM26 TRIM26 TRIM26 TRIM26 TRIM26	-0.685626	0.00735866	0.0492156
655	5	140260961	849	7	PCDHA7;PCDHA12;PCDHA6;PCDHA13;PCDHA10;PCDHA4;PCDHA11;PCDHA8;PCDHA1;PCDHA2;PCDHA6;PCDHA1;PCDHA9;PCDHA13;PCDHA5;PCDHA3;PCDHA10 PCDHA7;PCDHA12;PCDHA6;PCDHA10;PCDHA4;PCDHA11;PCDHA8;PCDHA1;PCDHA2;PCDHA6;PCDHA1;PCDHA9;PCDHA5;PCDHA13;PCDHA3;PCDHA13;PCDHA10 PCDHA7;PCDHA12;PCDHA6;PCDHA10;PCDHA4;PCDHA11;PCDHA8;PCDHA1;PCDHA2;PCDHA6;PCDHA1;PCDHA9;PCDHA5;PCDHA13;PCDHA3;PCDHA13;PCDHA10 PCDHA7;PCDHA12;PCDHA6;PC…	0.685498	0.00735866	0.0492156
656	17	80377265	607	3	C17orf101;C17orf101;HEXDC C17orf101;C17orf101;HEXDC HEXDC;C17orf101;C17orf101	-0.684988	0.00738294	0.0492156
657	9	126135408	590	4	CRB2 CRB2 CRB2 CRB2	0.684247	0.00740723	0.0492156
658	10	129797019	821	4	PTPRE PTPRE PTPRE PTPRE	-0.683659	0.00740723	0.0492156
659	2	176987404	799	7	HOXD9 HOXD9 HOXD9;HOXD9 HOXD9;HOXD9 HOXD9 HOXD9 HOXD9	0.682412	0.0074558	0.0492156
660	1	110610452	1260	6	ALX3 ALX3 ALX3 ALX3 ALX3 ALX3	0.682295	0.0074558	0.0492156
661	2	176982342	1177	3	HOXD10 HOXD10 HOXD10	0.681898	0.0074558	0.0492156
662	16	3136857	833	2	AAA AAA	-0.681846	0.0074558	0.0492156
663	7	32339095	402	3	AAA AAA AAA	-0.681748	0.0074558	0.0492156
664	1	854951	1108	8	FLJ39609 FLJ39609 FLJ39609 FLJ39609 FLJ39609 FLJ39609 FLJ39609 FLJ39609	-0.681743	0.0074558	0.0492156
665	5	140723509	1174	10	PCDHGA2;PCDHGA3;PCDHGA1;PCDHGA3 PCDHGA2;PCDHGA3;PCDHGA1;PCDHGA3 PCDHGA2;PCDHGA3;PCDHGA1;PCDHGA3 PCDHGA2;PCDHGA3;PCDHGA1;PCDHGA3 PCDHGA2;PCDHGA3;PCDHGA3;PCDHGA1 PCDHGA2;PCDHGA3;PCDHGA3;PCDHGA1 PCDHGA2;PCDHGA3;PCDHGA3;PCDHGA1 PCDHGA2;PCDHGA3;PCDHGA3;PCDHGA1 PCDHGA2;PCDHGA3;PCDHGA3;PCDHGA1 PCDHGA2;PCDHGA3;PCDHGA3;PCDHGA1	0.681594	0.0074558	0.0492156
666	14	93580037	1012	3	ITPK1;ITPK1;ITPK1 ITPK1;ITPK1;ITPK1 ITPK1;ITPK1;ITPK1	-0.681259	0.00748009	0.0492156
667	12	54367008	1264	6	HOXC11;HOXC11 HOXC11 HOXC11 HOXC11 HOXC11 HOXC11	0.681185	0.00748009	0.0492156
668	14	95236879	1277	5	GSC GSC GSC GSC AAA	0.680511	0.00750437	0.0492156
669	3	147126425	587	9	ZIC1 ZIC1 ZIC1 ZIC1 ZIC1 ZIC1 ZIC1 ZIC1 ZIC1	0.679991	0.00750437	0.0492156
670	18	59000498	1193	7	AAA AAA AAA AAA AAA AAA AAA	0.67994	0.00750437	0.0492156
671	11	43568922	633	4	AAA AAA AAA AAA	0.679617	0.00752866	0.0493082
672	6	1610669	1181	7	FOXC1 FOXC1 FOXC1 FOXC1 FOXC1 FOXC1 FOXC1	0.678952	0.00760152	0.0497182
673	2	172951966	1304	8	DLX1;DLX1 DLX1;DLX1 DLX1;DLX1 DLX1;DLX1 DLX1;DLX1 DLX1;DLX1 DLX1;DLX1 DLX1;DLX1	0.677477	0.00765009	0.0499537
674	16	1820312	637	3	MAPK8IP3;MAPK8IP3 NME3 NME3	-0.677408	0.00767437	0.0499537
675	5	1878499	1199	6	IRX4 IRX4 IRX4 IRX4 IRX4 IRX4	0.676905	0.00769866	0.0499537
676	4	55524199	907	4	KIT;KIT KIT;KIT KIT;KIT KIT;KIT	0.67596	0.00772295	0.0499537
677	11	18067256	671	3	AAA AAA AAA	0.675597	0.00772295	0.0499537
678	11	2920189	630	12	SLC22A18AS;SLC22A18 SLC22A18AS;SLC22A18 SLC22A18AS;SLC22A18 SLC22A18AS;SLC22A18 SLC22A18AS;SLC22A18 SLC22A18AS;SLC22A18 SLC22A18AS;SLC22A18 SLC22A18AS;SLC22A18 SLC22A18AS;SLC22A18 SLC22A18;SLC22A18AS SLC22A18;SLC22A18AS SLC22A18;SLC22A18AS	-0.675499	0.00772295	0.0499537
679	4	1396306	1358	4	AAA AAA AAA AAA	0.675164	0.00774723	0.0499537
680	9	139138057	694	2	QSOX2 QSOX2	-0.674855	0.00774723	0.0499537
681	2	1747700	1172	6	PXDN PXDN PXDN PXDN PXDN PXDN	0.674208	0.00777152	0.0499537
682	1	31376412	969	2	SDC3 SDC3	-0.674186	0.00777152	0.0499537
683	4	113441608	1183	9	AAA AAA AAA AAA AAA AAA AAA AAA AAA	0.674178	0.00777152	0.0499537
684	11	1771555	913	4	HCCA2 HCCA2 HCCA2 HCCA2	-0.67416	0.00777152	0.0499537
685	1	6552273	954	4	PLEKHG5;PLEKHG5;PLEKHG5 PLEKHG5;PLEKHG5;PLEKHG5 PLEKHG5;PLEKHG5;PLEKHG5 PLEKHG5;PLEKHG5;PLEKHG5	-0.67383	0.00777152	0.0499537

## Sheet: DMR_extreme
Region number	Chromosome	Start position of region	Region length	Number of probes in region	Gene	Area of region	p-value	q-value
1	22	46468514	2928	6	AAA AAA AAA AAA AAA AAA	-1106.7	0	0
2	17	46678719	4328	20	LOC404266;LOC404266;LOC404266;LOC404266;HOXB6;LOC404266 LOC404266;LOC404266;LOC404266;LOC404266;HOXB6;LOC404266 LOC404266;LOC404266;LOC404266;LOC404266;HOXB6;LOC404266 LOC404266;LOC404266;HOXB6 LOC404266;LOC404266;HOXB6 LOC404266;LOC404266;HOXB6 LOC404266;LOC404266;HOXB6 LOC404266;LOC404266;HOXB6 LOC404266;LOC404266;HOXB6 LOC404266;LOC404266;HOXB6 LOC404266;LOC404266;HOXB6 LOC404266;LOC404266;HOX…	819.905	0	0
3	17	40834836	5176	19	CNTNAP1;CNTNAP1;CCR10 CCR10;CNTNAP1 CCR10;CNTNAP1 CNTNAP1 CNTNAP1 CNTNAP1 CNTNAP1 CNTNAP1 CNTNAP1 CNTNAP1 CNTNAP1 CNTNAP1 CNTNAP1 CNTNAP1 CNTNAP1 CNTNAP1 CNTNAP1 CNTNAP1 CNTNAP1	793.59	0	0
4	19	939596	2323	9	ARID3A ARID3A ARID3A ARID3A ARID3A ARID3A ARID3A ARID3A ARID3A	-766.558	0	0
5	7	100463206	1347	8	SLC12A9 SLC12A9 SLC12A9;TRIP6 SLC12A9;TRIP6 SLC12A9;TRIP6 SLC12A9;TRIP6 SLC12A9;TRIP6 TRIP6;SLC12A9	-761.352	0	0
6	22	46448690	1424	12	C22orf26;LOC150381 C22orf26;LOC150381 C22orf26;LOC150381 C22orf26;LOC150381 C22orf26;LOC150381 C22orf26;LOC150381 C22orf26;LOC150381 C22orf26;C22orf26;LOC150381 C22orf26;LOC150381 C22orf26;LOC150381 C22orf26;LOC150381 C22orf26;LOC150381	-669.232	0	0
7	2	241974858	1800	9	SNED1 SNED1 SNED1 SNED1 SNED1 SNED1 SNED1 SNED1 SNED1	633.963	0	0
8	8	27467783	2792	10	CLU;CLU;CLU CLU;CLU;CLU;CLU CLU;CLU;CLU CLU;CLU;CLU CLU;CLU;CLU;CLU CLU;CLU;CLU CLU;CLU;CLU CLU;CLU;CLU CLU;CLU;CLU CLU;CLU	-619.019	0	0
9	19	39797750	1629	7	LRFN1 LRFN1 LRFN1 LRFN1 LRFN1 LRFN1 LRFN1	615.522	0	0
10	20	2729245	1931	5	EBF4 EBF4 EBF4 EBF4 EBF4	614.994	0	0
11	12	125000767	2791	13	NCOR2;NCOR2 NCOR2;NCOR2 NCOR2;NCOR2 NCOR2;NCOR2 NCOR2;NCOR2 NCOR2;NCOR2 NCOR2;NCOR2 NCOR2;NCOR2 NCOR2;NCOR2 NCOR2;NCOR2 NCOR2;NCOR2 NCOR2;NCOR2 NCOR2;NCOR2	-605.25	1.87883e-07	0.000885301
12	2	20868568	2833	11	GDF7 GDF7 GDF7 GDF7 GDF7 GDF7 GDF7 GDF7 GDF7 AAA AAA	592.793	3.75767e-07	0.00127877
13	12	6881601	2225	8	LAG3 LAG3 LAG3 LAG3;LAG3 LAG3 LAG3 LAG3 LAG3	-578.313	3.75767e-07	0.00127877
14	1	201616077	3823	17	NAV1 NAV1 NAV1 NAV1 NAV1 NAV1 NAV1 NAV1 NAV1 NAV1 NAV1 NAV1 NAV1 NAV1 NAV1 NAV1 NAV1	573.787	3.75767e-07	0.00127877
15	7	2645672	4181	20	IQCE;IQCE IQCE;IQCE IQCE;IQCE IQCE;IQCE IQCE;IQCE IQCE;IQCE IQCE;IQCE IQCE;IQCE IQCE;IQCE IQCE;IQCE IQCE;IQCE IQCE;IQCE IQCE;IQCE IQCE;IQCE IQCE;IQCE IQCE;IQCE IQCE;IQCE IQCE;IQCE IQCE;IQCE IQCE;IQCE	-570.769	3.75767e-07	0.00127877
16	17	46656543	2775	12	HOXB4 HOXB4 HOXB4 HOXB4 MIR10A MIR10A MIR10A MIR10A MIR10A MIR10A AAA AAA	-564.684	3.75767e-07	0.00127877
17	6	33039396	2301	20	HLA-DPA1 HLA-DPA1 HLA-DPA1 HLA-DPA1 HLA-DPA1 HLA-DPA1 HLA-DPA1 HLA-DPA1 HLA-DPA1 HLA-DPA1 HLA-DPA1 HLA-DPA1 HLA-DPA1 HLA-DPA1 HLA-DPA1 HLA-DPA1 HLA-DPA1 HLA-DPA1 HLA-DPA1 HLA-DPA1	-549.258	5.6365e-07	0.00132795
18	11	67774728	3913	18	ALDH3B1 ALDH3B1 ALDH3B1 ALDH3B1 ALDH3B1 ALDH3B1 ALDH3B1;ALDH3B1 ALDH3B1;ALDH3B1;ALDH3B1 ALDH3B1;ALDH3B1;ALDH3B1 ALDH3B1;ALDH3B1;ALDH3B1 ALDH3B1;ALDH3B1;ALDH3B1 ALDH3B1;ALDH3B1;ALDH3B1 ALDH3B1;ALDH3B1;ALDH3B1 ALDH3B1;ALDH3B1;ALDH3B1 ALDH3B1;ALDH3B1;ALDH3B1 ALDH3B1;ALDH3B1;ALDH3B1;ALDH3B1;ALDH3B1 ALDH3B1;ALDH3B1;ALDH3B1 ALDH3B1;ALDH3B1;ALDH3B1	-548.516	5.6365e-07	0.00132795
19	11	67051977	1952	7	ADRBK1 ADRBK1 ADRBK1 ADRBK1 ADRBK1 ADRBK1 ADRBK1	-543.792	5.6365e-07	0.00132795
20	11	61731930	2275	6	BEST1;FTH1 FTH1 FTH1 FTH1 FTH1 FTH1	-535.12	5.6365e-07	0.00132795
21	20	2674285	2189	7	EBF4 EBF4 EBF4 EBF4 EBF4 EBF4 EBF4	529.412	5.6365e-07	0.00132795
22	6	28873014	3125	10	TRIM27 TRIM27 TRIM27 TRIM27 TRIM27 TRIM27 TRIM27 TRIM27 TRIM27 TRIM27	-526.288	5.6365e-07	0.00132795
23	1	207995752	1414	5	LOC148696 AAA AAA AAA AAA	-522.152	5.6365e-07	0.00132795
24	22	19748378	4491	15	TBX1;TBX1;TBX1 TBX1;TBX1;TBX1 TBX1;TBX1;TBX1 TBX1;TBX1;TBX1 TBX1;TBX1;TBX1 TBX1;TBX1;TBX1 TBX1;TBX1;TBX1 TBX1;TBX1;TBX1 TBX1;TBX1;TBX1 TBX1;TBX1;TBX1 TBX1;TBX1;TBX1 TBX1;TBX1;TBX1 TBX1;TBX1;TBX1 TBX1;TBX1;TBX1 TBX1;TBX1;TBX1	520.457	5.6365e-07	0.00132795
25	11	65194933	3204	18	AAA AAA AAA AAA AAA AAA AAA AAA AAA AAA AAA AAA AAA AAA AAA AAA AAA AAA	-517.201	7.51534e-07	0.00164413
26	1	6659205	2604	8	KLHL21 KLHL21 KLHL21 KLHL21 KLHL21 KLHL21 KLHL21 KLHL21	-515.74	7.51534e-07	0.00164413
27	11	128553855	2919	12	AAA AAA AAA AAA AAA AAA AAA AAA AAA AAA AAA AAA	-498.651	1.31518e-06	0.00230178
28	1	55246213	1195	6	AAA TTC22 TTC22 TTC22 TTC22 TTC22	496.568	1.31518e-06	0.00230178
29	17	7832680	983	10	KCNAB3 KCNAB3 KCNAB3 KCNAB3 KCNAB3 KCNAB3 KCNAB3 KCNAB3 KCNAB3 TRAPPC1;TRAPPC1;TRAPPC1;TRAPPC1;KCNAB3	492.753	1.31518e-06	0.00230178
30	21	34773372	1510	4	AAA IFNGR2 IFNGR2 IFNGR2	-491.952	1.31518e-06	0.00230178
31	12	54688344	2474	6	NFE2;NFE2 NFE2;NFE2 NFE2;NFE2;NFE2 NFE2;NFE2 NFE2;NFE2 NFE2;NFE2	-486.676	1.31518e-06	0.00230178
32	2	121496398	3312	11	AAA AAA AAA AAA AAA AAA AAA AAA AAA AAA AAA	481.076	1.31518e-06	0.00230178
33	21	45557961	3529	9	C21orf33;C21orf33 C21orf33;C21orf33 C21orf33;C21orf33 C21orf33;C21orf33 C21orf33;C21orf33 C21orf33;C21orf33 C21orf33;C21orf33 C21orf33;C21orf33 C21orf33;C21orf33	-479.5	1.31518e-06	0.00230178
34	2	190446181	2081	5	SLC40A1 SLC40A1 SLC40A1 AAA AAA	-476.459	1.50307e-06	0.0023608
35	3	147105190	11617	51	ZIC4;ZIC4;ZIC4;ZIC4;ZIC4 ZIC4;ZIC4;ZIC4;ZIC4;ZIC4 ZIC4;ZIC4;ZIC4;ZIC4;ZIC4 ZIC4;ZIC4;ZIC4;ZIC4;ZIC4 ZIC4;ZIC4;ZIC4;ZIC4;ZIC4 ZIC4;ZIC4;ZIC4;ZIC4;ZIC4 ZIC4;ZIC4;ZIC4;ZIC4;ZIC4 ZIC4;ZIC4;ZIC4;ZIC4;ZIC4 ZIC4;ZIC4;ZIC4;ZIC4;ZIC4 ZIC4;ZIC4;ZIC4;ZIC4;ZIC4 ZIC4;ZIC4;ZIC4;ZIC4;ZIC4 ZIC4;ZIC4;ZIC4;ZIC4;ZIC4 ZIC4;ZIC4;ZIC4;ZIC4;ZIC4 ZIC4;ZIC4;ZIC4;ZIC4;ZIC4 ZIC4;ZIC4;ZIC4;ZIC4;ZIC4 ZIC4;ZIC4;ZIC4;ZIC4;ZIC4…	471.731	1.50307e-06	0.0023608
36	19	850975	2565	12	ELANE ELANE ELANE ELANE ELANE ELANE ELANE;ELANE ELANE ELANE ELANE ELANE ELANE	-469.166	1.50307e-06	0.0023608
37	7	73441057	2056	10	ELN;ELN;ELN;ELN;ELN ELN;ELN;ELN;ELN;ELN ELN;ELN;ELN;ELN;ELN ELN;ELN;ELN;ELN;ELN ELN;ELN;ELN;ELN;ELN ELN;ELN;ELN;ELN;ELN ELN;ELN;ELN;ELN;ELN;ELN;ELN;ELN;ELN;ELN ELN;ELN;ELN;ELN;ELN;ELN;ELN;ELN;ELN;ELN ELN;ELN;ELN;ELN;ELN ELN;ELN;ELN;ELN;ELN	-466.433	1.50307e-06	0.0023608
38	12	6661122	3986	9	IFFO1;IFFO1 IFFO1;IFFO1 IFFO1;IFFO1 IFFO1;IFFO1 IFFO1;IFFO1 IFFO1;IFFO1 IFFO1;IFFO1 IFFO1;IFFO1 IFFO1;IFFO1	-464.209	1.69095e-06	0.00258951
39	14	23586582	3656	12	CEBPE CEBPE CEBPE CEBPE CEBPE CEBPE;CEBPE CEBPE CEBPE CEBPE CEBPE CEBPE AAA	-453.973	2.06672e-06	0.00301424
40	13	113528166	2093	9	ATP11A;ATP11A ATP11A;ATP11A ATP11A;ATP11A ATP11A;ATP11A ATP11A;ATP11A ATP11A;ATP11A ATP11A;ATP11A ATP11A;ATP11A ATP11A;ATP11A	-450.176	2.06672e-06	0.00301424
41	17	38220298	1764	4	THRA;THRA THRA;THRA THRA;THRA THRA;THRA	-447.261	2.44249e-06	0.00325252
42	4	41746697	7015	26	PHOX2B PHOX2B PHOX2B PHOX2B PHOX2B PHOX2B PHOX2B PHOX2B PHOX2B PHOX2B PHOX2B PHOX2B PHOX2B PHOX2B PHOX2B;PHOX2B PHOX2B;PHOX2B PHOX2B PHOX2B PHOX2B PHOX2B PHOX2B AAA AAA AAA AAA AAA	445.057	2.44249e-06	0.00325252
43	1	2164542	1613	4	SKI SKI SKI SKI	-442.925	2.44249e-06	0.00325252
44	9	124130401	1758	3	STOM;STOM STOM;STOM STOM;STOM	-442.767	2.44249e-06	0.00325252
45	9	34369097	3724	10	KIAA1161 KIAA1161 KIAA1161 KIAA1161 KIAA1161 KIAA1161 KIAA1161 KIAA1161 KIAA1161 KIAA1161	434.853	2.63037e-06	0.00328826
46	7	90894714	1987	8	FZD1 FZD1 FZD1 FZD1 FZD1 FZD1;FZD1 FZD1;FZD1 FZD1;FZD1	432.919	2.63037e-06	0.00328826
47	6	32406545	3702	16	HLA-DRA HLA-DRA HLA-DRA HLA-DRA HLA-DRA HLA-DRA;HLA-DRA HLA-DRA;HLA-DRA HLA-DRA HLA-DRA HLA-DRA HLA-DRA HLA-DRA HLA-DRA HLA-DRA HLA-DRA HLA-DRA	-432.373	2.63037e-06	0.00328826
48	8	21908022	2368	6	AAA AAA AAA EPB49 EPB49 EPB49	423.706	3.00614e-06	0.00368285
49	16	88903964	3406	10	GALNS GALNS GALNS GALNS GALNS GALNS GALNS GALNS GALNS GALNS	-420.246	3.3819e-06	0.00390481
50	13	114829170	2535	12	RASA3 RASA3 RASA3 RASA3 RASA3 RASA3 RASA3 RASA3 RASA3 RASA3 RASA3 RASA3	-419.763	3.56979e-06	0.00390481
51	4	89445094	1315	6	PIGY;PIGY PIGY;PIGY PIGY;PIGY PIGY;PIGY PIGY;PIGY PIGY;PIGY	-416.591	3.56979e-06	0.00390481
52	6	37616410	2104	11	MDGA1 MDGA1 MDGA1 MDGA1 MDGA1 MDGA1 MDGA1 MDGA1 MDGA1 MDGA1 MDGA1	416.031	3.56979e-06	0.00390481
53	22	46465160	817	3	AAA AAA AAA	-415.701	3.56979e-06	0.00390481
54	1	154942566	1791	8	SHC1;SHC1;SHC1;SHC1 SHC1;SHC1;SHC1;SHC1 SHC1;SHC1;SHC1;SHC1 SHC1;SHC1;SHC1;SHC1 SHC1;SHC1;SHC1;SHC1 SHC1;SHC1;SHC1;SHC1 SHC1;SHC1;SHC1;SHC1 SHC1;SHC1;SHC1;SHC1	-414.604	3.56979e-06	0.00390481
55	11	3173868	1768	9	OSBPL5;OSBPL5;OSBPL5 OSBPL5;OSBPL5;OSBPL5 OSBPL5;OSBPL5;OSBPL5 OSBPL5;OSBPL5;OSBPL5 OSBPL5;OSBPL5;OSBPL5 OSBPL5;OSBPL5;OSBPL5 OSBPL5;OSBPL5;OSBPL5 OSBPL5;OSBPL5;OSBPL5 OSBPL5;OSBPL5;OSBPL5	-411.229	4.32132e-06	0.00456388
56	1	85740751	4302	12	BCL10 BCL10 BCL10 BCL10 BCL10 BCL10 BCL10 BCL10;BCL10 BCL10;BCL10 BCL10 BCL10 BCL10	-406.823	4.32132e-06	0.00456388
57	6	110736422	1079	7	DDO;DDO DDO;DDO DDO;DDO DDO;DDO DDO;DDO DDO;DDO DDO;DDO	-406.022	4.5092e-06	0.00460357
58	1	247578552	2865	10	NLRP3;NLRP3 NLRP3;NLRP3 NLRP3;NLRP3 NLRP3;NLRP3 NLRP3;NLRP3 NLRP3;NLRP3 NLRP3;NLRP3;NLRP3;NLRP3;NLRP3 NLRP3;NLRP3;NLRP3;NLRP3;NLRP3 NLRP3;NLRP3;NLRP3;NLRP3;NLRP3 NLRP3;NLRP3;NLRP3;NLRP3;NLRP3;NLRP3;NLRP3;NLRP3	-405.476	4.5092e-06	0.00460357
59	6	82459006	2868	7	FAM46A FAM46A FAM46A FAM46A FAM46A FAM46A FAM46A	-396.209	4.88497e-06	0.00463792
60	17	40995321	1565	6	PSME3;PSME3;AOC2;AOC2 PSME3;PSME3;AOC2;AOC2 PSME3;PSME3;AOC2;AOC2 AOC2;AOC2 AOC2;AOC2 AOC2;AOC2	-394.51	4.88497e-06	0.00463792
61	7	71798428	1984	5	CALN1;CALN1 CALN1;CALN1 CALN1;CALN1 CALN1;CALN1 CALN1;CALN1	-390.706	5.07285e-06	0.00463792
62	1	32408132	1735	3	AAA AAA AAA	-390.6	5.07285e-06	0.00463792
63	9	139642875	1227	4	LCN6 LCN6 LCN6 LCN6	-390.381	5.07285e-06	0.00463792
64	11	33562503	1443	6	C11orf41 C11orf41 C11orf41 C11orf41 C11orf41 C11orf41;C11orf41	-387.586	5.07285e-06	0.00463792
65	12	15038440	1120	6	MGP MGP;MGP MGP MGP MGP MGP	-387.168	5.26074e-06	0.00473897
66	1	3238152	2075	7	PRDM16;PRDM16 PRDM16;PRDM16 PRDM16;PRDM16 PRDM16;PRDM16 PRDM16;PRDM16 PRDM16;PRDM16 PRDM16;PRDM16	-384.743	5.6365e-06	0.00493239
67	13	47469654	2410	14	HTR2A;HTR2A HTR2A;HTR2A HTR2A;HTR2A HTR2A;HTR2A;HTR2A HTR2A;HTR2A;HTR2A;HTR2A HTR2A;HTR2A;HTR2A;HTR2A HTR2A;HTR2A;HTR2A;HTR2A HTR2A;HTR2A HTR2A;HTR2A HTR2A;HTR2A HTR2A;HTR2A HTR2A;HTR2A HTR2A;HTR2A HTR2A;HTR2A	-383.247	5.6365e-06	0.00493239
68	13	49792685	2856	11	AAA AAA MLNR MLNR MLNR MLNR MLNR MLNR MLNR MLNR MLNR	379.704	5.82439e-06	0.00502502
69	1	55012989	2150	7	ACOT11;ACOT11 ACOT11;ACOT11 ACOT11;ACOT11 ACOT11;ACOT11 ACOT11;ACOT11;ACOT11;ACOT11 ACOT11;ACOT11 ACOT11;ACOT11	-374.195	6.20015e-06	0.00513236
70	14	70263811	1495	6	SLC10A1 SLC10A1;SLC10A1 SLC10A1 SLC10A1 SLC10A1 SLC10A1	-373.937	6.20015e-06	0.00513236
71	2	85998068	1805	5	ATOH8 ATOH8 ATOH8 ATOH8 ATOH8	-370.868	6.38804e-06	0.00521738
72	19	13120555	1826	4	NFIX NFIX NFIX NFIX	366.557	6.7638e-06	0.00524457
73	7	35293537	8193	32	TBX20;TBX20;TBX20;TBX20 TBX20;TBX20 TBX20;TBX20 TBX20;TBX20 TBX20;TBX20 TBX20;TBX20 TBX20;TBX20 TBX20;TBX20 TBX20;TBX20 TBX20;TBX20 TBX20;TBX20 TBX20;TBX20 AAA AAA AAA AAA AAA AAA AAA AAA AAA AAA AAA AAA AAA AAA AAA AAA AAA AAA AAA AAA	366.387	6.7638e-06	0.00524457
74	2	218767655	2615	7	TNS1 TNS1 TNS1 TNS1 TNS1 TNS1 TNS1	-364.891	6.95169e-06	0.00526472
75	2	30370632	1893	5	YPEL5;YPEL5;YPEL5;YPEL5 YPEL5;YPEL5;YPEL5;YPEL5 YPEL5;YPEL5;YPEL5;YPEL5 YPEL5;YPEL5;YPEL5;YPEL5 YPEL5;YPEL5;YPEL5;YPEL5	-362.463	7.51534e-06	0.00526472
76	10	3138418	1031	4	PFKP PFKP PFKP PFKP	-362.354	7.51534e-06	0.00526472
77	19	42428938	2992	6	AAA AAA AAA AAA AAA AAA	360.815	7.51534e-06	0.00526472
78	7	27198025	2646	13	AAA AAA AAA AAA AAA AAA AAA AAA AAA AAA AAA AAA AAA	-359.386	7.70322e-06	0.00526472
79	2	11883947	2666	9	AAA AAA LPIN1 LPIN1 LPIN1 LPIN1 LPIN1 LPIN1 LPIN1	-358.967	7.70322e-06	0.00526472
80	2	219736549	3015	8	WNT6 WNT6 WNT6 WNT6 WNT6 WNT6 WNT6 AAA	357.671	7.89111e-06	0.00526472
81	7	130788305	2054	5	FLJ43663;FLJ43663 FLJ43663;FLJ43663 FLJ43663;FLJ43663 FLJ43663;FLJ43663 FLJ43663;FLJ43663	-357.154	7.89111e-06	0.00526472
82	6	30882355	2328	20	VARS2;VARS2;VARS2 VARS2;VARS2;VARS2 VARS2;VARS2;VARS2 VARS2;VARS2;VARS2 VARS2;VARS2;VARS2 VARS2;VARS2;VARS2 VARS2;VARS2;VARS2 VARS2;VARS2;VARS2 VARS2;VARS2;VARS2 VARS2;VARS2;VARS2 VARS2;VARS2;VARS2 VARS2;VARS2;VARS2 VARS2;VARS2;VARS2 VARS2;VARS2;VARS2 VARS2;VARS2;VARS2 VARS2;VARS2;VARS2 VARS2;VARS2;VARS2 VARS2;VARS2;VARS2 VARS2;VARS2;VARS2 VARS2;VARS2;VARS2	-357.142	7.89111e-06	0.00526472
83	4	155661691	747	7	AAA AAA AAA AAA AAA AAA AAA	355.603	8.07899e-06	0.00526472
84	11	44327399	2516	7	ALX4 ALX4 ALX4 ALX4 ALX4 ALX4 ALX4	355.37	8.07899e-06	0.00526472
85	6	2750213	2147	6	MYLK4 MYLK4;MYLK4 MYLK4 MYLK4 MYLK4 MYLK4	-355.152	8.07899e-06	0.00526472
86	21	45772061	2603	11	TRPM2 TRPM2 TRPM2 TRPM2 TRPM2 TRPM2 TRPM2;TRPM2 TRPM2 TRPM2 TRPM2 TRPM2	-355.137	8.07899e-06	0.00526472
87	1	209570949	940	2	AAA AAA	-354.67	8.07899e-06	0.00526472
88	17	80831534	2694	11	TBCD TBCD TBCD TBCD TBCD TBCD TBCD TBCD TBCD TBCD TBCD	-354.155	8.07899e-06	0.00526472
89	4	41878119	3814	16	AAA AAA AAA AAA AAA AAA AAA AAA AAA AAA AAA AAA AAA AAA AAA AAA	353.114	8.26687e-06	0.00527492
90	14	21508371	3305	11	AAA RNASE7 RNASE7 RNASE7 RNASE7 RNASE7 RNASE7;RNASE7 RNASE7;RNASE7 RNASE7 RNASE7 RNASE7	-352.75	8.26687e-06	0.00527492
91	13	51639953	1116	8	GUCY1B2 GUCY1B2 GUCY1B2 GUCY1B2 GUCY1B2 GUCY1B2 GUCY1B2 GUCY1B2	-349.194	8.45476e-06	0.00533919
92	19	46800479	1193	5	HIF3A;HIF3A HIF3A;HIF3A HIF3A;HIF3A HIF3A;HIF3A HIF3A;HIF3A;HIF3A	-348.581	8.64264e-06	0.00535564
93	6	167011311	781	2	RPS6KA2;RPS6KA2 RPS6KA2;RPS6KA2	-346.096	8.83052e-06	0.00535564
94	1	2995301	2059	8	PRDM16;PRDM16 PRDM16;PRDM16 PRDM16;PRDM16 PRDM16;PRDM16 PRDM16;PRDM16 PRDM16;PRDM16 PRDM16;PRDM16 PRDM16;PRDM16	-345.012	8.83052e-06	0.00535564
95	12	58209787	1406	6	AVIL AVIL AVIL AVIL AVIL AVIL	-343.752	9.20629e-06	0.00542247
96	7	26192199	1606	7	NFE2L3 NFE2L3 NFE2L3 NFE2L3 NFE2L3 NFE2L3 NFE2L3	-343.358	9.20629e-06	0.00542247
97	11	12306515	3107	7	AAA MICALCL MICALCL MICALCL MICALCL MICALCL;MICALCL MICALCL	-343.332	9.20629e-06	0.00542247
98	6	33043094	1416	12	HLA-DPB1 HLA-DPB1 HLA-DPB1 HLA-DPB1 HLA-DPB1;HLA-DPB1 HLA-DPB1 HLA-DPB1 HLA-DPB1 HLA-DPB1 HLA-DPB1 HLA-DPB1 HLA-DPB1	-341.801	9.39417e-06	0.00548044
99	12	122018770	2243	14	KDM2B;KDM2B KDM2B;KDM2B;KDM2B KDM2B;KDM2B KDM2B;KDM2B KDM2B;KDM2B KDM2B;KDM2B KDM2B;KDM2B KDM2B;KDM2B KDM2B;KDM2B KDM2B;KDM2B KDM2B KDM2B AAA AAA	-341.15	9.58206e-06	0.00553731
100	18	11146255	2514	7	FAM38B FAM38B FAM38B FAM38B FAM38B FAM38B;FAM38B FAM38B	340.65	9.76994e-06	0.00554133
101	17	42431109	1932	8	FAM171A2 FAM171A2 FAM171A2 FAM171A2 FAM171A2 FAM171A2 FAM171A2 FAM171A2	340.538	9.76994e-06	0.00554133
102	19	10405083	2455	10	ICAM5 ICAM5 ICAM5 ICAM5 ICAM5 ICAM5 ICAM5 ICAM5 ICAM5 AAA	338.874	1.01457e-05	0.00570167
103	9	73026643	2133	5	KLF9 KLF9 KLF9 KLF9 KLF9;KLF9	-334.692	1.10851e-05	0.00594953
104	16	54320670	5259	22	IRX3 IRX3 IRX3 IRX3 IRX3 IRX3 AAA AAA AAA AAA AAA AAA AAA AAA AAA AAA AAA AAA AAA AAA AAA AAA	333.805	1.10851e-05	0.00594953
105	8	6794872	2030	6	DEFA4 DEFA4 DEFA4 DEFA4 DEFA4 DEFA4	-333.169	1.10851e-05	0.00594953
106	10	51564773	2897	10	NCOA4;NCOA4;NCOA4 NCOA4;NCOA4;NCOA4 NCOA4;NCOA4;NCOA4 NCOA4;NCOA4;NCOA4 NCOA4;NCOA4;NCOA4 NCOA4;NCOA4;NCOA4;NCOA4;NCOA4;NCOA4 NCOA4;NCOA4;NCOA4 NCOA4;NCOA4;NCOA4 NCOA4;NCOA4;NCOA4 NCOA4;NCOA4;NCOA4	-332.976	1.10851e-05	0.00594953
107	7	1003645	1931	8	AAA AAA AAA COX19 COX19 COX19 COX19 COX19	-330.069	1.1273e-05	0.00594953
108	9	139925856	1790	4	C9orf139;FUT7 C9orf139;FUT7;FUT7 C9orf139;FUT7;FUT7 C9orf139;FUT7	-329.639	1.1273e-05	0.00594953
109	6	30579440	3642	15	PPP1R10 PPP1R10 PPP1R10 PPP1R10 PPP1R10 PPP1R10 PPP1R10 PPP1R10 PPP1R10 PPP1R10 PPP1R10 PPP1R10 PPP1R10 PPP1R10 PPP1R10	-329.385	1.1273e-05	0.00594953
110	19	1073679	1425	6	HMHA1 HMHA1 HMHA1 HMHA1 HMHA1 HMHA1	-328.947	1.14609e-05	0.00594953
111	13	73633700	2377	10	KLF5 KLF5 KLF5 KLF5 KLF5 KLF5 KLF5 KLF5 KLF5 KLF5	-328.023	1.14609e-05	0.00594953
112	1	32738251	2507	8	LCK;LCK LCK;LCK LCK;LCK LCK;LCK LCK;LCK;LCK LCK;LCK LCK;LCK LCK;LCK	326.767	1.18367e-05	0.00609296
113	17	4805392	2366	6	CHRNE;C17orf107 CHRNE CHRNE CHRNE CHRNE CHRNE	-324.876	1.22124e-05	0.00618248
114	11	2929441	1724	6	SLC22A18;SLC22A18 SLC22A18;SLC22A18 SLC22A18;SLC22A18 SLC22A18;SLC22A18 SLC22A18;SLC22A18 SLC22A18;SLC22A18	324.833	1.22124e-05	0.00618248
115	2	129104025	2376	6	AAA AAA AAA AAA AAA AAA	-320.573	1.27761e-05	0.00625288
116	1	7999572	2853	8	TNFRSF9 TNFRSF9 TNFRSF9 TNFRSF9 TNFRSF9 TNFRSF9 TNFRSF9 AAA	-320.122	1.27761e-05	0.00625288
117	19	13049949	1624	5	CALR CALR CALR CALR CALR	-319.711	1.27761e-05	0.00625288
118	2	233283010	3860	15	AAA AAA AAA AAA AAA AAA AAA AAA AAA AAA AAA AAA AAA AAA AAA	317.232	1.2964e-05	0.00625288
119	19	2424006	3238	9	TMPRSS9 TMPRSS9 TMPRSS9 TMPRSS9 TMPRSS9 TIMM13;TMPRSS9 TIMM13 TIMM13 TIMM13	-315.874	1.31518e-05	0.00628564
120	6	30119889	5053	40	TRIM10;TRIM10 TRIM10;TRIM10 TRIM10;TRIM10 TRIM10;TRIM10 TRIM10;TRIM10 TRIM10;TRIM10 TRIM10;TRIM10 TRIM10;TRIM10 TRIM10;TRIM10 TRIM10;TRIM10 TRIM10;TRIM10 TRIM10;TRIM10 TRIM10;TRIM10 TRIM10;TRIM10 TRIM10;TRIM10 TRIM10;TRIM10 TRIM10;TRIM10 TRIM10;TRIM10 TRIM10;TRIM10 TRIM10;TRIM10 TRIM10;TRIM10 TRIM10;TRIM10 TRIM10;TRIM10 TRIM10;TRIM10 TRIM10;TRIM10 TRIM10;TRIM10 TRIM10;TRIM10 TRIM10;TRIM10 TRIM10;…	-315.772	1.33397e-05	0.00628564
121	8	48647583	1743	6	KIAA0146 KIAA0146 AAA AAA AAA AAA	-315.471	1.33397e-05	0.00628564
122	6	31430641	1328	21	HCP5 HCP5 HCP5 HCP5 HCP5 HCP5 HCP5 HCP5 HCP5 HCP5 HCP5 HCP5 HCP5 HCP5 HCP5 HCP5 HCP5 HCP5 HCP5 HCP5 HCP5	-315.273	1.37155e-05	0.00635567
123	1	61546247	1722	13	NFIA;NFIA NFIA;NFIA;NFIA;NFIA NFIA;NFIA;NFIA;NFIA NFIA;NFIA;NFIA;NFIA NFIA;NFIA;NFIA;NFIA NFIA;NFIA;NFIA;NFIA NFIA;NFIA;NFIA;NFIA NFIA;NFIA;NFIA;NFIA NFIA;NFIA;NFIA;NFIA NFIA;NFIA;NFIA;NFIA NFIA;NFIA;NFIA;NFIA NFIA;NFIA;NFIA;NFIA NFIA;NFIA;NFIA;NFIA	-314.713	1.39034e-05	0.00635567
124	19	58714459	2058	9	ZNF274;ZNF274;ZNF274 ZNF274;ZNF274;ZNF274 ZNF274;ZNF274;ZNF274 ZNF274;ZNF274;ZNF274 ZNF274;ZNF274;ZNF274 ZNF274;ZNF274;ZNF274 ZNF274;ZNF274;ZNF274 ZNF274;ZNF274;ZNF274 ZNF274;ZNF274;ZNF274	314.7	1.39034e-05	0.00635567
125	10	22622459	3415	20	AAA AAA AAA AAA AAA AAA AAA AAA AAA AAA AAA AAA AAA AAA AAA AAA AAA AAA AAA AAA	314.55	1.39034e-05	0.00635567
126	22	31498863	2519	6	SMTN;SMTN;SMTN SMTN;SMTN;SMTN SMTN;SMTN;SMTN SELM SELM SELM	313.77	1.40913e-05	0.00639384
127	1	154528842	1840	4	UBE2Q1 UBE2Q1 UBE2Q1 UBE2Q1	-312.038	1.48428e-05	0.00657652
128	3	22412124	1108	4	AAA AAA AAA AAA	-311.999	1.48428e-05	0.00657652
129	12	96388589	2663	10	HAL HAL HAL HAL HAL HAL;HAL HAL HAL HAL HAL	-311.313	1.54064e-05	0.00657652
130	1	42383900	1260	10	HIVEP3;HIVEP3 HIVEP3;HIVEP3 HIVEP3;HIVEP3 HIVEP3;HIVEP3;HIVEP3;HIVEP3 HIVEP3;HIVEP3;HIVEP3;HIVEP3 HIVEP3;HIVEP3;HIVEP3;HIVEP3 HIVEP3;HIVEP3;HIVEP3;HIVEP3 HIVEP3;HIVEP3 HIVEP3;HIVEP3 HIVEP3;HIVEP3	-311.149	1.54064e-05	0.00657652
131	16	89041793	3089	14	CBFA2T3 CBFA2T3 CBFA2T3 CBFA2T3 CBFA2T3 CBFA2T3;CBFA2T3 CBFA2T3 CBFA2T3 CBFA2T3 CBFA2T3 CBFA2T3 CBFA2T3 CBFA2T3 CBFA2T3	-310.323	1.54064e-05	0.00657652
132	2	239006511	2607	10	SCLY SCLY ESPNL;SCLY ESPNL;SCLY ESPNL ESPNL ESPNL ESPNL;ESPNL ESPNL;ESPNL ESPNL	-309.952	1.54064e-05	0.00657652
133	17	46666926	2855	19	LOC404266;LOC404266 LOC404266;LOC404266 LOC404266;LOC404266 LOC404266;LOC404266 LOC404266;LOC404266 LOC404266;LOC404266 LOC404266;LOC404266 LOC404266;LOC404266 LOC404266;HOXB5;LOC404266;LOC404266;LOC404266 LOC404266;HOXB5;LOC404266;LOC404266;LOC404266 LOC404266;HOXB5;LOC404266;LOC404266;LOC404266 HOXB5;LOC404266;LOC404266;LOC404266;LOC404266 LOC404266;HOXB5;LOC404266;LOC404266;LOC404266 LOC404266…	-309.677	1.55943e-05	0.00657652
134	9	137250935	2114	5	RXRA RXRA RXRA RXRA RXRA	-309.36	1.55943e-05	0.00657652
135	7	27140942	3653	36	HOXA2 HOXA2 HOXA2 HOXA2 HOXA2 HOXA2 HOXA2 HOXA2;HOXA2 HOXA2;HOXA2 HOXA2;HOXA2 HOXA2 HOXA2 HOXA2 HOXA2 HOXA2 HOXA2 HOXA2 HOXA2 HOXA2 HOXA2 HOXA2 HOXA2 HOXA2 HOXA2 HOXA2 HOXA2 HOXA2 HOXA2 HOXA2 HOXA2 HOXA2 HOXA2 HOXA2 AAA AAA AAA	308.747	1.57822e-05	0.00657652
136	5	149867577	1278	4	AAA AAA AAA AAA	-308.256	1.59701e-05	0.00657652
137	1	50882446	7064	32	AAA AAA AAA DMRTA2 DMRTA2 DMRTA2 DMRTA2 DMRTA2 DMRTA2 DMRTA2 DMRTA2 DMRTA2 DMRTA2 DMRTA2 DMRTA2 DMRTA2 DMRTA2 DMRTA2 DMRTA2 DMRTA2 DMRTA2 DMRTA2 DMRTA2 DMRTA2 DMRTA2;DMRTA2 DMRTA2;DMRTA2 DMRTA2 DMRTA2 DMRTA2 DMRTA2 DMRTA2 DMRTA2	307.721	1.59701e-05	0.00657652
138	7	41731552	1896	6	INHBA INHBA;LOC285954;LOC285954 INHBA;LOC285954;LOC285954 INHBA;LOC285954;LOC285954 LOC285954;LOC285954;INHBA LOC285954;LOC285954;INHBA	-307.604	1.59701e-05	0.00657652
139	8	103249036	1725	4	RRM2B RRM2B RRM2B RRM2B	-307.239	1.6158e-05	0.00657652
140	1	230414293	1609	9	GALNT2 GALNT2 GALNT2 GALNT2 GALNT2 GALNT2 GALNT2 GALNT2 GALNT2	306.081	1.63459e-05	0.00657652
141	7	150744274	1004	4	ACCN3;ACCN3;ABCB8;ACCN3 ACCN3;ACCN3;ABCB8;ACCN3 ACCN3;ACCN3;ABCB8;ACCN3 ACCN3;ACCN3;ACCN3	-306.08	1.63459e-05	0.00657652
142	12	53774447	1702	3	SP1;SP1;SP1 SP1;SP1 SP1;SP1	-305.561	1.65337e-05	0.00657652
143	3	149095283	1601	6	TM4SF1 TM4SF1 TM4SF1 TM4SF1 TM4SF1 TM4SF1	-304.581	1.65337e-05	0.00657652
144	17	46652399	1931	8	HOXB3 HOXB3 HOXB4;HOXB3 HOXB4 HOXB4 HOXB4 HOXB4 HOXB4	-303.641	1.65337e-05	0.00657652
145	14	102025815	5688	34	AAA AAA DIO3 DIO3 DIO3 DIO3 DIO3 DIO3 DIO3 DIO3 DIO3 DIO3 DIO3;MIR1247 DIO3;MIR1247 DIO3;MIR1247 DIO3;MIR1247 DIO3;MIR1247 DIO3;MIR1247 DIO3;DIO3;MIR1247 DIO3;DIO3;MIR1247 DIO3;DIO3;MIR1247 DIO3 DIO3;DIO3 DIO3;DIO3 DIO3;DIO3 DIO3;DIO3 AAA AAA AAA AAA AAA AAA AAA AAA	302.323	1.69095e-05	0.00663976
146	4	184017790	1335	5	AAA AAA C4orf38 C4orf38 C4orf38;WWC2	300.983	1.72853e-05	0.00665925
147	12	56120816	1304	4	CD63;CD63 CD63;CD63 CD63;CD63 CD63;CD63	-300.937	1.72853e-05	0.00665925
148	5	3594679	5893	21	IRX1 IRX1 IRX1 IRX1 IRX1 IRX1 IRX1;IRX1 IRX1 IRX1 IRX1 IRX1 IRX1 IRX1 IRX1 IRX1 IRX1 IRX1 IRX1 IRX1 IRX1 IRX1	300.73	1.72853e-05	0.00665925
149	5	134361983	3745	15	AAA AAA AAA AAA PITX1 PITX1 PITX1 PITX1 PITX1 PITX1 PITX1 PITX1 PITX1 PITX1 PITX1	300.61	1.74732e-05	0.00668956
150	16	68269041	2136	13	ESRP2 ESRP2 ESRP2 ESRP2 ESRP2 ESRP2;ESRP2 ESRP2 ESRP2 ESRP2 ESRP2 ESRP2 ESRP2 ESRP2	300.28	1.7661e-05	0.00671949
151	16	21168523	1215	5	DNAH3;TMEM159 DNAH3;TMEM159 DNAH3;TMEM159 DNAH3;TMEM159 TMEM159;DNAH3	-299.413	1.78489e-05	0.00673693
152	15	89919993	2996	21	LOC254559 LOC254559 LOC254559 LOC254559 LOC254559 LOC254559 LOC254559 LOC254559 LOC254559 LOC254559 LOC254559 LOC254559 LOC254559 LOC254559 LOC254559 LOC254559 LOC254559 LOC254559 LOC254559 LOC254559 LOC254559	298.647	1.80368e-05	0.00673693
153	19	4542866	1708	7	SEMA6B SEMA6B SEMA6B SEMA6B SEMA6B SEMA6B SEMA6B	-298.04	1.80368e-05	0.00673693
154	22	50614626	2834	9	PANX2;PANX2;PANX2 PANX2;PANX2;PANX2 PANX2;PANX2;PANX2 PANX2;PANX2;PANX2 PANX2;PANX2;PANX2 PANX2;PANX2;PANX2 PANX2;PANX2;PANX2 PANX2;PANX2;PANX2 PANX2;PANX2;PANX2	294.976	1.87883e-05	0.0069751
155	1	156093624	895	3	LMNA;LMNA;LMNA LMNA;LMNA;LMNA LMNA;LMNA;LMNA	-294.131	1.91641e-05	0.00700278
156	19	48945130	2448	6	GRIN2D GRIN2D GRIN2D GRIN2D;GRWD1 GRIN2D;GRWD1 GRIN2D;GRWD1	293.447	1.95399e-05	0.00700278
157	11	1952638	1208	5	TNNT3;TNNT3;TNNT3;TNNT3 TNNT3;TNNT3;TNNT3;TNNT3 TNNT3;TNNT3;TNNT3;TNNT3 TNNT3;TNNT3;TNNT3;TNNT3 TNNT3;TNNT3;TNNT3;TNNT3	-292.804	1.97278e-05	0.00700278
158	11	59950405	1258	5	MS4A6A;MS4A6A;MS4A6A MS4A6A;MS4A6A;MS4A6A;MS4A6A;MS4A6A;MS4A6A MS4A6A;MS4A6A;MS4A6A MS4A6A;MS4A6A;MS4A6A MS4A6A;MS4A6A;MS4A6A	-292.212	1.97278e-05	0.00700278
159	3	42694144	2677	11	ZBTB47 ZBTB47 ZBTB47 ZBTB47 ZBTB47;ZBTB47 ZBTB47 ZBTB47 ZBTB47 ZBTB47 ZBTB47 ZBTB47	-291.734	1.97278e-05	0.00700278
160	11	65682960	3171	11	AAA AAA C11orf68;C11orf68 C11orf68;C11orf68 DRAP1;C11orf68;C11orf68 DRAP1;C11orf68;C11orf68 DRAP1;C11orf68;C11orf68 DRAP1;C11orf68;C11orf68 DRAP1;C11orf68;C11orf68 DRAP1;C11orf68;C11orf68 DRAP1;C11orf68;C11orf68	-291.3	1.97278e-05	0.00700278
161	12	86229804	1153	7	RASSF9 RASSF9;RASSF9 RASSF9;RASSF9 RASSF9 RASSF9 RASSF9 RASSF9	-290.877	1.97278e-05	0.00700278
162	17	1616635	2387	10	C17orf91;C17orf91;C17orf91;C17orf91 C17orf91;C17orf91;C17orf91;C17orf91 C17orf91;C17orf91;C17orf91;C17orf91;MIR22 C17orf91;C17orf91;C17orf91;C17orf91;MIR22 C17orf91;C17orf91;C17orf91;C17orf91;MIR22 C17orf91;C17orf91;C17orf91;C17orf91;MIR22 C17orf91;C17orf91;C17orf91;C17orf91;MIR22 C17orf91;C17orf91;MIR22;C17orf91;C17orf91 C17orf91;C17orf91;WDR81;MIR22;C17orf91;WDR81;C17orf91 C17orf91;C17orf91;WDR…	-290.372	2.01035e-05	0.00700278
163	7	2138435	1796	9	MAD1L1;MAD1L1;MAD1L1 MAD1L1;MAD1L1;MAD1L1 MAD1L1;MAD1L1;MAD1L1 MAD1L1;MAD1L1;MAD1L1 MAD1L1;MAD1L1;MAD1L1 MAD1L1;MAD1L1;MAD1L1 MAD1L1;MAD1L1;MAD1L1 MAD1L1;MAD1L1;MAD1L1 MAD1L1;MAD1L1;MAD1L1	289.614	2.02914e-05	0.00700278
164	8	144654887	2110	8	C8orf73;C8orf73 C8orf73 C8orf73 C8orf73 C8orf73 C8orf73 C8orf73 NAPRT1	-289.292	2.06672e-05	0.00700278
165	12	52638005	587	3	KRT7 KRT7 KRT7	-288.855	2.06672e-05	0.00700278
166	3	51987688	1681	3	AAA GPR62 GPR62;GPR62	-288.777	2.08551e-05	0.00700278
167	14	94855990	2349	7	SERPINA1;SERPINA1;SERPINA1;SERPINA1;SERPINA1;SERPINA1;SERPINA1;SERPINA1;SERPINA1;SERPINA1;SERPINA1 SERPINA1;SERPINA1;SERPINA1;SERPINA1;SERPINA1;SERPINA1;SERPINA1;SERPINA1;SERPINA1;SERPINA1;SERPINA1;SERPINA1;SERPINA1;SERPINA1;SERPINA1;SERPINA1;SERPINA1;SERPINA1;SERPINA1;SERPINA1 SERPINA1;SERPINA1;SERPINA1;SERPINA1;SERPINA1;SERPINA1;SERPINA1;SERPINA1;SERPINA1;SERPINA1 SERPINA1;SERPINA1;SERPINA1;SER…	-288.073	2.10429e-05	0.00700278
168	15	31774976	1765	6	AAA AAA OTUD7A OTUD7A OTUD7A OTUD7A	287.96	2.10429e-05	0.00700278
169	14	101194145	2853	7	DLK1 DLK1 DLK1 DLK1 DLK1 DLK1 DLK1	-287.79	2.12308e-05	0.00700278
170	7	73241729	845	5	AAA AAA AAA AAA AAA	-286.622	2.12308e-05	0.00700278
171	9	131153847	2934	9	AAA AAA MIR219-2 MIR219-2 MIR219-2 MIR219-2 MIR219-2 MIR219-2 AAA	285.534	2.12308e-05	0.00700278
172	18	42261241	1644	3	SETBP1;SETBP1 SETBP1;SETBP1 SETBP1;SETBP1	-284.802	2.14187e-05	0.00700278
173	1	47896686	5399	19	AAA AAA MGC12982 MGC12982 MGC12982 MGC12982 MGC12982 MGC12982 MGC12982 MGC12982 FOXD2;MGC12982 FOXD2;MGC12982 FOXD2;MGC12982 FOXD2;MGC12982 MGC12982;FOXD2 MGC12982;FOXD2 MGC12982;FOXD2 MGC12982;FOXD2;FOXD2 FOXD2;FOXD2	284.335	2.14187e-05	0.00700278
174	11	128559399	2604	8	AAA AAA AAA AAA AAA FLI1 FLI1 FLI1	-284.222	2.14187e-05	0.00700278
175	1	75592950	5330	27	LHX8 LHX8 LHX8 LHX8 LHX8 LHX8 LHX8 LHX8 LHX8 LHX8;LHX8 LHX8 LHX8 LHX8 LHX8 LHX8 LHX8 LHX8 LHX8 LHX8 LHX8 LHX8 LHX8 LHX8 LHX8 LHX8 LHX8 LHX8	284.157	2.14187e-05	0.00700278
176	23	136506825	6223	17	AAA AAA AAA AAA AAA AAA AAA AAA AAA AAA AAA AAA AAA AAA AAA AAA AAA	283.842	2.16066e-05	0.00700278
177	17	48274189	2158	5	COL1A1 COL1A1 COL1A1 COL1A1 COL1A1	-283.838	2.16066e-05	0.00700278
178	5	92927796	4685	20	NR2F1 NR2F1 NR2F1 NR2F1 NR2F1 NR2F1 NR2F1 NR2F1 AAA AAA AAA AAA AAA AAA AAA AAA AAA AAA AAA AAA	283.272	2.17945e-05	0.0070265
179	17	66450647	2747	5	WIPI1 WIPI1 WIPI1 WIPI1 WIPI1	-282.106	2.21702e-05	0.00711022
180	4	48492225	1621	8	ZAR1 ZAR1 ZAR1 ZAR1 ZAR1 ZAR1 ZAR1 ZAR1	279.938	2.38612e-05	0.00761267
181	12	27702201	896	2	PPFIBP1;PPFIBP1 PPFIBP1;PPFIBP1	-279.757	2.40491e-05	0.00763286
182	5	76247647	1855	7	CRHBP CRHBP CRHBP CRHBP CRHBP;CRHBP CRHBP;CRHBP CRHBP	-279.493	2.4237e-05	0.00765284
183	17	57406769	1834	5	AAA YPEL2 YPEL2 YPEL2 YPEL2	-279.057	2.48006e-05	0.00778068
184	3	129159024	2480	7	IFT122;IFT122;IFT122;MBD4;IFT122;IFT122;IFT122;IFT122;IFT122 IFT122;MBD4;IFT122;IFT122;IFT122 IFT122;IFT122;MBD4;IFT122;IFT122 IFT122;IFT122;MBD4;IFT122;IFT122 IFT122;IFT122;MBD4;IFT122;IFT122 IFT122;IFT122;IFT122;IFT122 IFT122;IFT122;IFT122;IFT122	-278.869	2.49885e-05	0.00778068
185	1	228350199	2741	6	AAA AAA AAA C1orf69 C1orf69 C1orf69	-278.401	2.51764e-05	0.00778068
186	16	67188147	2392	7	TRADD TRADD TRADD TRADD TRADD TRADD TRADD	277.941	2.53643e-05	0.00778068
187	17	53809462	2195	6	TMEM100;TMEM100 TMEM100 TMEM100 TMEM100 TMEM100 AAA	-277.866	2.53643e-05	0.00778068
188	11	47278831	1474	7	NR1H3;NR1H3;NR1H3 NR1H3;NR1H3;NR1H3 NR1H3;NR1H3;NR1H3 NR1H3;NR1H3;NR1H3 NR1H3;NR1H3;NR1H3 NR1H3;NR1H3;NR1H3;NR1H3;NR1H3 NR1H3;NR1H3;NR1H3	-277.178	2.55522e-05	0.00778068
189	4	1764152	1398	4	AAA AAA AAA AAA	-277.051	2.55522e-05	0.00778068
190	13	43354421	1695	7	C13orf30 C13orf30 C13orf30 C13orf30 C13orf30;C13orf30 C13orf30;C13orf30 C13orf30	-276.309	2.59279e-05	0.00778068
191	8	126446923	1914	5	TRIB1 TRIB1 TRIB1 TRIB1 TRIB1	-276.289	2.59279e-05	0.00778068
192	11	75139390	2237	9	KLHL35 KLHL35 KLHL35 KLHL35 KLHL35 KLHL35 KLHL35 KLHL35 KLHL35	276.077	2.61158e-05	0.00778068
193	22	43547540	1156	5	TSPO;TSPO;TSPO;TSPO TSPO;TSPO;TSPO;TSPO TSPO;TSPO TSPO;TSPO TSPO;TSPO	-275.445	2.63037e-05	0.00778068
194	19	17904427	1882	8	B3GNT3 B3GNT3 B3GNT3 B3GNT3 B3GNT3 B3GNT3 B3GNT3 B3GNT3	-275.311	2.63037e-05	0.00778068
195	6	28884599	1697	6	TRIM27 TRIM27 TRIM27 TRIM27 TRIM27 TRIM27	-274.795	2.66795e-05	0.00778068
196	19	838964	2118	10	AAA PRTN3 PRTN3 PRTN3 PRTN3 PRTN3 PRTN3 PRTN3 PRTN3;PRTN3 PRTN3	-274.748	2.66795e-05	0.00778068
197	16	30995042	2598	13	HSD3B7;HSD3B7;HSD3B7;SETD1A HSD3B7;HSD3B7;HSD3B7;SETD1A HSD3B7;HSD3B7;HSD3B7;SETD1A HSD3B7;HSD3B7;HSD3B7;SETD1A HSD3B7;HSD3B7;HSD3B7;SETD1A HSD3B7;HSD3B7;HSD3B7;SETD1A HSD3B7;HSD3B7;HSD3B7;SETD1A HSD3B7;HSD3B7;HSD3B7 HSD3B7;HSD3B7;HSD3B7 HSD3B7;HSD3B7;HSD3B7;HSD3B7;HSD3B7;HSD3B7 HSD3B7;HSD3B7;HSD3B7 HSD3B7;HSD3B7;HSD3B7 HSD3B7;HSD3B7;HSD3B7	-274.002	2.70552e-05	0.00778068
198	22	36560801	945	2	APOL3;APOL3;APOL3;APOL3 APOL3;APOL3;APOL3;APOL3	-273.758	2.70552e-05	0.00778068
199	11	31844481	4168	19	AAA AAA AAA AAA AAA AAA AAA AAA AAA AAA AAA AAA AAA AAA AAA AAA AAA AAA AAA	273.562	2.70552e-05	0.00778068
200	4	101438804	1474	5	EMCN;EMCN EMCN;EMCN;EMCN;EMCN EMCN;EMCN EMCN;EMCN EMCN;EMCN	-273.548	2.70552e-05	0.00778068
201	15	29967317	1779	8	AAA AAA AAA AAA AAA AAA AAA AAA	272.965	2.70552e-05	0.00778068
202	2	131094827	957	2	AAA AAA	272.654	2.7431e-05	0.00784236
203	12	107974296	1003	10	BTBD11;BTBD11 BTBD11;BTBD11 BTBD11;BTBD11 BTBD11;BTBD11 BTBD11;BTBD11 BTBD11;BTBD11 BTBD11;BTBD11 BTBD11;BTBD11 BTBD11;BTBD11 BTBD11;BTBD11	271.938	2.78068e-05	0.00784236
204	20	31350722	2152	7	DNMT3B;DNMT3B;DNMT3B DNMT3B;DNMT3B;DNMT3B DNMT3B;DNMT3B;DNMT3B DNMT3B;DNMT3B;DNMT3B DNMT3B;DNMT3B;DNMT3B DNMT3B;DNMT3B;DNMT3B DNMT3B;DNMT3B;DNMT3B	-271.879	2.78068e-05	0.00784236
205	17	18086957	2983	9	ALKBH5;ALKBH5 ALKBH5;ALKBH5 ALKBH5 ALKBH5 ALKBH5 ALKBH5 ALKBH5 ALKBH5 ALKBH5	-271.699	2.78068e-05	0.00784236
206	12	132433275	775	3	EP400 EP400 EP400	-271.604	2.81825e-05	0.00784236
207	23	39958956	3239	8	BCOR;BCOR BCOR;BCOR BCOR;BCOR BCOR;BCOR BCOR;BCOR BCOR;BCOR BCOR;BCOR BCOR;BCOR	-271.291	2.81825e-05	0.00784236
208	1	228073635	862	2	AAA AAA	-271.103	2.87462e-05	0.00784236
209	2	202899877	1593	8	FZD7 FZD7 FZD7 FZD7 FZD7;FZD7 FZD7;FZD7 FZD7;FZD7 FZD7;FZD7	270.912	2.87462e-05	0.00784236
210	2	202097062	1889	8	CASP8;CASP8;CASP8;CASP8 CASP8;CASP8;CASP8;CASP8 CASP8;CASP8;CASP8;CASP8 CASP8;CASP8;CASP8;CASP8 CASP8;CASP8;CASP8;CASP8 CASP8;CASP8;CASP8;CASP8 CASP8;CASP8;CASP8;CASP8;CASP8;CASP8;CASP8;CASP8 CASP8;CASP8;CASP8;CASP8	-270.671	2.87462e-05	0.00784236
211	1	3806715	1454	8	C1orf174 C1orf174 C1orf174 C1orf174 C1orf174 C1orf174 C1orf174 C1orf174	-270.329	2.87462e-05	0.00784236
212	17	79881523	1353	5	MAFG;MAFG MAFG;MAFG MAFG;MAFG MAFG;MAFG MAFG;MAFG	-270.115	2.89341e-05	0.00784236
213	19	2234079	1387	5	MIR1227;PLEKHJ1 PLEKHJ1;MIR1227 MIR1227;PLEKHJ1 MIR1227;PLEKHJ1 MIR1227;PLEKHJ1;SF3A2	-270.025	2.89341e-05	0.00784236
214	1	38460950	3993	9	AAA AAA AAA AAA AAA FHL3 FHL3 FHL3 FHL3	-270.009	2.89341e-05	0.00784236
215	8	99984350	1994	8	AAA AAA AAA AAA AAA AAA AAA AAA	269.687	2.91219e-05	0.00785142
216	19	18543829	4186	12	SSBP4;SSBP4 SSBP4;SSBP4 SSBP4;SSBP4 SSBP4;SSBP4 ISYNA1;ISYNA1;ISYNA1 ISYNA1;ISYNA1;ISYNA1 ISYNA1;ISYNA1;ISYNA1 ISYNA1;ISYNA1;ISYNA1 ISYNA1;ISYNA1;ISYNA1 ISYNA1;ISYNA1;ISYNA1 ISYNA1;ISYNA1;ISYNA1 ISYNA1;ISYNA1;ISYNA1	-268.997	2.98735e-05	0.00785142
217	1	3036168	1900	8	PRDM16;PRDM16 PRDM16;PRDM16 PRDM16;PRDM16 PRDM16;PRDM16 PRDM16;PRDM16 PRDM16;PRDM16 PRDM16;PRDM16 PRDM16;PRDM16	-268.966	2.98735e-05	0.00785142
218	7	2149674	3147	15	MAD1L1;MAD1L1;MAD1L1 MAD1L1;MAD1L1;MAD1L1 MAD1L1;MAD1L1;MAD1L1 MAD1L1;MAD1L1;MAD1L1 MAD1L1;MAD1L1;MAD1L1 MAD1L1;MAD1L1;MAD1L1 MAD1L1;MAD1L1;MAD1L1 MAD1L1;MAD1L1;MAD1L1 MAD1L1;MAD1L1;MAD1L1 MAD1L1;MAD1L1;MAD1L1 MAD1L1;MAD1L1;MAD1L1 MAD1L1;MAD1L1;MAD1L1 MAD1L1;MAD1L1;MAD1L1 MAD1L1;MAD1L1;MAD1L1 MAD1L1;MAD1L1;MAD1L1	268.466	2.98735e-05	0.00785142
219	16	49732224	1153	6	ZNF423 ZNF423 ZNF423 ZNF423 ZNF423 ZNF423	-268.34	2.98735e-05	0.00785142
220	14	55594613	1345	7	LGALS3 LGALS3 LGALS3 LGALS3 LGALS3 LGALS3;LGALS3 LGALS3;LGALS3	-268.231	3.00614e-05	0.00785142
221	1	224014120	955	2	TP53BP2;TP53BP2 TP53BP2;TP53BP2	-267.716	3.02492e-05	0.00785142
222	2	240035107	1790	4	HDAC4 HDAC4 HDAC4 HDAC4	-267.322	3.02492e-05	0.00785142
223	4	183728196	1265	7	AAA AAA AAA AAA AAA AAA AAA	-266.238	3.10008e-05	0.0079421
224	2	176944987	4546	23	EVX2 EVX2 EVX2 EVX2 EVX2 EVX2 EVX2 EVX2 EVX2 EVX2 EVX2 EVX2 EVX2 EVX2;EVX2 EVX2;EVX2 EVX2 EVX2 EVX2 EVX2 EVX2 EVX2 EVX2 EVX2	265.692	3.13765e-05	0.0079421
225	1	248902767	1602	8	LOC646627;LOC646627 LOC646627 LOC646627 LOC646627 LOC646627 LOC646627 LOC646627 LOC646627	-265.677	3.13765e-05	0.0079421
226	1	2035780	3891	12	PRKCZ;PRKCZ;PRKCZ PRKCZ;PRKCZ;PRKCZ;PRKCZ PRKCZ;PRKCZ;PRKCZ PRKCZ;PRKCZ;PRKCZ PRKCZ;PRKCZ;PRKCZ PRKCZ;PRKCZ;PRKCZ PRKCZ;PRKCZ;PRKCZ PRKCZ;PRKCZ;PRKCZ PRKCZ;PRKCZ;PRKCZ PRKCZ;PRKCZ;PRKCZ PRKCZ;PRKCZ;PRKCZ PRKCZ;PRKCZ;PRKCZ	-265.243	3.13765e-05	0.0079421
227	19	46996868	2535	12	PNMAL2 PNMAL2 PNMAL2 PNMAL2;PNMAL2 PNMAL2;PNMAL2 PNMAL2;PNMAL2 PNMAL2 PNMAL2 PNMAL2 PNMAL2 PNMAL2 PNMAL2	265.009	3.13765e-05	0.0079421
228	11	33913187	2128	7	LMO2 LMO2;LMO2 LMO2;LMO2 LMO2;LMO2 LMO2 LMO2 LMO2	-264.832	3.13765e-05	0.0079421
229	4	41363705	1602	4	LIMCH1;LIMCH1;LIMCH1 LIMCH1;LIMCH1;LIMCH1 LIMCH1;LIMCH1;LIMCH1 LIMCH1;LIMCH1;LIMCH1	-264.597	3.15644e-05	0.00794341
230	4	719614	1256	6	PCGF3 PCGF3 PCGF3 PCGF3 PCGF3 PCGF3	-263.794	3.2316e-05	0.00794341
231	14	57275413	4083	20	OTX2 OTX2 OTX2 OTX2 OTX2 OTX2 OTX2 OTX2;OTX2 OTX2 OTX2 OTX2 OTX2 OTX2 OTX2 OTX2 OTX2OS1 OTX2OS1 OTX2OS1 OTX2OS1 OTX2OS1	263.628	3.2316e-05	0.00794341
232	15	81474451	1187	3	AAA AAA AAA	-263.494	3.2316e-05	0.00794341
233	11	31820658	4556	21	PAX6;PAX6;PAX6 PAX6;PAX6;PAX6 PAX6;PAX6;PAX6 PAX6;PAX6;PAX6 PAX6;PAX6;PAX6 PAX6;PAX6;PAX6 PAX6;PAX6;PAX6 PAX6;PAX6;PAX6 PAX6;PAX6;PAX6 PAX6;PAX6;PAX6 PAX6;PAX6;PAX6 PAX6;PAX6;PAX6 PAX6;PAX6;PAX6 PAX6;PAX6;PAX6 PAX6;PAX6;PAX6 PAX6;PAX6;PAX6 PAX6;PAX6;PAX6 PAX6;PAX6;PAX6 PAX6;PAX6;PAX6 PAX6;PAX6;PAX6 PAX6;PAX6;PAX6	262.758	3.2316e-05	0.00794341
234	7	2114887	2284	8	MAD1L1;MAD1L1;MAD1L1 MAD1L1;MAD1L1;MAD1L1 MAD1L1;MAD1L1;MAD1L1 MAD1L1;MAD1L1;MAD1L1 MAD1L1;MAD1L1;MAD1L1 MAD1L1;MAD1L1;MAD1L1 MAD1L1;MAD1L1;MAD1L1 MAD1L1;MAD1L1;MAD1L1	-262.642	3.2316e-05	0.00794341
235	8	144786427	5223	17	AAA AAA AAA AAA AAA AAA LOC100130274 LOC100130274 LOC100130274 LOC100130274 LOC100130274 LOC100130274 LOC100130274 LOC100130274 LOC100130274 LOC100130274 LOC100130274	262.302	3.25038e-05	0.00794341
236	5	180646608	2235	12	AAA AAA AAA AAA AAA AAA AAA AAA AAA AAA AAA TRIM41;TRIM41	261.786	3.26917e-05	0.00794341
237	12	7070317	2947	16	PTPN6;PTPN6;PTPN6 AAA AAA AAA MIR200C MIR200C MIR141;MIR200C MIR141;MIR200C MIR141;MIR200C MIR141;MIR200C MIR141;MIR200C MIR141 MIR141 MIR141 MIR141 MIR141	-261.731	3.30675e-05	0.00794341
238	1	19217189	1650	6	ALDH4A1;ALDH4A1;ALDH4A1;ALDH4A1 ALDH4A1;ALDH4A1;ALDH4A1 ALDH4A1;ALDH4A1;ALDH4A1 ALDH4A1;ALDH4A1;ALDH4A1 ALDH4A1;ALDH4A1;ALDH4A1 ALDH4A1;ALDH4A1;ALDH4A1	-261.305	3.30675e-05	0.00794341
239	13	110436740	2713	16	IRS2 IRS2 IRS2 IRS2 IRS2 IRS2 IRS2 IRS2;IRS2 IRS2;IRS2 IRS2 IRS2 IRS2 IRS2 IRS2 IRS2 IRS2	261.211	3.30675e-05	0.00794341
240	1	47904171	2883	7	FOXD2 FOXD2 FOXD2 FOXD2;FOXD2 FOXD2;FOXD2 FOXD2;FOXD2 AAA	261.064	3.30675e-05	0.00794341
241	17	72527515	1249	7	CD300LB CD300LB;CD300LB CD300LB CD300LB CD300LB CD300LB CD300LB	-260.911	3.30675e-05	0.00794341
242	6	30852823	1728	20	DDR1;DDR1 DDR1;DDR1 DDR1;DDR1 DDR1;DDR1 DDR1;DDR1 DDR1;DDR1 DDR1;DDR1 DDR1;DDR1 DDR1;DDR1 DDR1;DDR1 DDR1;DDR1 DDR1;DDR1 DDR1;DDR1 DDR1;DDR1 DDR1;DDR1 DDR1;DDR1 DDR1;DDR1 DDR1;DDR1 DDR1;DDR1 DDR1;DDR1	259.938	3.3819e-05	0.00806072
243	17	40611017	1911	5	ATP6V0A1;ATP6V0A1;ATP6V0A1 ATP6V0A1;ATP6V0A1;ATP6V0A1 ATP6V0A1;ATP6V0A1;ATP6V0A1 ATP6V0A1;ATP6V0A1;ATP6V0A1 ATP6V0A1;ATP6V0A1;ATP6V0A1	-259.049	3.49463e-05	0.00811284
244	17	27917157	1050	4	GIT1;GIT1 GIT1;GIT1 GIT1;GIT1 AAA	-258.441	3.51342e-05	0.00811284
245	1	153746211	1907	12	INTS3 SLC27A3 SLC27A3 SLC27A3 SLC27A3 SLC27A3 SLC27A3 SLC27A3 SLC27A3 SLC27A3 SLC27A3 SLC27A3	-258.364	3.53221e-05	0.00811284
246	21	27942803	1976	4	CYYR1 CYYR1 CYYR1 CYYR1	-257.052	3.56979e-05	0.00811284
247	23	100545995	1455	7	TAF7L;TAF7L TAF7L;TAF7L TAF7L;TAF7L;TAF7L TAF7L;TAF7L TAF7L;TAF7L TAF7L;TAF7L TAF7L;TAF7L	256.866	3.58857e-05	0.00811284
248	20	62198014	2697	12	PRIC285;PRIC285 PRIC285;PRIC285 PRIC285;PRIC285 PRIC285;PRIC285;PRIC285 PRIC285;PRIC285 PRIC285;PRIC285 PRIC285;PRIC285 PRIC285;PRIC285 PRIC285;PRIC285 PRIC285;PRIC285 PRIC285;PRIC285 PRIC285	-256.795	3.58857e-05	0.00811284
249	19	13127389	484	3	NFIX NFIX NFIX	256.794	3.58857e-05	0.00811284
250	6	31553441	3478	13	LST1;LST1;LST1;LST1;LST1 LST1;LST1;LST1;LST1;LST1;LST1;LST1;LST1 LST1;LST1;LST1;LST1;LST1;LST1;LST1;LST1 LST1;LST1;LST1;LST1;LST1;LST1;LST1;LST1;LST1 LST1;LST1;LST1;LST1;LST1;LST1;LST1;LST1;LST1 LST1;LST1;LST1;LST1;LST1;LST1;LST1;LST1 LST1;LST1;LST1;LST1;LST1;LST1;LST1;LST1 LST1;LST1;LST1;LST1;LST1;LST1;LST1;LST1 LST1;LST1;LST1;LST1;LST1;LST1;LST1;LST1;LST1;LST1;LST1 LST1;LST1;LST1;LST1;LST1;LST1…	-255.577	3.64494e-05	0.00811284
251	19	11471954	1399	8	LPPR2;LPPR2 LPPR2;LPPR2 LPPR2;LPPR2 LPPR2;LPPR2 LPPR2;LPPR2 LPPR2;LPPR2 LPPR2;LPPR2 LPPR2;LPPR2	255.223	3.7013e-05	0.00811284
252	19	3463241	2473	10	NFIC;NFIC AAA AAA AAA AAA AAA AAA AAA AAA AAA	255.195	3.7013e-05	0.00811284
253	23	106160456	1490	3	CLDN2;CLDN2 CLDN2;CLDN2 CLDN2;CLDN2	-254.907	3.72009e-05	0.00811284
254	1	19249376	1739	3	IFFO2 IFFO2 IFFO2	-254.783	3.73888e-05	0.00811284
255	1	113285118	2053	8	AAA AAA AAA AAA AAA AAA AAA AAA	254.774	3.73888e-05	0.00811284
256	1	1368846	947	5	AAA VWA1;VWA1 VWA1;VWA1 VWA1;VWA1 VWA1;VWA1	-254.2	3.73888e-05	0.00811284
257	19	55888146	1465	8	TMEM190 TMEM190 TMEM190 TMEM190 TMEM190 TMEM190 TMEM190 TMEM190	254.188	3.73888e-05	0.00811284
258	16	2054271	1413	7	ZNF598 ZNF598 ZNF598 ZNF598 ZNF598 ZNF598 ZNF598	-254.112	3.73888e-05	0.00811284
259	5	146259944	957	2	PPP2R2B;PPP2R2B;PPP2R2B;PPP2R2B;PPP2R2B PPP2R2B;PPP2R2B;PPP2R2B;PPP2R2B	-254.033	3.73888e-05	0.00811284
260	9	94181612	1731	3	NFIL3 NFIL3 NFIL3	-253.941	3.73888e-05	0.00811284
261	2	86012225	622	2	ATOH8 ATOH8	-253.901	3.73888e-05	0.00811284
262	13	28549574	4897	17	AAA AAA AAA AAA AAA AAA AAA AAA AAA AAA PRHOXNB PRHOXNB PRHOXNB PRHOXNB PRHOXNB PRHOXNB PRHOXNB	253.654	3.77646e-05	0.00811284
263	2	75058623	2257	9	HK2 HK2 HK2 HK2 HK2 HK2 HK2 HK2;HK2 HK2;HK2	-253.554	3.79525e-05	0.00811284
264	1	153362927	1093	6	S100A8 S100A8 S100A8 S100A8 S100A8 S100A8	-252.398	3.8704e-05	0.00811284
265	20	45946271	955	5	ZMYND8;LOC100131496;ZMYND8;ZMYND8 ZMYND8;LOC100131496;ZMYND8;ZMYND8 ZMYND8;LOC100131496;ZMYND8;ZMYND8 ZMYND8;LOC100131496;ZMYND8;ZMYND8 ZMYND8;LOC100131496;ZMYND8;ZMYND8	-252.187	3.8704e-05	0.00811284
266	16	56762906	966	5	NUP93 NUP93 NUP93 NUP93 NUP93	-252.141	3.8704e-05	0.00811284
267	19	11453754	2169	4	TMEM205;TMEM205;TMEM205 TMEM205;TMEM205;TMEM205 TMEM205;TMEM205;TMEM205 TMEM205;TMEM205;CCDC159;TMEM205	-252.085	3.8704e-05	0.00811284
268	10	80007223	1414	5	AAA AAA AAA AAA AAA	-252.02	3.8704e-05	0.00811284
269	7	946657	3817	10	ADAP1 ADAP1 ADAP1 ADAP1 ADAP1 ADAP1 ADAP1 ADAP1 ADAP1 ADAP1	-251.589	3.88919e-05	0.00811284
270	16	4729905	1734	6	MGRN1;MGRN1;MGRN1;MGRN1 MGRN1;MGRN1;MGRN1;MGRN1 MGRN1;MGRN1;MGRN1;MGRN1 MGRN1;MGRN1;MGRN1;MGRN1 MGRN1;MGRN1;MGRN1;MGRN1 MGRN1;MGRN1;MGRN1;MGRN1	-251.393	3.88919e-05	0.00811284
271	16	742426	3261	13	AAA FBXL16 FBXL16 FBXL16 FBXL16 FBXL16 FBXL16 FBXL16 FBXL16 FBXL16 FBXL16 FBXL16 FBXL16	251.073	3.90798e-05	0.00811284
272	17	37826163	2133	4	PNMT AAA PGAP3 PGAP3	-250.836	3.90798e-05	0.00811284
273	16	595486	3188	12	SOLH SOLH SOLH SOLH SOLH SOLH SOLH SOLH SOLH SOLH SOLH SOLH	-250.749	3.90798e-05	0.00811284
274	10	97514686	1721	7	ENTPD1;ENTPD1;ENTPD1;ENTPD1;ENTPD1;ENTPD1;ENTPD1 ENTPD1;ENTPD1;ENTPD1;ENTPD1;ENTPD1;ENTPD1;ENTPD1 ENTPD1;ENTPD1;ENTPD1;ENTPD1;ENTPD1;ENTPD1;ENTPD1 ENTPD1;ENTPD1;ENTPD1;ENTPD1;ENTPD1;ENTPD1;ENTPD1 ENTPD1;ENTPD1;ENTPD1;ENTPD1;ENTPD1;ENTPD1;ENTPD1 ENTPD1;ENTPD1;ENTPD1;ENTPD1;ENTPD1;ENTPD1;ENTPD1;ENTPD1;ENTPD1;ENTPD1;ENTPD1 ENTPD1;ENTPD1;ENTPD1;ENTPD1;ENTPD1;ENTPD1;ENTPD1	-249.824	3.96434e-05	0.00811284
275	11	65190227	3301	8	NEAT1 NEAT1 NEAT1 NEAT1 NEAT1 NEAT1 NEAT1 NEAT1	-249.719	3.96434e-05	0.00811284
276	3	147126206	3007	25	ZIC1 ZIC1 ZIC1 ZIC1 ZIC1 ZIC1 ZIC1 ZIC1 ZIC1 ZIC1 ZIC1 ZIC1 ZIC1 ZIC1 ZIC1 ZIC1;ZIC1 ZIC1;ZIC1 ZIC1;ZIC1 ZIC1;ZIC1 ZIC1 ZIC1 ZIC1 ZIC1 ZIC1 ZIC1	249.163	4.00192e-05	0.00811284
277	10	44068140	1169	3	ZNF239;ZNF239;ZNF239 ZNF239;ZNF239;ZNF239 ZNF239;ZNF239;ZNF239	-249.084	4.00192e-05	0.00811284
278	1	1710663	4376	12	NADK NADK NADK AAA AAA AAA AAA AAA AAA AAA AAA AAA	-248.46	4.00192e-05	0.00811284
279	10	112838078	1368	4	ADRA2A ADRA2A ADRA2A;ADRA2A ADRA2A;ADRA2A	248.097	4.02071e-05	0.00811284
280	16	85204599	3717	11	AAA AAA AAA AAA AAA AAA AAA AAA AAA AAA AAA	-247.764	4.03949e-05	0.00811284
281	20	2794877	1852	8	C20orf141 C20orf141 C20orf141 C20orf141;LOC100288797 C20orf141;LOC100288797 C20orf141;LOC100288797 C20orf141;LOC100288797 LOC100288797	-247.646	4.03949e-05	0.00811284
282	5	140792511	2482	15	PCDHGA4;PCDHGA6;PCDHGA9;PCDHGA1;PCDHGA8;PCDHGA10;PCDHGA5;PCDHGB1;PCDHGA10;PCDHGB4;PCDHGA3;PCDHGA2;PCDHGB6;PCDHGA7;PCDHGB2;PCDHGB5;PCDHGB3 PCDHGA4;PCDHGA6;PCDHGA9;PCDHGA1;PCDHGA8;PCDHGA5;PCDHGB1;PCDHGB4;PCDHGA3;PCDHGA10;PCDHGA2;PCDHGB6;PCDHGA7;PCDHGB2;PCDHGA10;PCDHGB5;PCDHGB3 PCDHGA4;PCDHGA6;PCDHGA9;PCDHGA1;PCDHGA8;PCDHGA5;PCDHGB1;PCDHGB4;PCDHGA3;PCDHGA10;PCDHGA2;PCDHGB6;PCDHGA7;PCDHGB2;PCDHGA10;P…	247.452	4.03949e-05	0.00811284
283	17	7479901	3617	14	EIF4A1;SNORA67;SNORD10 EIF4A1;SNORD10;SNORA67 EIF4A1;SNORD10;SNORA67 EIF4A1;SNORD10;SNORA67 EIF4A1;SNORD10;SNORA67 EIF4A1;SNORD10;SNORA67 EIF4A1;SNORA67 EIF4A1;SNORA67 EIF4A1;CD68;CD68 CD68;CD68 CD68;CD68 CD68;CD68 CD68;CD68;CD68;CD68 CD68;CD68	-247.315	4.03949e-05	0.00811284
284	7	1265851	3842	10	AAA AAA AAA AAA AAA AAA AAA AAA AAA AAA	247.095	4.03949e-05	0.00811284
285	9	139331410	2172	5	INPP5E INPP5E INPP5E INPP5E INPP5E	-247.075	4.03949e-05	0.00811284
286	1	1564482	2775	14	MIB2;MIB2;MIB2;MIB2;MIB2;MIB2 MIB2;MIB2;MIB2;MIB2;MIB2;MIB2 MIB2;MIB2;MIB2;MIB2;MIB2;MIB2 MIB2;MIB2;MIB2;MIB2;MIB2;MIB2 MIB2;MIB2;MIB2;MIB2;MIB2;MIB2 MIB2;MIB2;MIB2;MIB2;MIB2;MIB2 MIB2;MIB2;MIB2;MIB2;MIB2;MIB2 MMP23B MMP23B MMP23A;MMP23B MMP23A;MMP23B MMP23A;MMP23B MMP23A;MMP23B MMP23A;MMP23B	247.023	4.03949e-05	0.00811284
287	6	137813584	4743	26	OLIG3;OLIG3 OLIG3;OLIG3 OLIG3;OLIG3 OLIG3;OLIG3 OLIG3;OLIG3 OLIG3 OLIG3 OLIG3 OLIG3;OLIG3 OLIG3 OLIG3 OLIG3 OLIG3 OLIG3 OLIG3 OLIG3 OLIG3 OLIG3 OLIG3 OLIG3 AAA AAA AAA AAA AAA AAA	246.922	4.03949e-05	0.00811284
288	20	21491781	7140	26	NKX2-2 NKX2-2 NKX2-2 NKX2-2 NKX2-2 NKX2-2 NKX2-2;NKX2-2 NKX2-2 NKX2-2 NKX2-2 NKX2-2 NKX2-2 NKX2-2 NKX2-2 NKX2-2 NKX2-2 NKX2-2 NKX2-2 AAA AAA AAA AAA AAA AAA AAA AAA	246.826	4.03949e-05	0.00811284
289	12	6657972	1552	9	IFFO1;IFFO1;IFFO1 IFFO1;IFFO1;IFFO1;IFFO1 IFFO1;IFFO1;IFFO1 IFFO1;IFFO1;IFFO1 IFFO1;IFFO1;IFFO1 IFFO1;IFFO1;IFFO1 IFFO1;IFFO1;IFFO1 IFFO1;IFFO1;IFFO1 IFFO1;IFFO1;IFFO1	-246.698	4.05828e-05	0.00812394
290	2	102758186	1596	5	AAA AAA AAA AAA AAA	-246.639	4.07707e-05	0.00813497
291	6	15504030	1430	8	JARID2 JARID2 JARID2 JARID2 JARID2 JARID2 JARID2 JARID2	-246.259	4.17101e-05	0.00829539
292	2	45177243	2283	9	AAA AAA AAA AAA AAA AAA AAA AAA AAA	245.979	4.22738e-05	0.00837674
293	20	11898478	780	5	BTBD3;BTBD3 BTBD3;BTBD3 BTBD3;BTBD3 BTBD3;BTBD3;BTBD3 BTBD3;BTBD3	-245.448	4.26495e-05	0.00837674
294	22	29600139	1721	7	AAA EMID1 EMID1 EMID1 EMID1 EMID1 EMID1	-244.79	4.28374e-05	0.00837674
295	5	139490895	1640	6	AAA AAA AAA AAA PURA PURA	244.731	4.30253e-05	0.00837674
296	17	73641809	1874	12	LOC100130933;RECQL5 LOC100130933;RECQL5 LOC100130933;RECQL5 RECQL5;LOC100130933 RECQL5;LOC100130933 RECQL5;LOC100130933 RECQL5;LOC100130933 RECQL5;LOC100130933 RECQL5;LOC100130933;LOC100130933 RECQL5;LOC100130933 RECQL5;LOC100130933 LOC100130933;RECQL5	-244.596	4.30253e-05	0.00837674
297	6	100911687	4118	29	SIM1 SIM1 SIM1 SIM1 SIM1 SIM1 SIM1 SIM1 SIM1 SIM1 SIM1 SIM1 SIM1 SIM1 SIM1 AAA AAA AAA AAA AAA AAA AAA AAA AAA AAA AAA AAA AAA AAA	244.564	4.30253e-05	0.00837674
298	3	133610715	911	2	RAB6B RAB6B	-244.414	4.32132e-05	0.00837674
299	17	37322028	2206	9	ARL5C;ARL5C ARL5C;ARL5C ARL5C ARL5C ARL5C ARL5C ARL5C ARL5C AAA	-244.323	4.32132e-05	0.00837674
300	16	88589918	1533	7	ZFPM1 ZFPM1 ZFPM1 ZFPM1 ZFPM1 ZFPM1 ZFPM1	-244.208	4.34011e-05	0.00838662
301	16	1820312	1265	5	MAPK8IP3;MAPK8IP3 NME3 NME3 NME3;NME3 NME3;NME3	-243.535	4.39647e-05	0.00839266
302	6	13766814	814	2	AAA AAA	-243.327	4.41526e-05	0.00839266
303	7	2444010	1833	6	CHST12 CHST12 CHST12 CHST12 CHST12 CHST12	-243.108	4.41526e-05	0.00839266
304	10	134596943	4055	41	INPP5A AAA AAA AAA NKX6-2 NKX6-2 NKX6-2 NKX6-2 NKX6-2 NKX6-2 NKX6-2 NKX6-2 NKX6-2 NKX6-2 NKX6-2 NKX6-2 NKX6-2 NKX6-2 NKX6-2 NKX6-2 NKX6-2 NKX6-2 NKX6-2 NKX6-2 NKX6-2 NKX6-2 NKX6-2 NKX6-2 NKX6-2 NKX6-2 NKX6-2 NKX6-2 NKX6-2 NKX6-2 NKX6-2 NKX6-2 NKX6-2 NKX6-2 NKX6-2 NKX6-2 NKX6-2	243.065	4.41526e-05	0.00839266
305	16	3639160	2160	6	BTBD12 BTBD12 BTBD12 BTBD12 BTBD12 BTBD12	-242.9	4.45284e-05	0.00839266
306	7	2772710	1704	9	GNA12 GNA12 GNA12 GNA12 GNA12 GNA12 GNA12 GNA12 GNA12	-242.841	4.45284e-05	0.00839266
307	13	112721712	2871	20	SOX1 SOX1 SOX1 SOX1 SOX1 SOX1 SOX1;SOX1 SOX1 SOX1 SOX1 SOX1 SOX1;SOX1 SOX1;SOX1 SOX1;SOX1 SOX1;SOX1 SOX1;SOX1 SOX1;SOX1 SOX1;SOX1 SOX1;SOX1 SOX1;SOX1	242.674	4.45284e-05	0.00839266
308	19	18888081	922	3	CRTC1;CRTC1 CRTC1;CRTC1 CRTC1;CRTC1	242.496	4.5092e-05	0.00847282
309	16	85518792	2645	14	AAA AAA AAA AAA AAA AAA AAA AAA AAA AAA AAA AAA AAA AAA	-242.384	4.52799e-05	0.00848211
310	9	117156883	988	4	AKNA AKNA AKNA AKNA	-242.077	4.54678e-05	0.00849134
311	5	172068999	1154	3	NEURL1B NEURL1B NEURL1B	-242.033	4.56557e-05	0.00850051
312	8	30243241	1904	5	RBPMS;RBPMS;RBPMS;RBPMS RBPMS;RBPMS;RBPMS;RBPMS RBPMS;RBPMS;RBPMS;RBPMS RBPMS;RBPMS;RBPMS;RBPMS RBPMS;RBPMS;RBPMS;RBPMS	-241.359	4.65951e-05	0.008623
313	8	1896553	1885	7	ARHGEF10 ARHGEF10 ARHGEF10 ARHGEF10 ARHGEF10 ARHGEF10 ARHGEF10	-241.345	4.65951e-05	0.008623
314	16	75149501	1379	9	LDHD;LDHD LDHD;LDHD LDHD;LDHD LDHD;LDHD LDHD;LDHD LDHD;LDHD LDHD;LDHD LDHD;LDHD LDHD;LDHD	-241.132	4.69709e-05	0.00864033
315	12	49734595	1211	4	AAA AAA AAA AAA	241.122	4.69709e-05	0.00864033
316	11	47607809	2289	8	FAM180B FAM180B FAM180B FAM180B;FAM180B FAM180B FAM180B FAM180B FAM180B	-240.826	4.73466e-05	0.00867339
317	6	30168645	1695	8	TRIM26 TRIM26 TRIM26 TRIM26 TRIM26 TRIM26 TRIM26 TRIM26	-240.6	4.77224e-05	0.00867339
318	11	94882447	1069	6	AAA AAA AAA AAA AAA AAA	-240.51	4.77224e-05	0.00867339
319	20	43343233	764	6	WISP2 WISP2 WISP2 WISP2 WISP2 WISP2;WISP2	-240.294	4.79103e-05	0.00867339
320	11	47399213	1814	11	SPI1;SPI1 SPI1;SPI1 SPI1;SPI1 SPI1;SPI1;SPI1;SPI1 SPI1;SPI1;SPI1;SPI1 SPI1;SPI1;SPI1;SPI1 SPI1;SPI1;SPI1;SPI1 SPI1;SPI1 SPI1;SPI1 SPI1;SPI1 SPI1;SPI1	-239.976	4.80982e-05	0.00867339
321	16	89023389	2158	8	CBFA2T3 CBFA2T3 CBFA2T3 CBFA2T3 CBFA2T3 CBFA2T3 CBFA2T3 CBFA2T3	-239.943	4.82861e-05	0.00867339
322	1	2989085	1593	6	PRDM16;PRDM16 PRDM16;PRDM16 PRDM16;PRDM16 PRDM16;PRDM16 PRDM16;PRDM16 PRDM16;PRDM16	-239.916	4.82861e-05	0.00867339
323	2	241561237	1661	8	AAA AAA AAA AAA AAA AAA AAA AAA	-239.679	4.88497e-05	0.00867339
324	18	2916738	771	2	AAA LPIN2	-239.554	4.88497e-05	0.00867339
325	1	25290947	1465	18	RUNX3 RUNX3 RUNX3;RUNX3 RUNX3;RUNX3 RUNX3 RUNX3 RUNX3 RUNX3 RUNX3 RUNX3 RUNX3 RUNX3 RUNX3 RUNX3 RUNX3 RUNX3 RUNX3 RUNX3	239.481	4.88497e-05	0.00867339
326	6	32920102	1703	15	HLA-DMA HLA-DMA HLA-DMA HLA-DMA HLA-DMA HLA-DMA HLA-DMA;HLA-DMA HLA-DMA HLA-DMA HLA-DMA HLA-DMA HLA-DMA HLA-DMA HLA-DMA HLA-DMA	-239.435	4.88497e-05	0.00867339
327	7	1277521	5734	22	AAA AAA AAA AAA AAA AAA AAA AAA AAA AAA AAA AAA AAA AAA AAA AAA AAA AAA AAA AAA AAA AAA	238.964	4.88497e-05	0.00867339
328	5	172110211	1567	6	NEURL1B NEURL1B NEURL1B NEURL1B NEURL1B NEURL1B	238.399	4.97891e-05	0.00876397
329	4	7647874	1732	5	SORCS2 SORCS2 SORCS2 SORCS2 SORCS2	-237.654	4.97891e-05	0.00876397
330	10	101286541	1305	8	AAA AAA AAA AAA AAA AAA AAA AAA	-237.649	4.97891e-05	0.00876397
331	8	29885309	963	2	AAA AAA	-236.985	4.9977e-05	0.00877184
332	17	46650310	1642	11	HOXB3 HOXB3 HOXB3;HOXB3 HOXB3;HOXB3 HOXB3;HOXB3 HOXB3;HOXB3 HOXB3 HOXB3 HOXB3 HOXB3 HOXB3	-236.618	5.01649e-05	0.00877966
333	1	227746111	2608	12	AAA AAA AAA AAA AAA AAA AAA AAA AAA AAA AAA AAA	236.363	5.07285e-05	0.00881602
334	11	20180336	5742	31	DBX1 DBX1 DBX1 DBX1 DBX1 DBX1 DBX1 DBX1 DBX1 DBX1 DBX1 DBX1 DBX1 DBX1 DBX1 DBX1 DBX1 DBX1 DBX1 DBX1 AAA AAA AAA AAA AAA AAA AAA AAA AAA AAA AAA	236.108	5.14801e-05	0.00881602
335	19	41224147	1227	3	ITPKC;ADCK4 ITPKC ITPKC	-235.631	5.1668e-05	0.00881602
336	17	75315081	1703	15	SEPT9;SEPT9;SEPT9 SEPT9;SEPT9;SEPT9 SEPT9;SEPT9;SEPT9 SEPT9;SEPT9;SEPT9 SEPT9;SEPT9;SEPT9 SEPT9;SEPT9;SEPT9 SEPT9;SEPT9;SEPT9 SEPT9;SEPT9;SEPT9 SEPT9;SEPT9;SEPT9;SEPT9 SEPT9;SEPT9;SEPT9;SEPT9 SEPT9;SEPT9;SEPT9;SEPT9 SEPT9;SEPT9;SEPT9;SEPT9 SEPT9;SEPT9;SEPT9;SEPT9 SEPT9;SEPT9;SEPT9 SEPT9;SEPT9;SEPT9	-235.612	5.1668e-05	0.00881602
337	18	20716991	1310	4	CABLES1;CABLES1 CABLES1;CABLES1 CABLES1;CABLES1 CABLES1;CABLES1	-235.543	5.1668e-05	0.00881602
338	16	87736832	1791	6	LOC100129637 LOC100129637 LOC100129637 LOC100129637 LOC100129637 LOC100129637	235.467	5.1668e-05	0.00881602
339	2	240196078	1053	7	HDAC4 HDAC4 HDAC4 HDAC4 HDAC4 HDAC4 HDAC4	-235.396	5.1668e-05	0.00881602
340	17	46622454	1814	12	HOXB2 HOXB2 HOXB2 HOXB2 HOXB2 HOXB2 HOXB2 HOXB2 HOXB2 HOXB2 HOXB2 AAA	-235.374	5.1668e-05	0.00881602
341	6	170595195	2299	8	DLL1 DLL1 DLL1 DLL1 DLL1 DLL1 DLL1 DLL1	235.074	5.24195e-05	0.00884336
342	2	145277790	1018	8	ZEB2;ZEB2;ZEB2;ZEB2;ZEB2 ZEB2;ZEB2;ZEB2;ZEB2;ZEB2 ZEB2;ZEB2;ZEB2;ZEB2;ZEB2 ZEB2;ZEB2;ZEB2;ZEB2;ZEB2 ZEB2;ZEB2;ZEB2 ZEB2;ZEB2;ZEB2 ZEB2;ZEB2;ZEB2 ZEB2;ZEB2;ZEB2	-234.978	5.26074e-05	0.00884336
343	5	148808388	1815	12	MIR143;LOC728264 MIR143;LOC728264 LOC728264;MIR143 LOC728264;MIR145 LOC728264;MIR145 LOC728264;MIR145 MIR145;LOC728264 MIR145;LOC728264 MIR145;LOC728264 MIR145;LOC728264 MIR145;LOC728264 MIR145;LOC728264	-234.918	5.26074e-05	0.00884336
344	6	1604134	7716	33	AAA AAA AAA AAA AAA AAA AAA AAA AAA AAA AAA AAA AAA AAA AAA AAA AAA AAA AAA AAA AAA FOXC1 FOXC1 FOXC1 FOXC1 FOXC1 FOXC1 FOXC1 FOXC1 FOXC1 FOXC1 FOXC1 FOXC1	234.843	5.26074e-05	0.00884336
345	17	37820135	2645	11	TCAP;STARD3;STARD3;STARD3 TCAP;STARD3;STARD3;STARD3 TCAP TCAP TCAP TCAP TCAP TCAP TCAP TCAP TCAP	-234.642	5.29831e-05	0.00884336
346	7	134853645	1379	3	C7orf49;C7orf49;C7orf49 C7orf49;C7orf49;C7orf49 C7orf49;C7orf49;C7orf49	-234.502	5.3171e-05	0.00885061
347	5	176825444	2227	6	SLC34A1 AAA AAA PFN3;PFN3 PFN3 PFN3	233.63	5.35468e-05	0.008889
348	5	10564514	3391	9	ANKRD33B;ANKRD33B ANKRD33B ANKRD33B ANKRD33B ANKRD33B ANKRD33B ANKRD33B ANKRD33B ANKRD33B	-233.519	5.42983e-05	0.00897201
349	19	1402419	2080	4	GAMT;GAMT GAMT;GAMT AAA AAA	-233.003	5.44862e-05	0.00897201
350	7	71802574	859	3	CALN1;CALN1 CALN1;CALN1 CALN1;CALN1	-232.394	5.46741e-05	0.00897881
351	1	47655599	1254	8	PDZK1IP1 PDZK1IP1;PDZK1IP1 PDZK1IP1 PDZK1IP1 PDZK1IP1 PDZK1IP1 PDZK1IP1 PDZK1IP1	-232.078	5.4862e-05	0.00898557
352	19	826554	1616	9	AZU1 AZU1 AZU1 AZU1 AZU1 AZU1 AZU1 AZU1;AZU1 AZU1	-231.756	5.54256e-05	0.00899513
353	2	113593785	1829	7	IL1B IL1B IL1B;IL1B IL1B IL1B IL1B IL1B	-231.623	5.56135e-05	0.00899513
354	11	120196353	1168	5	TMEM136 TMEM136 TMEM136 TMEM136 TMEM136	-231.491	5.56135e-05	0.00899513
355	12	57400517	1280	4	ZBTB39 ZBTB39 ZBTB39 AAA	-231.42	5.58014e-05	0.00899513
356	23	82762347	4144	17	POU3F4 POU3F4 POU3F4 POU3F4 POU3F4 POU3F4 POU3F4 POU3F4 POU3F4;POU3F4 POU3F4 POU3F4 POU3F4 POU3F4;POU3F4 AAA AAA AAA AAA	231.332	5.58014e-05	0.00899513
357	3	49850507	2042	6	UBA7 UBA7;UBA7 UBA7 UBA7 UBA7 UBA7	-231.126	5.61772e-05	0.00900829
358	12	58023964	1632	5	B4GALNT1 B4GALNT1 B4GALNT1 B4GALNT1 B4GALNT1	230.975	5.61772e-05	0.00900829
359	16	48533155	775	2	AAA AAA	-230.293	5.67408e-05	0.00904696
360	16	1477230	1980	6	C16orf91 C16orf91 C16orf91 C16orf91 C16orf91 C16orf91	-230.244	5.69287e-05	0.00904696
361	22	43042879	2332	10	CYB5R3;CYB5R3;CYB5R3;CYB5R3 CYB5R3;CYB5R3;CYB5R3;CYB5R3;CYB5R3 CYB5R3;CYB5R3;CYB5R3 CYB5R3;CYB5R3;CYB5R3 CYB5R3;CYB5R3;CYB5R3 CYB5R3;CYB5R3;CYB5R3 CYB5R3 CYB5R3 CYB5R3 CYB5R3	-230.092	5.73045e-05	0.00904696
362	6	131893378	980	3	ARG1 ARG1 ARG1	-230.086	5.73045e-05	0.00904696
363	17	262232	1830	5	C17orf97 C17orf97 C17orf97 C17orf97 C17orf97	-230.039	5.73045e-05	0.00904696
364	2	71131201	3590	15	VAX2 VAX2 VAX2 VAX2 VAX2 VAX2 VAX2 VAX2 VAX2 VAX2 VAX2 VAX2 VAX2 VAX2 VAX2	229.577	5.84318e-05	0.00915482
365	8	67834312	1541	5	SNHG6 SNORD87;SNHG6 SNORD87;SNHG6 SNORD87;SNHG6 SNORD87;SNHG6	-229.15	5.89954e-05	0.00915482
366	23	99661860	4359	17	PCDH19;PCDH19 PCDH19;PCDH19 PCDH19;PCDH19 PCDH19;PCDH19 PCDH19;PCDH19 PCDH19;PCDH19 PCDH19;PCDH19;PCDH19;PCDH19 PCDH19;PCDH19;PCDH19;PCDH19 PCDH19;PCDH19;PCDH19;PCDH19 PCDH19;PCDH19;PCDH19;PCDH19 PCDH19;PCDH19;PCDH19;PCDH19 PCDH19;PCDH19 PCDH19;PCDH19 PCDH19;PCDH19 PCDH19;PCDH19 PCDH19;PCDH19 PCDH19;PCDH19	229.149	5.89954e-05	0.00915482
367	6	17985408	759	3	KIF13A;KIF13A;KIF13A;KIF13A KIF13A;KIF13A;KIF13A;KIF13A KIF13A;KIF13A;KIF13A;KIF13A	-229.038	5.91833e-05	0.00915482
368	13	108920801	1539	7	TNFSF13B;TNFSF13B TNFSF13B;TNFSF13B TNFSF13B;TNFSF13B TNFSF13B;TNFSF13B;TNFSF13B;TNFSF13B TNFSF13B;TNFSF13B;TNFSF13B;TNFSF13B TNFSF13B;TNFSF13B TNFSF13B;TNFSF13B	-228.888	5.97469e-05	0.0091794
369	19	48015621	1239	3	NAPA NAPA NAPA	-228.471	6.04985e-05	0.0091794
370	2	220312021	1401	5	SPEG SPEG SPEG SPEG SPEG	228.406	6.06864e-05	0.0091794
371	13	36044886	1691	7	NBEA NBEA NBEA NBEA NBEA NBEA NBEA	228.358	6.06864e-05	0.0091794
372	14	105945685	1206	4	CRIP2 CRIP2 CRIP2 AAA	-228.212	6.06864e-05	0.0091794
373	19	16436122	1941	6	KLF2 KLF2 KLF2 KLF2 KLF2 KLF2	227.975	6.10621e-05	0.0091794
374	19	40946878	1688	4	SERTAD3;SERTAD3 SERTAD3;SERTAD3 SERTAD3;SERTAD3;SERTAD3 SERTAD3;SERTAD3	-227.701	6.16258e-05	0.0091794
375	22	39633497	1690	4	PDGFB;PDGFB PDGFB;PDGFB PDGFB;PDGFB PDGFB;PDGFB	-227.679	6.16258e-05	0.0091794
376	22	25799070	1978	7	AAA AAA AAA AAA AAA AAA AAA	-227.655	6.18137e-05	0.0091794
377	10	101293790	2829	11	NKX2-3 NKX2-3 NKX2-3 NKX2-3 NKX2-3 NKX2-3 NKX2-3 NKX2-3 NKX2-3 NKX2-3 AAA	-227.6	6.18137e-05	0.0091794
378	11	47436603	1465	5	SLC39A13;SLC39A13 SLC39A13;SLC39A13 SLC39A13;SLC39A13 SLC39A13;SLC39A13 AAA	-227.3	6.20015e-05	0.0091794
379	20	62572875	2976	11	MIR1914;UCKL1 UCKL1;MIR1914 UCKL1;MIR1914;MIR647 UCKL1;MIR1914;MIR647 UCKL1;MIR1914;MIR647 UCKL1;MIR1914;MIR647 UCKL1;MIR1914;MIR647 UCKL1;MIR647 UCKL1;MIR647 UCKL1 UCKL1	-227.257	6.20015e-05	0.0091794
380	16	83985335	1367	5	OSGIN1;OSGIN1;OSGIN1 OSGIN1;OSGIN1;OSGIN1 OSGIN1;OSGIN1;OSGIN1 OSGIN1;OSGIN1;OSGIN1 OSGIN1;OSGIN1;OSGIN1	-227.227	6.20015e-05	0.0091794
381	13	114270609	1020	5	TFDP1;TFDP1 TFDP1;TFDP1 TFDP1;TFDP1 TFDP1;TFDP1 TFDP1;TFDP1	-227.188	6.20015e-05	0.0091794
382	21	38063872	6663	20	AAA AAA AAA AAA AAA AAA AAA AAA AAA AAA AAA AAA AAA AAA AAA AAA AAA AAA SIM2;SIM2 SIM2;SIM2	226.823	6.21894e-05	0.0091794
383	2	68960656	1356	5	ARHGAP25;ARHGAP25 ARHGAP25;ARHGAP25 ARHGAP25;ARHGAP25 ARHGAP25;ARHGAP25;ARHGAP25;ARHGAP25 ARHGAP25;ARHGAP25;ARHGAP25;ARHGAP25	-226.807	6.21894e-05	0.0091794
384	1	54952901	1447	5	AAA AAA AAA AAA AAA	-226.624	6.21894e-05	0.0091794
385	15	53083532	1147	4	ONECUT1 ONECUT1 AAA AAA	226.535	6.21894e-05	0.0091794
386	1	119528638	3904	27	TBX15 TBX15 TBX15 TBX15 TBX15 TBX15 TBX15 TBX15 TBX15 TBX15 TBX15 TBX15 TBX15 TBX15 TBX15 TBX15 TBX15 TBX15 TBX15;TBX15 TBX15;TBX15 TBX15;TBX15 TBX15;TBX15 TBX15 TBX15 TBX15 TBX15 TBX15	226.042	6.27531e-05	0.00924033
387	16	57701317	922	6	GPR97 GPR97 GPR97 GPR97 GPR97 GPR97;GPR97	-225.713	6.35046e-05	0.00932857
388	14	79746627	2014	4	NRXN3;NRXN3;NRXN3;NRXN3;NRXN3 NRXN3;NRXN3;NRXN3 NRXN3;NRXN3;NRXN3 NRXN3;NRXN3;NRXN3	225.188	6.4444e-05	0.00937464
389	1	161183762	1159	5	NDUFS2;NDUFS2;FCER1G NDUFS2;NDUFS2;FCER1G FCER1G FCER1G FCER1G	-225.153	6.4444e-05	0.00937464
390	19	13053719	999	5	CALR CALR CALR CALR CALR	-224.754	6.51956e-05	0.00937464
391	19	37825009	999	9	HKR1 HKR1 HKR1 HKR1 HKR1 HKR1 HKR1 HKR1;HKR1 HKR1	224.493	6.51956e-05	0.00937464
392	7	151502322	947	2	PRKAG2;PRKAG2 PRKAG2;PRKAG2	-224.471	6.51956e-05	0.00937464
393	3	151046450	1956	5	P2RY13;MED12L MED12L;P2RY13 MED12L;P2RY13 MED12L;P2RY13 MED12L;P2RY13	-224.372	6.51956e-05	0.00937464
394	19	58861502	896	6	A1BG A1BG NCRNA00181;A1BG NCRNA00181;A1BG NCRNA00181;A1BG NCRNA00181;A1BG	223.571	6.63229e-05	0.0095144
395	18	2652797	2215	5	AAA AAA AAA SMCHD1 SMCHD1	-223.197	6.65107e-05	0.00951906
396	1	3098629	2327	10	PRDM16;PRDM16 PRDM16;PRDM16 PRDM16;PRDM16 PRDM16;PRDM16 PRDM16;PRDM16 PRDM16;PRDM16 PRDM16;PRDM16 PRDM16;PRDM16 PRDM16;PRDM16 PRDM16;PRDM16	-222.68	6.68865e-05	0.00952831
397	5	132083184	884	5	CCNI2;CCNI2 CCNI2 CCNI2 CCNI2 CCNI2	222.666	6.68865e-05	0.00952831
398	19	45898892	1349	4	PPP1R13L;PPP1R13L PPP1R13L;PPP1R13L PPP1R13L;PPP1R13L PPP1R13L;PPP1R13L	222.306	6.82017e-05	0.00965264
399	19	3397718	1297	6	NFIC;NFIC NFIC;NFIC NFIC;NFIC NFIC;NFIC NFIC;NFIC NFIC;NFIC	-222.224	6.82017e-05	0.00965264
400	3	184037459	1264	6	EIF4G1;EIF4G1;EIF4G1;EIF4G1;EIF4G1 EIF4G1;EIF4G1;EIF4G1;EIF4G1;EIF4G1 EIF4G1;EIF4G1;EIF4G1;EIF4G1;EIF4G1 EIF4G1;EIF4G1;EIF4G1;EIF4G1;EIF4G1;EIF4G1 EIF4G1;EIF4G1;EIF4G1;EIF4G1;EIF4G1;EIF4G1 EIF4G1;EIF4G1;EIF4G1;EIF4G1;EIF4G1	-222.012	6.83896e-05	0.00965264
401	10	102983513	5741	32	AAA AAA AAA AAA AAA AAA AAA AAA AAA AAA AAA AAA AAA AAA AAA AAA AAA LBX1 LBX1 LBX1 LBX1 LBX1 LBX1;FLJ41350 LBX1;FLJ41350 LBX1;FLJ41350 LBX1;FLJ41350 LBX1;FLJ41350 LBX1;FLJ41350 LBX1;FLJ41350 LBX1;FLJ41350 LBX1;FLJ41350 FLJ41350;LBX1	221.939	6.83896e-05	0.00965264
402	7	1782000	1946	8	ELFN1 ELFN1 ELFN1 ELFN1 ELFN1 ELFN1 ELFN1 ELFN1	-221.561	6.95169e-05	0.00978919
403	12	22486029	1408	5	ST8SIA1 ST8SIA1 ST8SIA1 ST8SIA1;ST8SIA1 ST8SIA1;ST8SIA1	-221.465	6.97048e-05	0.00979314
404	11	118083239	2497	9	AMICA1;AMICA1 AMICA1;AMICA1;AMICA1 AMICA1;AMICA1;AMICA1 AMICA1;AMICA1 AMICA1;AMICA1 AMICA1;AMICA1 AMICA1;AMICA1 AMICA1;AMICA1 AMICA1	-221.278	6.98927e-05	0.00979707
405	1	50890153	3831	21	DMRTA2 DMRTA2 AAA AAA AAA AAA AAA AAA AAA AAA AAA AAA AAA AAA AAA AAA AAA AAA AAA AAA AAA	220.82	7.04563e-05	0.00983108
406	21	35898717	731	3	RCAN1;RCAN1;RCAN1 RCAN1;RCAN1;RCAN1 RCAN1;RCAN1;RCAN1	-220.742	7.04563e-05	0.00983108
407	10	92680146	2211	6	ANKRD1 ANKRD1;ANKRD1 ANKRD1 ANKRD1 ANKRD1 ANKRD1	-220.379	7.12078e-05	0.00991336
408	4	178229651	1292	8	NEIL3 NEIL3 NEIL3 NEIL3 NEIL3 NEIL3 NEIL3 NEIL3	-220.134	7.15836e-05	0.00994308
409	17	59480470	3918	13	TBX2 TBX2 TBX2 TBX2 TBX2 TBX2 TBX2 TBX2 TBX2 TBX2 TBX2 TBX2 TBX2	219.747	7.21473e-05	0.00994535
410	1	203155737	1027	7	CHI3L1 CHI3L1 CHI3L1 CHI3L1 CHI3L1 CHI3L1 CHI3L1	-219.743	7.21473e-05	0.00994535
411	11	33757992	1051	9	CD59;CD59;CD59;CD59;CD59;CD59;CD59;CD59 CD59;CD59;CD59;CD59 CD59;CD59;CD59;CD59 CD59;CD59;CD59;CD59 CD59;CD59;CD59;CD59 CD59;CD59;CD59;CD59 CD59;CD59;CD59;CD59 CD59;CD59;CD59;CD59 CD59;CD59;CD59;CD59	-219.221	7.23351e-05	0.00994535
412	1	27958339	2247	4	FGR FGR FGR FGR	-219.173	7.23351e-05	0.00994535
413	12	6644606	3076	6	GAPDH GAPDH GAPDH GAPDH GAPDH AAA	-219.129	7.2523e-05	0.00994535
414	7	4754502	913	7	FOXK1 FOXK1 FOXK1 FOXK1 FOXK1 FOXK1 FOXK1	-219.071	7.27109e-05	0.00994535
415	1	6419606	2512	10	ACOT7;ACOT7;ACOT7;ACOT7 ACOT7;ACOT7;ACOT7;ACOT7 ACOT7;ACOT7;ACOT7;ACOT7 ACOT7;ACOT7;ACOT7;ACOT7 ACOT7;ACOT7;ACOT7;ACOT7 ACOT7;ACOT7;ACOT7;ACOT7 ACOT7;ACOT7;ACOT7 ACOT7;ACOT7;ACOT7 ACOT7;ACOT7;ACOT7 ACOT7;ACOT7;ACOT7	-218.943	7.28988e-05	0.00994535
416	16	58019359	625	4	TEPP;TEPP TEPP;TEPP TEPP;TEPP TEPP;TEPP	218.928	7.28988e-05	0.00994535
417	13	47125801	1392	8	LRCH1;LRCH1;LRCH1 LRCH1;LRCH1;LRCH1 LRCH1;LRCH1;LRCH1 LRCH1;LRCH1;LRCH1 LRCH1;LRCH1;LRCH1 LRCH1;LRCH1;LRCH1 LRCH1;LRCH1;LRCH1 LRCH1;LRCH1;LRCH1	-218.174	7.45897e-05	0.0101085
418	7	1582834	3422	9	TMEM184A TMEM184A TMEM184A TMEM184A TMEM184A TMEM184A TMEM184A TMEM184A TMEM184A	-218.025	7.45897e-05	0.0101085
419	8	82643680	1067	9	CHMP4C CHMP4C CHMP4C CHMP4C CHMP4C CHMP4C CHMP4C CHMP4C CHMP4C;CHMP4C	-218.016	7.45897e-05	0.0101085
420	1	151297900	2968	13	PI4KB PI4KB;PI4KB PI4KB PI4KB PI4KB PI4KB PI4KB PI4KB AAA AAA AAA AAA AAA	-217.93	7.47776e-05	0.0101116
421	2	238598832	1775	7	LRRFIP1 LRRFIP1;LRRFIP1;LRRFIP1;LRRFIP1;LRRFIP1 LRRFIP1;LRRFIP1;LRRFIP1;LRRFIP1;LRRFIP1 LRRFIP1;LRRFIP1;LRRFIP1;LRRFIP1;LRRFIP1 LRRFIP1;LRRFIP1;LRRFIP1;LRRFIP1;LRRFIP1 LRRFIP1;LRRFIP1;LRRFIP1;LRRFIP1;LRRFIP1 LRRFIP1;LRRFIP1;LRRFIP1;LRRFIP1;LRRFIP1	-217.466	7.55292e-05	0.0101907
422	15	60292055	4370	18	AAA AAA AAA AAA AAA AAA AAA AAA AAA AAA FOXB1 FOXB1 FOXB1 FOXB1 FOXB1 FOXB1 FOXB1 FOXB1;FOXB1	217.29	7.5717e-05	0.0101936
423	1	200841646	2369	13	GPR25 GPR25 GPR25 GPR25 GPR25 GPR25 GPR25 GPR25 GPR25 GPR25 GPR25 AAA AAA	217.063	7.64686e-05	0.0102412
424	5	150161299	769	2	C5orf62 C5orf62	-216.974	7.70322e-05	0.0102412
425	6	10381764	4396	25	AAA AAA AAA AAA AAA AAA AAA AAA AAA AAA AAA AAA AAA AAA AAA AAA AAA AAA AAA AAA AAA AAA AAA AAA AAA	216.96	7.72201e-05	0.0102412
426	4	111540126	5502	26	PITX2;PITX2;PITX2 PITX2;PITX2;PITX2 PITX2;PITX2;PITX2 PITX2;PITX2;PITX2 PITX2;PITX2;PITX2 PITX2;PITX2;PITX2 PITX2;PITX2;PITX2 PITX2;PITX2;PITX2 PITX2;PITX2;PITX2 PITX2;PITX2;PITX2 PITX2;PITX2;PITX2 PITX2;PITX2;PITX2 PITX2;PITX2;PITX2 PITX2;PITX2;PITX2 PITX2;PITX2;PITX2;PITX2 PITX2;PITX2;PITX2;PITX2 PITX2;PITX2;PITX2 PITX2;PITX2;PITX2 PITX2;PITX2;PITX2 PITX2;PITX2;PITX2 PITX2;PITX2;PITX2 PITX2;PIT…	216.65	7.7408e-05	0.0102412
427	22	37255542	1862	7	NCF4;NCF4 NCF4;NCF4 NCF4;NCF4 NCF4;NCF4 NCF4;NCF4 NCF4;NCF4;NCF4;NCF4 NCF4;NCF4	-216.645	7.7408e-05	0.0102412
428	12	113841617	1381	5	SDS;SDS SDS;SDS SDS SDS SDS	-216.576	7.7408e-05	0.0102412
429	11	63272554	2189	11	LGALS12;LGALS12;LGALS12 LGALS12;LGALS12;LGALS12 LGALS12;LGALS12;LGALS12 LGALS12;LGALS12;LGALS12 LGALS12;LGALS12;LGALS12 LGALS12;LGALS12;LGALS12 LGALS12;LGALS12;LGALS12;LGALS12;LGALS12;LGALS12 LGALS12;LGALS12;LGALS12;LGALS12;LGALS12;LGALS12 LGALS12;LGALS12;LGALS12;LGALS12;LGALS12 LGALS12;LGALS12;LGALS12;LGALS12;LGALS12 LGALS12;LGALS12;LGALS12;LGALS12;LGALS12	-216.544	7.7408e-05	0.0102412
430	10	129536818	490	2	FOXI2 FOXI2	216.334	7.77838e-05	0.0102466
431	4	2261343	1718	3	MXD4 MXD4 MXD4	-215.282	7.87232e-05	0.0103481
432	2	176985592	3994	27	AAA HOXD9 HOXD9 HOXD9 HOXD9 HOXD9 HOXD9 HOXD9 HOXD9 HOXD9 HOXD9 HOXD9 HOXD9 HOXD9;HOXD9 HOXD9;HOXD9 HOXD9 HOXD9 HOXD9 HOXD9 HOXD9 HOXD9 HOXD9 HOXD9 HOXD9 HOXD9 HOXD9 HOXD9	214.735	7.94747e-05	0.0103897
433	19	11304498	3745	10	KANK2;KANK2 KANK2;KANK2;KANK2 KANK2;KANK2 KANK2;KANK2 KANK2;KANK2 KANK2 KANK2 KANK2 KANK2 KANK2	-214.569	8.00384e-05	0.0103897
434	9	139640661	741	3	LCN6 LCN6 LCN6	-214.424	8.00384e-05	0.0103897
435	19	17516282	1736	8	BST2 BST2 BST2 BST2 BST2 BST2 BST2 AAA	-214.298	8.00384e-05	0.0103897
436	5	76115810	725	6	F2RL1 F2RL1 F2RL1 F2RL1 F2RL1 F2RL1	-214.293	8.00384e-05	0.0103897
437	6	41649914	2389	6	AAA AAA AAA AAA AAA TFEB;TFEB	-214.22	8.02262e-05	0.0103897
438	8	103820614	2001	5	AAA AAA AAA AAA AAA	-214.122	8.02262e-05	0.0103897
439	1	247335702	984	3	ZNF124 ZNF124 ZNF124	-213.832	8.0602e-05	0.0104163
440	7	24516464	950	2	AAA AAA	-213.529	8.09778e-05	0.01043
441	3	10334760	1293	5	GHRLOS;GHRL;GHRL;GHRLOS;GHRLOS;GHRL;GHRL;GHRL;GHRL;GHRL;GHRLOS;GHRL;GHRL;GHRL GHRL;GHRL;GHRL;GHRL;GHRL;GHRL;GHRL;GHRL;GHRL;GHRL GHRL;GHRL;GHRL;GHRL;GHRL;GHRL;GHRL;GHRL;GHRL;GHRL GHRL;GHRL;GHRL;GHRL;GHRL;GHRL;GHRL;GHRL;GHRL;GHRL GHRL;GHRL;GHRL;GHRL;GHRL;GHRL;GHRL;GHRL;GHRL;GHRL	-213.329	8.15414e-05	0.01043
442	5	140810051	2507	21	PCDHGA4;PCDHGA11;PCDHGA11;PCDHGA9;PCDHGA1;PCDHGB1;PCDHGB6;PCDHGA12;PCDHGB3;PCDHGB7;PCDHGA6;PCDHGA8;PCDHGA10;PCDHGA5;PCDHGB4;PCDHGA3;PCDHGA2;PCDHGA12;PCDHGB2;PCDHGA7;PCDHGB5 PCDHGA4;PCDHGA11;PCDHGA11;PCDHGA9;PCDHGA1;PCDHGB1;PCDHGB6;PCDHGA12;PCDHGB3;PCDHGB7;PCDHGA6;PCDHGA8;PCDHGA10;PCDHGA5;PCDHGB4;PCDHGA3;PCDHGA2;PCDHGA12;PCDHGB2;PCDHGA7;PCDHGB5 PCDHGA4;PCDHGA11;PCDHGA11;PCDHGA9;PCDHGA1;PCDHGB1;PCD…	213.277	8.17293e-05	0.01043
443	1	236016383	942	6	LYST;MIR1537 LYST;MIR1537 LYST;MIR1537 LYST;MIR1537 LYST;MIR1537 LYST;MIR1537	-213.249	8.17293e-05	0.01043
444	22	44575455	1680	9	PARVG;PARVG;PARVG;PARVG PARVG;PARVG;PARVG;PARVG;PARVG;PARVG PARVG;PARVG;PARVG;PARVG;PARVG;PARVG PARVG;PARVG;PARVG;PARVG;PARVG;PARVG PARVG;PARVG;PARVG;PARVG;PARVG;PARVG PARVG;PARVG;PARVG;PARVG;PARVG;PARVG;PARVG PARVG;PARVG;PARVG;PARVG;PARVG;PARVG;PARVG PARVG;PARVG;PARVG;PARVG;PARVG;PARVG PARVG;PARVG;PARVG;PARVG;PARVG;PARVG	-213.235	8.17293e-05	0.01043
445	17	46640347	1757	7	HOXB3 HOXB3 HOXB3 HOXB3 HOXB3 HOXB3 HOXB3	-213.197	8.17293e-05	0.01043
446	21	45232232	1430	8	LOC284837 LOC284837 LOC284837 LOC284837 LOC284837 LOC284837 LOC284837 LOC284837	-213.098	8.24808e-05	0.0104433
447	3	112358653	2581	12	CCDC80;CCDC80 CCDC80;CCDC80;CCDC80 CCDC80;CCDC80;CCDC80 CCDC80;CCDC80;CCDC80 CCDC80;CCDC80;CCDC80 CCDC80;CCDC80;CCDC80 CCDC80;CCDC80;CCDC80 CCDC80;CCDC80;CCDC80;CCDC80 CCDC80;CCDC80 CCDC80;CCDC80 CCDC80;CCDC80 CCDC80;CCDC80	-213.039	8.26687e-05	0.0104433
448	15	68117551	5936	23	LBXCOR1 LBXCOR1 LBXCOR1 LBXCOR1 LBXCOR1 LBXCOR1 LBXCOR1 LBXCOR1 LBXCOR1 LBXCOR1 LBXCOR1 LBXCOR1 LBXCOR1 LBXCOR1 LBXCOR1 LBXCOR1 LBXCOR1 LBXCOR1 LBXCOR1 LBXCOR1 LBXCOR1 LBXCOR1 LBXCOR1	212.997	8.28566e-05	0.0104433
449	1	16275539	755	2	ZBTB17 ZBTB17	-212.929	8.28566e-05	0.0104433
450	1	227174076	1791	4	CABC1 CABC1 CABC1 AAA	-212.921	8.28566e-05	0.0104433
451	1	36947785	1733	7	CSF3R;CSF3R;CSF3R;CSF3R CSF3R;CSF3R;CSF3R;CSF3R CSF3R;CSF3R;CSF3R;CSF3R CSF3R;CSF3R;CSF3R;CSF3R CSF3R;CSF3R;CSF3R;CSF3R CSF3R;CSF3R;CSF3R;CSF3R CSF3R;CSF3R;CSF3R;CSF3R	-212.808	8.28566e-05	0.0104433
452	2	65593761	1129	6	SPRED2;SPRED2;SPRED2 SPRED2;SPRED2;SPRED2 SPRED2;SPRED2 SPRED2;SPRED2 SPRED2;SPRED2 SPRED2;SPRED2	-212.547	8.34203e-05	0.010448
453	6	100053305	4781	28	PRDM13 PRDM13 PRDM13 PRDM13 PRDM13 PRDM13 PRDM13 PRDM13 PRDM13 PRDM13 PRDM13 PRDM13;PRDM13 PRDM13;PRDM13 PRDM13 PRDM13 PRDM13 PRDM13 PRDM13 PRDM13 PRDM13 PRDM13 PRDM13 PRDM13 PRDM13 PRDM13 PRDM13 PRDM13 PRDM13	212.328	8.3796e-05	0.010448
454	11	36421725	890	6	PRR5L;PRR5L;PRR5L;PRR5L PRR5L;PRR5L;PRR5L;PRR5L PRR5L;PRR5L;PRR5L;PRR5L PRR5L;PRR5L;PRR5L;PRR5L PRR5L;PRR5L;PRR5L;PRR5L;PRR5L PRR5L;PRR5L;PRR5L;PRR5L;PRR5L	-212.265	8.3796e-05	0.010448
455	6	41253757	1240	6	TREM1 TREM1;TREM1 TREM1 TREM1 TREM1 TREM1	-211.929	8.3796e-05	0.010448
456	3	128215433	1658	6	AAA AAA AAA AAA AAA AAA	-211.693	8.43597e-05	0.010448
457	19	3607130	1197	6	TBXA2R;TBXA2R TBXA2R;TBXA2R TBXA2R;TBXA2R TBXA2R;TBXA2R TBXA2R;TBXA2R TBXA2R;TBXA2R	-211.681	8.43597e-05	0.010448
458	12	52625486	2619	14	KRT7 KRT7 KRT7 KRT7 KRT7 KRT7 KRT7 KRT7 KRT7;KRT7 KRT7 KRT7 KRT7 KRT7 KRT7	211.165	8.49233e-05	0.010448
459	1	167486978	1525	6	CD247;CD247 CD247;CD247 CD247;CD247 CD247;CD247 CD247;CD247;CD247;CD247 CD247;CD247	211.085	8.49233e-05	0.010448
460	1	161167745	2365	11	NDUFS2;ADAMTS4 NDUFS2;ADAMTS4 NDUFS2;ADAMTS4;ADAMTS4 NDUFS2;ADAMTS4 NDUFS2;ADAMTS4 NDUFS2;ADAMTS4 NDUFS2;ADAMTS4 NDUFS2;NDUFS2;ADAMTS4 NDUFS2;NDUFS2;ADAMTS4 NDUFS2;ADAMTS4 NDUFS2;ADAMTS4	-210.549	8.51112e-05	0.010448
461	10	90694875	688	2	ACTA2;ACTA2 ACTA2;ACTA2	-210.386	8.51112e-05	0.010448
462	6	6587445	1630	7	LY86;LOC285780 LY86;LOC285780 LY86;LOC285780 LY86;LOC285780 LY86;LOC285780 LY86;LOC285780 LY86;LOC285780	210.335	8.51112e-05	0.010448
463	12	6484219	2420	11	SCNN1A;SCNN1A;SCNN1A;SCNN1A SCNN1A;SCNN1A;SCNN1A SCNN1A;SCNN1A;SCNN1A SCNN1A;SCNN1A;SCNN1A;SCNN1A SCNN1A;SCNN1A;SCNN1A;SCNN1A SCNN1A;SCNN1A;SCNN1A SCNN1A;SCNN1A;SCNN1A SCNN1A;SCNN1A SCNN1A;SCNN1A SCNN1A SCNN1A	-210.185	8.51112e-05	0.010448
464	8	70980488	4429	23	PRDM14 PRDM14 PRDM14 PRDM14 PRDM14 PRDM14 PRDM14 PRDM14 PRDM14 PRDM14 PRDM14 PRDM14 PRDM14;PRDM14 PRDM14;PRDM14 PRDM14 PRDM14 PRDM14 PRDM14 PRDM14 PRDM14 PRDM14 PRDM14 PRDM14	210.157	8.52991e-05	0.0104501
465	16	51186463	2828	12	SALL1 AAA AAA AAA AAA AAA AAA AAA AAA AAA AAA AAA	210.111	8.5487e-05	0.0104522
466	3	52811637	2236	12	ITIH1;ITIH1 ITIH1;ITIH1 ITIH1;ITIH1 ITIH1;ITIH1 ITIH1;ITIH1;ITIH1;ITIH1 ITIH1;ITIH1;ITIH1;ITIH1 ITIH1;ITIH1;ITIH1;ITIH1 ITIH1;ITIH1;ITIH1;ITIH1 ITIH1;ITIH1;ITIH1;ITIH1 ITIH1;ITIH1;ITIH1;ITIH1 ITIH1;ITIH1;ITIH1;ITIH1 ITIH1;ITIH1;ITIH1;ITIH1	-209.784	8.58627e-05	0.0104772
467	19	38876094	2459	9	GGN GGN GGN GGN GGN GGN GGN GGN GGN	209.67	8.62385e-05	0.0105022
468	7	100880751	2497	10	CLDN15 CLDN15;CLDN15 CLDN15 CLDN15 CLDN15 CLDN15 CLDN15 FIS1 FIS1 FIS1	-208.65	8.71779e-05	0.0105517
469	9	969473	3725	15	AAA AAA AAA AAA AAA AAA AAA AAA AAA AAA AAA AAA AAA AAA AAA	208.534	8.73658e-05	0.0105517
470	20	22556600	3881	13	C20orf56 C20orf56 C20orf56 C20orf56 C20orf56 C20orf56 C20orf56 C20orf56 C20orf56 C20orf56 C20orf56 C20orf56 C20orf56	208.525	8.73658e-05	0.0105517
471	16	75143200	840	2	ZNRF1 ZNRF1	-208.238	8.81173e-05	0.0105517
472	12	53441582	2329	6	TENC1;TENC1 TENC1;TENC1 TENC1;TENC1;TENC1 TENC1;TENC1;TENC1 TENC1;TENC1;TENC1 TENC1;TENC1;TENC1;TENC1	-208.148	8.84931e-05	0.0105517
473	3	195529779	1854	8	MUC4;MUC4;MUC4 MUC4;MUC4;MUC4 MUC4;MUC4;MUC4 MUC4;MUC4;MUC4 MUC4;MUC4;MUC4 MUC4;MUC4;MUC4 MUC4;MUC4;MUC4 MUC4;MUC4;MUC4	-208.124	8.84931e-05	0.0105517
474	16	57022486	831	5	NLRC5 NLRC5 NLRC5 NLRC5 NLRC5	-208.007	8.84931e-05	0.0105517
475	7	127990884	1750	6	PRRT4 PRRT4 PRRT4 PRRT4 PRRT4 PRRT4	208.004	8.84931e-05	0.0105517
476	3	51740741	732	7	GRM2;GRM2 GRM2;GRM2 GRM2;GRM2 GRM2;GRM2 GRM2;GRM2;GRM2;GRM2 GRM2;GRM2 GRM2;GRM2	207.891	8.8681e-05	0.0105517
477	7	102065448	1992	5	PRKRIP1 PRKRIP1 PRKRIP1 AAA AAA	-207.56	8.88689e-05	0.0105517
478	12	7847919	1520	5	GDF3 GDF3 GDF3;GDF3 GDF3 GDF3	-207.505	8.88689e-05	0.0105517
479	14	101366368	932	2	MEG8 MEG8	-207.305	8.90568e-05	0.0105517
480	16	67515344	2497	11	ATP6V0D1 ATP6V0D1 ATP6V0D1 ATP6V0D1 ATP6V0D1 ATP6V0D1;AGRP;AGRP AGRP;ATP6V0D1;AGRP AGRP;AGRP AGRP;AGRP;AGRP AGRP;AGRP;AGRP AGRP;AGRP	-207.269	8.90568e-05	0.0105517
481	16	54964029	4802	22	IRX5 IRX5 IRX5 IRX5 IRX5 IRX5 IRX5 IRX5 IRX5 IRX5 IRX5 IRX5 IRX5 IRX5 IRX5 IRX5 IRX5 IRX5 IRX5 AAA AAA AAA	207.138	8.92446e-05	0.0105535
482	4	6659194	611	4	AAA AAA AAA AAA	206.496	9.11235e-05	0.0107115
483	19	1154485	1253	6	SBNO2 SBNO2 SBNO2 SBNO2 SBNO2 SBNO2	-206.312	9.22508e-05	0.0107115
484	1	36785859	2557	10	C1orf113;C1orf113 C1orf113;C1orf113 C1orf113;C1orf113 C1orf113;C1orf113 AAA AAA FAM176B FAM176B FAM176B FAM176B	-206.02	9.24387e-05	0.0107115
485	20	62679255	1250	5	SOX18 SOX18 SOX18 SOX18 SOX18	205.767	9.30023e-05	0.0107115
486	19	2477194	1672	3	GADD45B GADD45B AAA	-205.599	9.30023e-05	0.0107115
487	6	166970252	475	2	RPS6KA2;RPS6KA2 RPS6KA2;RPS6KA2	-205.456	9.31902e-05	0.0107115
488	19	12983876	1327	5	MAST1 MAST1 MAST1 MAST1 MAST1	205.386	9.31902e-05	0.0107115
489	7	2058865	1314	10	MAD1L1;MAD1L1;MAD1L1 MAD1L1;MAD1L1;MAD1L1 MAD1L1;MAD1L1;MAD1L1 MAD1L1;MAD1L1;MAD1L1 MAD1L1;MAD1L1;MAD1L1 MAD1L1;MAD1L1;MAD1L1 MAD1L1;MAD1L1;MAD1L1 MAD1L1;MAD1L1;MAD1L1 MAD1L1;MAD1L1;MAD1L1 MAD1L1;MAD1L1;MAD1L1	-205.375	9.31902e-05	0.0107115
490	9	125795935	1349	4	GPR21;RABGAP1 GPR21;RABGAP1 GPR21;RABGAP1 GPR21;RABGAP1	-205.347	9.31902e-05	0.0107115
491	4	87894298	839	2	AFF1 AFF1	-205.34	9.31902e-05	0.0107115
492	8	10488231	1039	4	RP1L1 RP1L1 RP1L1 RP1L1	-205.251	9.31902e-05	0.0107115
493	11	58612027	826	4	GLYATL2 GLYATL2 GLYATL2 GLYATL2	-205.239	9.33781e-05	0.0107115
494	2	112939119	1290	4	FBLN7;FBLN7 FBLN7;FBLN7 FBLN7;FBLN7 FBLN7;FBLN7	205.196	9.33781e-05	0.0107115
495	19	42749014	2114	6	AAA AAA AAA AAA AAA AAA	-204.964	9.3566e-05	0.010713
496	1	117113618	1298	6	CD58;CD58;CD58;CD58;CD58 CD58;CD58;CD58 CD58;CD58;CD58 CD58;CD58;CD58 CD58;CD58;CD58 CD58;CD58;CD58	-204.895	9.37539e-05	0.0107145
497	6	106551032	795	4	PRDM1;PRDM1 PRDM1;PRDM1 PRDM1;PRDM1 PRDM1;PRDM1	-204.706	9.43175e-05	0.0107388
498	6	33048809	2940	12	HLA-DPB1 HLA-DPB1 HLA-DPB1 HLA-DPB1 HLA-DPB1 HLA-DPB1 HLA-DPB1 HLA-DPB1 HLA-DPB1 HLA-DPB1 HLA-DPB1 HLA-DPB1	-204.699	9.43175e-05	0.0107388
499	5	78985425	735	12	CMYA5 CMYA5 CMYA5 CMYA5 CMYA5 CMYA5 CMYA5 CMYA5 CMYA5 CMYA5 CMYA5 CMYA5	204.613	9.45054e-05	0.0107402
500	4	160026608	879	2	AAA AAA	-204.366	9.5069e-05	0.0107843
501	2	218989983	1327	6	CXCR2;CXCR2 CXCR2;CXCR2;CXCR2 CXCR2;CXCR2 CXCR2;CXCR2 CXCR2;CXCR2;CXCR2 CXCR2;CXCR2	-204.234	9.56327e-05	0.0108108
502	2	220282165	2230	13	DES DES DES DES DES DES DES DES;DES DES;DES DES DES DES DES	203.978	9.58206e-05	0.0108108
503	8	21822950	1605	3	XPO7;XPO7;XPO7 XPO7;XPO7;XPO7 XPO7;XPO7;XPO7	-203.927	9.60085e-05	0.0108108
504	8	48173610	1806	4	KIAA0146 KIAA0146 KIAA0146 KIAA0146	-203.887	9.60085e-05	0.0108108
505	3	193987426	1213	5	AAA AAA AAA AAA AAA	-203.816	9.63842e-05	0.0108133
506	2	242954430	1466	4	AAA AAA AAA AAA	-203.778	9.63842e-05	0.0108133
507	11	315102	1354	9	IFITM1 IFITM1 IFITM1 AAA AAA AAA AAA AAA AAA	203.57	9.69479e-05	0.0108369
508	7	44183410	2576	8	AAA AAA AAA GCK;GCK;GCK GCK;GCK;GCK GCK;GCK;GCK GCK;GCK;GCK GCK;GCK;GCK	203.563	9.69479e-05	0.0108369
509	11	31817810	1868	12	PAX6;PAX6;PAX6 PAX6;PAX6;PAX6 PAX6;PAX6;PAX6 PAX6;PAX6;PAX6 PAX6;PAX6;PAX6 PAX6;PAX6;PAX6 PAX6;PAX6;PAX6 PAX6;PAX6;PAX6 PAX6;PAX6;PAX6 PAX6;PAX6;PAX6 PAX6;PAX6;PAX6 PAX6;PAX6;PAX6	203.34	9.73236e-05	0.0108591
510	3	28281945	1022	6	CMC1 CMC1 CMC1 CMC1 CMC1 CMC1	-203.217	9.76994e-05	0.0108812
511	11	47415397	1489	6	AAA AAA AAA AAA AAA AAA	-203.079	9.82631e-05	0.0109241
512	1	212605266	1845	7	NENF;NENF NENF;NENF NENF;NENF NENF;NENF NENF;NENF NENF;NENF NENF;NENF	-202.376	9.95782e-05	0.0110502
513	20	62509164	1096	4	TPD52L2;TPD52L2;TPD52L2;TPD52L2;TPD52L2;TPD52L2 TPD52L2;TPD52L2;TPD52L2;TPD52L2;TPD52L2;TPD52L2 TPD52L2;TPD52L2;TPD52L2;TPD52L2;TPD52L2;TPD52L2 TPD52L2;TPD52L2;TPD52L2;TPD52L2;TPD52L2;TPD52L2	-202.219	9.9954e-05	0.0110568
514	7	25898206	3067	17	AAA AAA AAA AAA AAA AAA AAA AAA AAA AAA AAA AAA AAA AAA AAA AAA AAA	202.162	0.000100142	0.0110568
515	5	172748917	974	2	STC2 STC2	-202.053	0.000100706	0.0110568
516	16	27412496	681	2	IL21R IL21R;IL21R	-202.009	0.000100706	0.0110568
517	19	1465207	2714	10	APC2 APC2 APC2 APC2 APC2 APC2 APC2 APC2 APC2 APC2	201.729	0.000100893	0.0110568
518	12	7244660	1230	7	C1R C1R;C1R C1R C1R C1R C1R C1R	-201.613	0.000101081	0.0110568
519	7	2768561	2227	9	GNA12 GNA12 GNA12 GNA12 GNA12 GNA12 GNA12 GNA12 GNA12	-201.57	0.000101081	0.0110568
520	6	31539601	855	17	LTA;LTA LTA;LTA LTA;LTA;LTA LTA;LTA;LTA LTA;LTA;LTA LTA;LTA;LTA LTA;LTA;LTA LTA;LTA;LTA LTA;LTA;LTA LTA;LTA;LTA LTA;LTA;LTA LTA;LTA;LTA LTA;LTA;LTA LTA;LTA LTA;LTA LTA;LTA LTA;LTA	201.556	0.000101081	0.0110568
521	12	54447349	1380	9	HOXC4;HOXC4 HOXC4;HOXC4 HOXC4;HOXC4 HOXC4;HOXC4 HOXC4;HOXC4 HOXC4;HOXC4 HOXC4;HOXC4 HOXC4;HOXC4 HOXC4;HOXC4	201.287	0.000101457	0.0110584
522	8	22454888	1533	8	PDLIM2 PDLIM2 PDLIM2 C8orf58 C8orf58 C8orf58 C8orf58 C8orf58	-201.274	0.000101457	0.0110584
523	2	220034739	1921	6	SLC23A3;SLC23A3;SLC23A3;SLC23A3;SLC23A3;SLC23A3 SLC23A3;SLC23A3;SLC23A3 SLC23A3;SLC23A3;SLC23A3 SLC23A3;SLC23A3;SLC23A3 SLC23A3;SLC23A3;SLC23A3 C2orf24	-201.059	0.000102021	0.0110812
524	4	5891982	4617	15	CRMP1 CRMP1 CRMP1 CRMP1 CRMP1 CRMP1 CRMP1 CRMP1 CRMP1 CRMP1 CRMP1 CRMP1 CRMP1 CRMP1 AAA	200.973	0.000102209	0.0110812
525	2	105468708	4632	21	AAA AAA AAA AAA AAA POU3F3 POU3F3 POU3F3 POU3F3 POU3F3 POU3F3 POU3F3 POU3F3 POU3F3 POU3F3 POU3F3 POU3F3 POU3F3 POU3F3 POU3F3 POU3F3	200.758	0.00010296	0.0110871
526	7	120628874	764	5	C7orf58;C7orf58;C7orf58 C7orf58;C7orf58 C7orf58;C7orf58 C7orf58;C7orf58 C7orf58;C7orf58;C7orf58	-200.74	0.000103148	0.0110871
527	1	156888861	1195	6	AAA C1orf92 C1orf92 C1orf92 C1orf92 C1orf92	-200.699	0.000103148	0.0110871
528	1	6053295	2768	6	NPHP4 NPHP4 AAA AAA AAA AAA	-200.518	0.000103524	0.0110871
529	17	43228571	673	2	HEXIM1;HEXIM1 HEXIM1;HEXIM1	-200.477	0.000103524	0.0110871
530	11	63303399	1215	4	RARRES3 RARRES3 RARRES3;RARRES3 RARRES3	-200.435	0.000103524	0.0110871
531	2	10193895	857	2	KLF11 KLF11	-200.168	0.000103712	0.0110871
532	3	16974160	521	3	PLCL2;PLCL2 PLCL2;PLCL2 PLCL2;PLCL2;PLCL2	-200.047	0.000103712	0.0110871
533	3	5022142	1983	5	BHLHE40 BHLHE40 BHLHE40 BHLHE40 BHLHE40	-199.79	0.000104463	0.01111
534	12	113344754	844	3	OAS1;OAS1;OAS1;OAS1;OAS1;OAS1 OAS1;OAS1;OAS1 OAS1;OAS1;OAS1	-199.775	0.000104463	0.01111
535	1	244964768	1186	3	AAA AAA AAA	-199.669	0.000104651	0.01111
536	11	68855823	1083	6	TPCN2 TPCN2 TPCN2 TPCN2 TPCN2 TPCN2	-199.513	0.000104651	0.01111
537	19	13951168	677	3	AAA AAA AAA	-199.468	0.000105027	0.0111306
538	1	37937403	542	2	AAA AAA	-199.332	0.000105403	0.0111511
539	20	19954588	1280	5	RIN2 RIN2 RIN2 RIN2 RIN2	-199.131	0.000105966	0.0111722
540	21	30451398	1566	5	C21orf7 C21orf7 C21orf7 C21orf7 C21orf7;C21orf7	-199.11	0.000105966	0.0111722
541	9	132369679	1578	3	AAA AAA AAA	-198.982	0.000106154	0.0111727
542	1	236685524	1632	9	LGALS8;LGALS8;LGALS8 LGALS8;LGALS8;LGALS8;LGALS8 LGALS8;LGALS8;LGALS8;LGALS8 LGALS8;LGALS8;LGALS8;LGALS8 LGALS8;LGALS8;LGALS8;LGALS8 LGALS8;LGALS8;LGALS8;LGALS8 LGALS8;LGALS8;LGALS8;LGALS8;LGALS8;LGALS8 LGALS8;LGALS8;LGALS8;LGALS8 LGALS8;LGALS8;LGALS8;LGALS8;LGALS8	-198.682	0.000107094	0.0112523
543	11	10476242	1219	10	AMPD3;AMPD3;AMPD3 AMPD3;AMPD3;AMPD3 AMPD3;AMPD3;AMPD3 AMPD3;AMPD3;AMPD3 AMPD3;AMPD3;AMPD3 AMPD3;AMPD3;AMPD3 AMPD3;AMPD3;AMPD3;AMPD3 AMPD3;AMPD3;AMPD3 AMPD3;AMPD3;AMPD3 AMPD3;AMPD3;AMPD3	-198.31	0.000107657	0.0112921
544	16	67183003	1161	4	B3GNT9 B3GNT9 B3GNT9 B3GNT9	198.301	0.000107845	0.0112925
545	4	134067789	6580	27	AAA AAA AAA AAA AAA PCDH10;PCDH10 PCDH10;PCDH10 PCDH10;PCDH10 PCDH10;PCDH10 PCDH10;PCDH10 PCDH10;PCDH10 PCDH10;PCDH10 PCDH10;PCDH10 PCDH10;PCDH10 PCDH10;PCDH10 PCDH10;PCDH10 PCDH10;PCDH10 PCDH10;PCDH10 PCDH10;PCDH10 PCDH10;PCDH10;PCDH10;PCDH10 PCDH10;PCDH10;PCDH10;PCDH10 PCDH10;PCDH10 PCDH10;PCDH10 PCDH10;PCDH10 PCDH10;PCDH10 PCDH10;PCDH10 PCDH10;PCDH10;PCDH10	198.149	0.000108221	0.0113125
546	3	45066580	1208	8	CLEC3B CLEC3B CLEC3B CLEC3B CLEC3B CLEC3B CLEC3B CLEC3B;CLEC3B	-197.967	0.000108409	0.0113129
547	17	80869706	1217	6	TBCD TBCD TBCD TBCD TBCD TBCD	-197.549	0.00010916	0.0113529
548	17	185227	987	5	RPH3AL RPH3AL RPH3AL RPH3AL RPH3AL	-197.432	0.000109348	0.0113529
549	9	136339349	913	2	SLC2A6;SLC2A6 SLC2A6;SLC2A6	-197.365	0.000109348	0.0113529
550	14	105166740	867	5	INF2;INF2;INF2 INF2;INF2;INF2 INF2;INF2;INF2 INF2;INF2;INF2 INF2;INF2;INF2	-197.353	0.000109724	0.0113534
551	3	128721448	2043	7	CCDC48 CCDC48 CCDC48 CCDC48 CCDC48 CCDC48 CCDC48	-197.29	0.0001101	0.0113539
552	2	66671478	1363	7	MEIS1 MEIS1 MEIS1 MEIS1 MEIS1 MEIS1 MEIS1	-197.28	0.0001101	0.0113539
553	12	49525491	2264	7	TUBA1B TUBA1B TUBA1B TUBA1B TUBA1B AAA AAA	-197.015	0.000111039	0.0114315
554	11	35159136	1264	4	CD44;CD44;CD44;CD44;CD44 CD44;CD44;CD44;CD44;CD44 CD44;CD44;CD44;CD44;CD44 CD44;CD44;CD44;CD44;CD44	-196.854	0.000111415	0.011451
555	10	90640622	1381	4	STAMBPL1 STAMBPL1 STAMBPL1 STAMBPL1	-196.628	0.000112166	0.0115089
556	3	185911208	1278	9	DGKG;DGKG;DGKG DGKG;DGKG;DGKG DGKG;DGKG;DGKG DGKG;DGKG;DGKG DGKG;DGKG;DGKG DGKG;DGKG;DGKG DGKG;DGKG;DGKG DGKG;DGKG;DGKG DGKG;DGKG;DGKG	196.51	0.00011273	0.0115474
557	20	49200925	1300	3	MIR645;PTPN1 MIR645 MIR645	-196.188	0.000113294	0.0115858
558	20	6033205	2697	9	LRRN4 LRRN4 LRRN4 LRRN4 LRRN4 LRRN4 LRRN4 LRRN4 LRRN4	195.988	0.000114045	0.011635
559	4	143765657	945	2	INPP4B;INPP4B INPP4B;INPP4B	-195.852	0.000114233	0.011635
560	11	60047483	1964	6	MS4A4A MS4A4A MS4A4A MS4A4A MS4A4A;MS4A4A MS4A4A;MS4A4A	-195.274	0.000115548	0.011635
561	19	14063471	1686	7	PODNL1;DCAF15;PODNL1 PODNL1;PODNL1;DCAF15;PODNL1;PODNL1 PODNL1;DCAF15;PODNL1 PODNL1;DCAF15;PODNL1 DCAF15;PODNL1;PODNL1 DCAF15;PODNL1;PODNL1 DCAF15;PODNL1;PODNL1	-195.135	0.000115736	0.011635
562	3	157812018	2308	11	AAA AAA AAA AAA AAA AAA AAA AAA AAA SHOX2;SHOX2;SHOX2 SHOX2;SHOX2;SHOX2	194.955	0.000116488	0.011635
563	17	29885825	1942	9	MIR193A MIR193A MIR193A MIR193A MIR193A MIR193A MIR193A AAA AAA	194.939	0.000116488	0.011635
564	22	38614796	572	2	AAA TMEM184B	-194.875	0.000116488	0.011635
565	22	37975941	1504	8	LGALS2;LGALS2 LGALS2;LGALS2 LGALS2 LGALS2 LGALS2 LGALS2 LGALS2 LGALS2	-194.815	0.000116488	0.011635
566	12	122517184	2767	6	MLXIP MLXIP MLXIP MLXIP MLXIP MLXIP	-194.779	0.000116488	0.011635
567	8	145003653	1658	6	PLEC1;PLEC1;PLEC1;PLEC1;PLEC1;PLEC1;PLEC1;PLEC1 PLEC1;PLEC1;PLEC1;PLEC1;PLEC1;PLEC1;PLEC1;PLEC1 PLEC1;PLEC1;PLEC1;PLEC1;PLEC1;PLEC1;PLEC1;PLEC1 PLEC1;PLEC1;PLEC1;PLEC1;PLEC1;PLEC1;PLEC1;PLEC1 PLEC1;PLEC1;PLEC1;PLEC1;PLEC1;PLEC1;PLEC1;PLEC1 PLEC1;PLEC1;PLEC1;PLEC1;PLEC1;PLEC1;PLEC1;PLEC1	194.767	0.000116488	0.011635
568	14	107252125	1301	5	AAA AAA AAA AAA AAA	-194.302	0.000117427	0.011635
569	17	62083407	2125	9	ICAM2;ICAM2;ICAM2;ICAM2;ICAM2 ICAM2;ICAM2;ICAM2;ICAM2;ICAM2;ICAM2 ICAM2;ICAM2;ICAM2;ICAM2;ICAM2;ICAM2 ICAM2;ICAM2;ICAM2;ICAM2;ICAM2 ICAM2;ICAM2;ICAM2;ICAM2;ICAM2 ICAM2;ICAM2;ICAM2;ICAM2;ICAM2 ICAM2;ICAM2;ICAM2;ICAM2;ICAM2 ICAM2;ICAM2;ICAM2;ICAM2;ICAM2 ICAM2;ICAM2;ICAM2;ICAM2;ICAM2	-194.185	0.000117803	0.011635
570	10	1404828	1390	4	ADARB2 ADARB2 ADARB2 ADARB2	194.102	0.000118179	0.011635
571	16	920048	2084	7	LMF1 LMF1 LMF1 LMF1 LMF1 LMF1 LMF1	193.992	0.000118179	0.011635
572	12	27396229	754	6	STK38L STK38L STK38L STK38L STK38L STK38L	-193.935	0.000118367	0.011635
573	17	73032613	564	3	AAA AAA AAA	-193.91	0.000118367	0.011635
574	17	25707428	540	3	AAA AAA AAA	-193.871	0.000118367	0.011635
575	5	140855562	2545	15	PCDHGA4;PCDHGA12;PCDHGA11;PCDHGA11;PCDHGA9;PCDHGA1;PCDHGB1;PCDHGC3;PCDHGB6;PCDHGB3;PCDHGB7;PCDHGC3;PCDHGA6;PCDHGA8;PCDHGA10;PCDHGA5;PCDHGB4;PCDHGA3;PCDHGC3;PCDHGA2;PCDHGA7;PCDHGB2;PCDHGB5 PCDHGA4;PCDHGA12;PCDHGA11;PCDHGA11;PCDHGA9;PCDHGA1;PCDHGB1;PCDHGC3;PCDHGB6;PCDHGC3;PCDHGB3;PCDHGB7;PCDHGC3;PCDHGA6;PCDHGC3;PCDHGA8;PCDHGA10;PCDHGA5;PCDHGB4;PCDHGA3;PCDHGA2;PCDHGA7;PCDHGB2;PCDHGC3;PCDHGB5;PCDHGC3…	193.728	0.000118554	0.011635
576	12	6232979	1334	5	VWF VWF;VWF VWF;VWF VWF VWF	-193.7	0.000118554	0.011635
577	1	3134162	594	3	PRDM16;PRDM16 PRDM16;PRDM16 PRDM16;PRDM16	-193.66	0.000118742	0.011635
578	12	65671664	741	5	MSRB3;MSRB3 MSRB3;MSRB3 MSRB3;MSRB3 MSRB3;MSRB3 MSRB3;MSRB3	-193.653	0.000118742	0.011635
579	11	71952431	2733	7	PHOX2A PHOX2A PHOX2A PHOX2A PHOX2A PHOX2A;PHOX2A PHOX2A;PHOX2A	193.591	0.000118742	0.011635
580	4	158141449	2869	14	GRIA2;GRIA2;GRIA2 GRIA2;GRIA2;GRIA2 GRIA2;GRIA2;GRIA2 GRIA2;GRIA2;GRIA2 GRIA2;GRIA2;GRIA2 GRIA2;GRIA2;GRIA2;GRIA2;GRIA2 GRIA2;GRIA2;GRIA2 GRIA2;GRIA2;GRIA2 GRIA2;GRIA2;GRIA2 GRIA2;GRIA2;GRIA2 GRIA2;GRIA2;GRIA2 GRIA2;GRIA2;GRIA2 GRIA2;GRIA2;GRIA2 GRIA2;GRIA2;GRIA2	193.491	0.000119306	0.011635
581	17	46684750	698	6	HOXB7 HOXB7 HOXB7 HOXB7 HOXB7 HOXB7	193.398	0.000119682	0.011635
582	19	41814839	1201	6	CCDC97 CCDC97 CCDC97 CCDC97 CCDC97 CCDC97	-193.37	0.000119682	0.011635
583	16	88836718	1395	3	FAM38A FAM38A FAM38A	-193.302	0.000119682	0.011635
584	11	67272980	2265	6	PITPNM1;PITPNM1 PITPNM1;PITPNM1 PITPNM1;PITPNM1 PITPNM1;PITPNM1 CDK2AP2 CDK2AP2	-193.148	0.00011987	0.011635
585	11	94278324	744	10	FUT4 FUT4 FUT4 FUT4 FUT4 FUT4 FUT4 FUT4 FUT4;FUT4 FUT4;FUT4	-193.065	0.00011987	0.011635
586	17	908690	1292	4	ABR;ABR;ABR ABR;ABR;ABR ABR;ABR;ABR ABR;ABR;ABR	-192.797	0.000120245	0.011635
587	7	27172631	2521	5	AAA AAA AAA AAA AAA	-192.647	0.000120997	0.011635
588	6	31589789	1556	15	SNORA38;BAT2 SNORA38;BAT2 SNORA38;BAT2 SNORA38;BAT2 SNORA38;BAT2 SNORA38;BAT2 SNORA38;BAT2 SNORA38;BAT2 SNORA38;BAT2 SNORA38;BAT2 SNORA38;BAT2 BAT2;SNORA38 BAT2;SNORA38 BAT2 BAT2	-192.639	0.000120997	0.011635
589	23	103498075	2799	21	ESX1 ESX1 ESX1 ESX1 ESX1 ESX1 ESX1;ESX1 ESX1;ESX1 ESX1;ESX1 ESX1 ESX1 ESX1 ESX1 ESX1 ESX1 ESX1 ESX1 ESX1 ESX1 ESX1 ESX1	192.632	0.000120997	0.011635
590	16	57566936	983	3	CCDC102A CCDC102A CCDC102A	-192.614	0.000120997	0.011635
591	23	136655880	2282	9	AAA AAA AAA AAA AAA AAA AAA AAA AAA	192.608	0.000120997	0.011635
592	2	45155201	4256	18	AAA AAA AAA AAA AAA AAA AAA AAA AAA AAA AAA AAA AAA AAA AAA AAA AAA AAA	192.586	0.000120997	0.011635
593	1	2524107	1441	3	MMEL1 MMEL1 MMEL1	-192.519	0.000121373	0.011635
594	1	147781600	958	9	AAA AAA AAA AAA AAA AAA AAA AAA AAA	192.441	0.000121373	0.011635
595	11	20620181	3732	21	SLC6A5 SLC6A5 SLC6A5 SLC6A5 SLC6A5 SLC6A5 SLC6A5 SLC6A5 SLC6A5;SLC6A5 SLC6A5 SLC6A5 SLC6A5 SLC6A5 SLC6A5 SLC6A5 SLC6A5 SLC6A5 SLC6A5 SLC6A5 SLC6A5 SLC6A5	192.314	0.000121748	0.0116523
596	1	200004265	6443	27	NR5A2;NR5A2 NR5A2;NR5A2 NR5A2;NR5A2 NR5A2;NR5A2 NR5A2;NR5A2 NR5A2;NR5A2 NR5A2;NR5A2 NR5A2;NR5A2 NR5A2;NR5A2 NR5A2;NR5A2 NR5A2;NR5A2 NR5A2;NR5A2 NR5A2;NR5A2 NR5A2;NR5A2 NR5A2;NR5A2 NR5A2;NR5A2 NR5A2;NR5A2 NR5A2;NR5A2 NR5A2;NR5A2 NR5A2;NR5A2 NR5A2;NR5A2 NR5A2;NR5A2 NR5A2;NR5A2 NR5A2;NR5A2 NR5A2;NR5A2 NR5A2;NR5A2 NR5A2;NR5A2	192.289	0.000121936	0.0116523
597	4	174289601	2394	10	AAA AAA SAP30 SAP30 SAP30 SAP30 SAP30 SAP30 SAP30 SAP30	-192.231	0.000122124	0.0116523
598	23	23350093	3527	16	AAA AAA AAA AAA AAA AAA AAA AAA PTCHD1 PTCHD1 PTCHD1 PTCHD1 PTCHD1 PTCHD1 PTCHD1 PTCHD1	192.059	0.0001225	0.01167
599	23	21673930	3204	17	KLHL34;KLHL34 KLHL34 KLHL34 KLHL34 KLHL34 KLHL34 KLHL34;KLHL34 KLHL34;KLHL34 KLHL34 KLHL34 KLHL34 KLHL34 KLHL34 KLHL34 KLHL34 KLHL34 KLHL34	191.79	0.000122876	0.0116874
600	11	33744043	1356	6	CD59;CD59;CD59;CD59;CD59;CD59;CD59;CD59;CD59 CD59;CD59;CD59;CD59;CD59;CD59;CD59;CD59 CD59;CD59;CD59;CD59;CD59;CD59;CD59;CD59 CD59;CD59;CD59;CD59;CD59;CD59;CD59;CD59 CD59;CD59;CD59;CD59;CD59;CD59;CD59;CD59 CD59;CD59;CD59;CD59;CD59;CD59;CD59;CD59	-191.697	0.000123064	0.0116874
601	6	32904061	1259	13	HLA-DMB HLA-DMB HLA-DMB HLA-DMB HLA-DMB HLA-DMB HLA-DMB HLA-DMB HLA-DMB HLA-DMB HLA-DMB HLA-DMB HLA-DMB	-191.394	0.000124003	0.0117373
602	5	39219245	904	4	FYB;FYB FYB;FYB;FYB;FYB FYB;FYB FYB;FYB	-191.328	0.000124379	0.0117373
603	2	38356469	1756	5	AAA C2orf58 C2orf58 C2orf58 C2orf58	-191.282	0.000124379	0.0117373
604	2	114033360	3325	12	PAX8;PAX8;PAX8;PAX8;PAX8;LOC440839 PAX8;PAX8;PAX8;PAX8;PAX8;LOC440839 PAX8;PAX8;PAX8;PAX8;PAX8;LOC440839 PAX8;PAX8;PAX8;PAX8;PAX8;LOC440839 PAX8;PAX8;PAX8;PAX8;PAX8;LOC440839 PAX8;PAX8;PAX8;PAX8;PAX8;LOC440839 PAX8;PAX8;PAX8;PAX8;PAX8;LOC440839 PAX8;PAX8;PAX8;PAX8;PAX8;LOC440839 PAX8;PAX8;PAX8;PAX8;LOC440839;PAX8 PAX8;PAX8;PAX8;PAX8;PAX8;PAX8;PAX8;LOC440839;PAX8;PAX8;PAX8 PAX8;PAX8;PAX8;LOC440839…	191.253	0.000124567	0.0117373
605	1	153329013	1763	13	S100A9 S100A9 S100A9 S100A9 S100A9 S100A9 S100A9 S100A9 S100A9 S100A9 S100A9 S100A9 S100A9	-191.235	0.000124567	0.0117373
606	2	200329872	5686	23	AAA AAA AAA FLJ32063 FLJ32063 FLJ32063 FLJ32063 FLJ32063 FLJ32063 FLJ32063 FLJ32063 FLJ32063 FLJ32063 FLJ32063 FLJ32063 FLJ32063 FLJ32063 FLJ32063 FLJ32063 FLJ32063 FLJ32063 FLJ32063 FLJ32063	191.09	0.000124943	0.0117373
607	19	10395489	1542	3	ICAM1 ICAM4;ICAM4;ICAM4;ICAM1 ICAM4;ICAM4;ICAM4;ICAM1	-191.05	0.00012513	0.0117373
608	10	90611604	1411	7	ANKRD22;ANKRD22 ANKRD22 ANKRD22 ANKRD22 ANKRD22 ANKRD22 ANKRD22	-191.037	0.00012513	0.0117373
609	1	3142530	1152	5	PRDM16;PRDM16 PRDM16;PRDM16 PRDM16;PRDM16 PRDM16;PRDM16 PRDM16;PRDM16	-190.925	0.000125506	0.0117373
610	6	100893665	3780	18	SIM1 SIM1 SIM1 SIM1 SIM1 SIM1 SIM1 SIM1 SIM1 SIM1 SIM1 SIM1 SIM1 SIM1 SIM1 SIM1 SIM1 SIM1	190.908	0.000125506	0.0117373
611	22	45123972	2068	7	PRR5;PRR5;PRR5;PRR5-ARHGAP8;PRR5;PRR5 PRR5;PRR5;PRR5;PRR5-ARHGAP8;PRR5;PRR5 PRR5;PRR5;PRR5;PRR5-ARHGAP8;PRR5;PRR5 PRR5;PRR5;PRR5;PRR5-ARHGAP8;PRR5;PRR5 PRR5;PRR5;PRR5;PRR5-ARHGAP8;PRR5;PRR5 PRR5;PRR5;PRR5;PRR5-ARHGAP8;PRR5;PRR5 PRR5;PRR5;PRR5;PRR5-ARHGAP8;PRR5;PRR5	-190.762	0.000125882	0.0117545
612	2	182544307	5297	27	NEUROD1 NEUROD1 NEUROD1 NEUROD1;NEUROD1 NEUROD1 NEUROD1 NEUROD1 NEUROD1 NEUROD1 NEUROD1 NEUROD1 NEUROD1 NEUROD1 NEUROD1 AAA AAA AAA AAA AAA AAA AAA AAA AAA AAA AAA AAA AAA	190.408	0.000126633	0.0117705
613	4	1303317	2108	11	MAEA;MAEA MAEA;MAEA MAEA;MAEA MAEA;MAEA MAEA;MAEA MAEA;MAEA MAEA;MAEA MAEA;MAEA MAEA;MAEA MAEA;MAEA MAEA;MAEA	190.172	0.000126821	0.0117705
614	17	74001139	3573	8	CDK3 CDK3 EVPL EVPL EVPL EVPL EVPL EVPL	-189.74	0.000127385	0.0117871
615	11	112034801	1144	6	IL18;IL18 IL18 IL18 IL18 IL18 IL18	-189.733	0.000127385	0.0117871
616	20	3051954	529	10	OXT OXT OXT OXT OXT OXT OXT OXT;OXT OXT OXT	-189.691	0.000127761	0.0118036
617	19	50392917	1381	5	IL4I1;IL4I1 IL4I1;IL4I1 IL4I1;IL4I1 IL4I1;IL4I1 IL4I1;IL4I1	189.627	0.000127949	0.0118036
618	10	104181308	1867	8	FBXL15 FBXL15 FBXL15 FBXL15 FBXL15 FBXL15 AAA CUEDC2	-189.566	0.000128324	0.0118204
619	5	77803462	919	2	LHFPL2 LHFPL2	-189.334	0.000128888	0.011854
620	17	73840659	1358	9	UNC13D;UNC13D UNC13D;UNC13D UNC13D UNC13D UNC13D UNC13D UNC13D UNC13D WBP2;UNC13D	-189.276	0.000129076	0.011854
621	17	45729462	760	2	KPNB1 KPNB1	-189.114	0.00012964	0.0118868
622	2	208989324	914	7	CRYGD CRYGD CRYGD CRYGD CRYGD CRYGD CRYGD	-189.022	0.000130015	0.0118868
623	10	23383753	2226	9	MSRB2 MSRB2 MSRB2 MSRB2 MSRB2 MSRB2 MSRB2 MSRB2 MSRB2	-189.02	0.000130015	0.0118868
624	8	124194312	1090	9	FAM83A;FAM83A FAM83A;FAM83A FAM83A;FAM83A FAM83A;FAM83A;FAM83A;FAM83A FAM83A;FAM83A;FAM83A;FAM83A FAM83A;FAM83A;FAM83A;FAM83A FAM83A;FAM83A FAM83A;FAM83A FAM83A;FAM83A	-188.783	0.000130391	0.0119034
625	19	46806907	753	6	HIF3A;HIF3A;HIF3A;HIF3A HIF3A;HIF3A;HIF3A HIF3A;HIF3A;HIF3A HIF3A;HIF3A;HIF3A HIF3A;HIF3A;HIF3A HIF3A;HIF3A;HIF3A	188.677	0.000130767	0.01192
626	10	49673534	717	2	ARHGAP22 ARHGAP22	-188.117	0.000132646	0.0120336
627	7	96631089	3825	20	DLX6AS DLX6AS DLX6AS DLX6AS DLX6AS DLX6AS DLX6AS DLX6AS DLX6AS DLX6AS DLX6AS DLX6AS DLX6AS DLX6AS DLX6AS DLX6AS;DLX6 DLX6AS;DLX6 DLX6AS;DLX6 DLX6AS;DLX6 DLX6AS;DLX6	188.075	0.000132834	0.0120336
628	19	54484823	1866	10	CACNG8;MIR935 CACNG8;MIR935 CACNG8;MIR935 CACNG8;MIR935 CACNG8;MIR935 CACNG8;MIR935 CACNG8;MIR935 CACNG8 CACNG8 AAA	187.932	0.000133021	0.0120336
629	3	151101921	958	4	MED12L;P2RY12 P2RY12;MED12L MED12L;P2RY12 MED12L;P2RY12	-187.865	0.000133209	0.0120336
630	9	124982018	1464	5	LHX6;LHX6 LHX6;LHX6 LHX6;LHX6 LHX6;LHX6 LHX6;LHX6	187.838	0.000133209	0.0120336
631	17	6926194	1230	7	BCL6B BCL6B BCL6B;BCL6B BCL6B;BCL6B BCL6B BCL6B BCL6B	187.806	0.000133209	0.0120336
632	7	2704368	943	3	TTYH3 AAA AAA	187.655	0.000133585	0.0120336
633	2	38300537	2608	13	CYP1B1 CYP1B1 CYP1B1 CYP1B1 CYP1B1 CYP1B1 CYP1B1 CYP1B1 CYP1B1 CYP1B1 CYP1B1 CYP1B1;CYP1B1 CYP1B1;CYP1B1	187.594	0.000133585	0.0120336
634	16	89734986	2230	6	C16orf55 C16orf55 C16orf55 C16orf55 C16orf55 C16orf55	-187.5	0.000134149	0.0120458
635	17	47093489	763	4	IGF2BP1;IGF2BP1 IGF2BP1;IGF2BP1 IGF2BP1;IGF2BP1 IGF2BP1;IGF2BP1	-187.475	0.000134525	0.0120458
636	4	81109888	2097	7	PRDM8 PRDM8 PRDM8 PRDM8 PRDM8 PRDM8 PRDM8	187.372	0.000134712	0.0120458
637	17	59532519	3204	14	TBX4 TBX4 TBX4 TBX4 TBX4 TBX4;TBX4 TBX4 TBX4 TBX4 TBX4 TBX4 TBX4 TBX4 TBX4	187.238	0.000134712	0.0120458
638	16	730898	3528	13	STUB1 STUB1 STUB1 STUB1;JMJD8 STUB1;JMJD8 STUB1;JMJD8 STUB1;JMJD8 STUB1;JMJD8 JMJD8 JMJD8 JMJD8 JMJD8 JMJD8;JMJD8	-187.199	0.0001349	0.0120458
639	16	89118603	1106	8	AAA AAA AAA AAA AAA AAA AAA AAA	-187.176	0.0001349	0.0120458
640	22	50965126	1810	5	TYMP;SCO2;SCO2;TYMP;TYMP;SCO2;SCO2 TYMP;SCO2;SCO2;TYMP;TYMP;SCO2;SCO2 TYMP;SCO2;TYMP;TYMP;SCO2 TYMP;SCO2;TYMP;TYMP TYMP;TYMP;TYMP	-187.075	0.000135652	0.0120585
641	5	140762229	2450	11	PCDHGA4;PCDHGA6;PCDHGA1;PCDHGA5;PCDHGB1;PCDHGA3;PCDHGA2;PCDHGB2;PCDHGA7;PCDHGA7;PCDHGB3 PCDHGA4;PCDHGA6;PCDHGA1;PCDHGA7;PCDHGA5;PCDHGB1;PCDHGA3;PCDHGA7;PCDHGA2;PCDHGB2;PCDHGB3 PCDHGA4;PCDHGA6;PCDHGA1;PCDHGA7;PCDHGA5;PCDHGB1;PCDHGA3;PCDHGA7;PCDHGA2;PCDHGB2;PCDHGB3 PCDHGA4;PCDHGA7;PCDHGA6;PCDHGA1;PCDHGA5;PCDHGB1;PCDHGA3;PCDHGA2;PCDHGB2;PCDHGA7;PCDHGB3 PCDHGA4;PCDHGA7;PCDHGA6;PCDHGA1;PCDHGA5;PCDHGB1…	186.967	0.00013584	0.0120585
642	1	2119531	3070	10	C1orf86 C1orf86 C1orf86 C1orf86;LOC100128003 C1orf86;LOC100128003;C1orf86 C1orf86;LOC100128003;C1orf86 C1orf86;LOC100128003;C1orf86 C1orf86;LOC100128003;C1orf86 C1orf86;LOC100128003;C1orf86 C1orf86;LOC100128003;C1orf86	-186.887	0.000136028	0.0120585
643	17	2807593	863	2	RAP1GAP2;RAP1GAP2 RAP1GAP2;RAP1GAP2	-186.868	0.000136028	0.0120585
644	8	11565277	2980	12	GATA4 GATA4 GATA4 GATA4 GATA4 GATA4 GATA4 GATA4 GATA4 GATA4 GATA4 GATA4	186.867	0.000136028	0.0120585
645	16	85577800	716	3	AAA AAA AAA	-186.753	0.000136591	0.0120868
646	1	3282449	1039	5	PRDM16;PRDM16 PRDM16;PRDM16 PRDM16;PRDM16 PRDM16;PRDM16 PRDM16;PRDM16	-186.735	0.000136779	0.0120868
647	5	140873765	807	2	PCDHGA4;PCDHGC3;PCDHGA12;PCDHGA11;PCDHGA11;PCDHGA9;PCDHGA1;PCDHGB1;PCDHGB6;PCDHGB3;PCDHGB7;PCDHGA6;PCDHGA8;PCDHGA10;PCDHGA5;PCDHGB4;PCDHGC4;PCDHGA3;PCDHGA2;PCDHGA7;PCDHGB2;PCDHGC5;PCDHGB5;PCDHGC3 PCDHGA4;PCDHGC3;PCDHGA12;PCDHGA11;PCDHGA11;PCDHGA9;PCDHGA1;PCDHGB1;PCDHGB6;PCDHGB3;PCDHGB7;PCDHGA6;PCDHGA8;PCDHGA10;PCDHGA5;PCDHGB4;PCDHGC4;PCDHGA3;PCDHGA2;PCDHGA7;PCDHGB2;PCDHGC5;PCDHGB5;PCDHGC3	186.718	0.000136967	0.0120868
648	20	43882990	756	6	SLPI SLPI SLPI SLPI SLPI SLPI	-186.558	0.000137343	0.0120868
649	4	1398383	3026	10	AAA AAA AAA AAA AAA AAA AAA AAA AAA AAA	186.504	0.000137343	0.0120868
650	3	57093519	1244	3	ARHGEF3;SPATA12 ARHGEF3;SPATA12 SPATA12;ARHGEF3;SPATA12	-186.405	0.000137531	0.0120868
651	8	104131768	915	2	AAA AAA	-186.171	0.000138658	0.0121564
652	5	76251688	998	2	CRHBP CRHBP	-186.072	0.000139034	0.0121564
653	12	1769824	891	2	AAA AAA	-186.042	0.000139222	0.0121564
654	13	111464554	1772	4	AAA AAA AAA AAA	186.013	0.000139597	0.0121564
655	6	290800	2531	12	DUSP22 DUSP22 DUSP22 DUSP22 DUSP22 DUSP22;DUSP22 DUSP22;DUSP22 DUSP22;DUSP22 DUSP22 DUSP22 DUSP22 DUSP22	185.916	0.000139785	0.0121564
656	2	237477262	1753	7	CXCR7 CXCR7 CXCR7 CXCR7;CXCR7 CXCR7 CXCR7 CXCR7	-185.891	0.000139785	0.0121564
657	1	47881404	1830	9	FOXE3 FOXE3 FOXE3 FOXE3 FOXE3 FOXE3 FOXE3 FOXE3 FOXE3;FOXE3	185.824	0.000140161	0.0121564
658	4	1294432	646	6	MAEA;MAEA MAEA;MAEA MAEA;MAEA MAEA;MAEA MAEA;MAEA MAEA;MAEA	-185.65	0.000140913	0.0121564
659	18	44773985	1591	8	AAA AAA AAA AAA AAA AAA AAA AAA	185.641	0.000140913	0.0121564
660	20	45318448	1007	6	TP53RK TP53RK TP53RK TP53RK TP53RK TP53RK	-185.532	0.000140913	0.0121564
661	7	27192246	2790	13	AAA AAA AAA AAA AAA HOXA7 HOXA7 HOXA7 HOXA7 HOXA7 HOXA7 HOXA7 HOXA7	-185.505	0.000140913	0.0121564
662	19	52390810	979	14	ZNF577;ZNF577;ZNF577 ZNF577;ZNF577;ZNF577 ZNF577;ZNF577;ZNF577;ZNF577 ZNF577;ZNF577;ZNF577;ZNF577;ZNF577 ZNF577;ZNF577;ZNF577 ZNF577;ZNF577;ZNF577 ZNF577;ZNF577;ZNF577 ZNF577;ZNF577;ZNF577 ZNF577;ZNF577;ZNF577 ZNF577;ZNF577;ZNF577 ZNF577;ZNF577;ZNF577 ZNF577;ZNF577;ZNF577 ZNF577;ZNF577;ZNF577 ZNF577;ZNF577;ZNF577	185.482	0.0001411	0.0121564
663	2	47716097	1147	3	AAA AAA AAA	-185.363	0.00014204	0.0121766
664	3	147129778	2781	13	ZIC1 ZIC1 ZIC1 ZIC1 ZIC1 ZIC1 ZIC1 ZIC1 ZIC1 ZIC1 ZIC1 ZIC1 ZIC1	185.325	0.00014204	0.0121766
665	19	15529977	893	7	AKAP8L AKAP8L AKAP8L AKAP8L AKAP8L AKAP8L AKAP8L	-185.322	0.00014204	0.0121766
666	3	147139184	3231	21	AAA AAA AAA AAA AAA AAA AAA AAA AAA AAA AAA AAA AAA AAA AAA AAA AAA AAA AAA AAA AAA	185.123	0.000142604	0.0121766
667	10	45922877	828	5	ALOX5 ALOX5 ALOX5 ALOX5 ALOX5	185.04	0.000142791	0.0121766
668	11	1785407	1347	12	HCCA2;CTSD HCCA2;CTSD CTSD;HCCA2 CTSD;HCCA2 CTSD;HCCA2 CTSD;HCCA2 CTSD;HCCA2 CTSD;HCCA2 CTSD;HCCA2 CTSD;HCCA2 CTSD;HCCA2 HCCA2	-184.87	0.000142979	0.0121766
669	9	139871049	1112	3	PTGDS PTGDS;PTGDS PTGDS	-184.79	0.000142979	0.0121766
670	7	121939827	5104	25	AAA AAA AAA AAA AAA AAA AAA AAA FEZF1;FEZF1 FEZF1;FEZF1 FEZF1;FEZF1 FEZF1;FEZF1 FEZF1;FEZF1 FEZF1;FEZF1 FEZF1;FEZF1 FEZF1;FEZF1 FEZF1;FEZF1 FEZF1;FEZF1 FEZF1;FEZF1 FEZF1;FEZF1;FEZF1;FEZF1 FEZF1;FEZF1 FEZF1;FEZF1 FEZF1;FEZF1 FEZF1;FEZF1 FEZF1;FEZF1	184.682	0.000143543	0.0121766
671	16	66584061	2346	12	TK2 TK2;TK2 TK2;TK2 TK2 CKLF;CKLF;CKLF;CKLF;TK2;CKLF CKLF;CKLF;CKLF;CKLF;TK2;CKLF CKLF;CKLF;CKLF;CKLF;TK2;CKLF CKLF;CKLF;CKLF;CKLF;CKLF CKLF;CKLF;CKLF;CKLF;CKLF CKLF;CKLF;CKLF;CKLF;CKLF CKLF;CKLF;CKLF;CKLF;CKLF CKLF;CKLF;CKLF;CKLF;CKLF	-184.635	0.000143731	0.0121766
672	15	96900643	7113	22	AAA AAA AAA AAA AAA AAA AAA AAA AAA AAA AAA AAA AAA AAA AAA AAA AAA AAA AAA AAA AAA AAA	184.628	0.000143731	0.0121766
673	9	97767458	1313	3	C9orf3 C9orf3 C9orf3	-184.529	0.000143919	0.0121766
674	11	77906503	1153	4	USP35 USP35 USP35 USP35	184.512	0.000143919	0.0121766
675	7	157092682	852	3	AAA AAA AAA	-183.851	0.000145798	0.0122389
676	11	44115929	1314	9	EXT2;EXT2 EXT2;EXT2 EXT2;EXT2 EXT2;EXT2 EXT2;EXT2 EXT2;EXT2 EXT2;EXT2;EXT2;EXT2 EXT2;EXT2;EXT2;EXT2 EXT2;EXT2;EXT2;EXT2	-183.843	0.000145798	0.0122389
677	5	2750263	2338	15	IRX2;IRX2 IRX2;IRX2 IRX2;C5orf38;IRX2 IRX2;IRX2;C5orf38;IRX2;IRX2 IRX2;IRX2;C5orf38;IRX2;IRX2 IRX2;IRX2;C5orf38 IRX2;IRX2;C5orf38 IRX2;IRX2;C5orf38 IRX2;IRX2;C5orf38 IRX2;IRX2;C5orf38 IRX2;IRX2;C5orf38 IRX2;IRX2;C5orf38 C5orf38;IRX2;IRX2;C5orf38 C5orf38;IRX2;IRX2 IRX2;IRX2;C5orf38	183.798	0.000145798	0.0122389
678	5	140864020	1413	10	PCDHGA4;PCDHGC3;PCDHGA12;PCDHGC4;PCDHGA11;PCDHGA11;PCDHGA9;PCDHGA1;PCDHGB1;PCDHGB6;PCDHGC4;PCDHGB3;PCDHGB7;PCDHGA6;PCDHGA8;PCDHGA10;PCDHGA5;PCDHGB4;PCDHGA3;PCDHGA2;PCDHGA7;PCDHGB2;PCDHGB5;PCDHGC3 PCDHGA4;PCDHGC3;PCDHGA12;PCDHGC4;PCDHGA11;PCDHGA11;PCDHGA9;PCDHGA1;PCDHGB1;PCDHGB6;PCDHGC4;PCDHGB3;PCDHGB7;PCDHGA6;PCDHGA8;PCDHGA10;PCDHGA5;PCDHGB4;PCDHGA3;PCDHGA2;PCDHGA7;PCDHGB2;PCDHGB5;PCDHGC3 PCDHGA4…	183.754	0.000145798	0.0122389
679	1	6035549	1001	4	NPHP4 NPHP4 NPHP4 NPHP4	-183.753	0.000145798	0.0122389
680	23	53310810	1290	6	IQSEC2;IQSEC2;IQSEC2 IQSEC2;IQSEC2;IQSEC2 IQSEC2;IQSEC2;IQSEC2 IQSEC2;IQSEC2;IQSEC2 IQSEC2;IQSEC2;IQSEC2 IQSEC2;IQSEC2;IQSEC2	-183.692	0.000146173	0.0122389
681	1	45272633	1967	9	TCTEX1D4;TCTEX1D4 TCTEX1D4;TCTEX1D4 BTBD19;TCTEX1D4 BTBD19;TCTEX1D4 BTBD19;TCTEX1D4 TCTEX1D4;BTBD19 TCTEX1D4;BTBD19 BTBD19 BTBD19	-183.445	0.000146549	0.0122389
682	17	1372751	1899	6	MYO1C;MYO1C;MYO1C MYO1C;MYO1C;MYO1C MYO1C;MYO1C;MYO1C MYO1C;MYO1C;MYO1C MYO1C;MYO1C;MYO1C MYO1C;MYO1C;MYO1C	-183.193	0.000146925	0.0122389
683	14	51290136	1331	5	NIN;NIN;NIN;NIN;NIN NIN;NIN;NIN;NIN;NIN NIN;NIN;NIN;NIN NIN;NIN;NIN;NIN NIN;NIN;NIN;NIN	-183.165	0.000146925	0.0122389
684	8	685830	4229	15	AAA AAA AAA AAA AAA AAA AAA AAA AAA AAA AAA AAA AAA AAA AAA	182.986	0.000147301	0.0122389
685	1	160764664	1871	7	LY9;LY9 LY9;LY9 LY9;LY9 LY9;LY9 LY9;LY9 LY9;LY9 LY9;LY9	182.86	0.000147489	0.0122389
686	8	1950965	1354	3	KBTBD11 KBTBD11 KBTBD11	-182.651	0.000147676	0.0122389
687	19	13215729	626	2	TRMT1;TRMT1;TRMT1 TRMT1;TRMT1;TRMT1	-182.619	0.000147864	0.0122389
688	2	47561578	757	2	AAA AAA	-182.604	0.000147864	0.0122389
689	17	79798629	920	6	AAA AAA AAA AAA AAA AAA	-182.593	0.000148052	0.0122389
690	3	127310131	1038	5	TPRA1;TPRA1 TPRA1;TPRA1 TPRA1 AAA AAA	-182.431	0.000148428	0.0122534
691	1	197886681	4131	20	LHX9;LHX9;LHX9 LHX9;LHX9;LHX9 LHX9;LHX9 LHX9;LHX9 LHX9;LHX9 LHX9;LHX9 LHX9;LHX9 LHX9;LHX9 LHX9;LHX9 LHX9;LHX9 LHX9;LHX9 LHX9;LHX9 LHX9;LHX9 LHX9;LHX9 LHX9;LHX9 LHX9;LHX9 LHX9;LHX9 LHX9;LHX9 LHX9;LHX9 LHX9;LHX9	181.984	0.000149367	0.0123144
692	1	212687842	1155	7	AAA AAA AAA AAA AAA AAA AAA	181.772	0.000149931	0.0123332
693	12	14412735	955	5	AAA AAA AAA AAA AAA	-181.662	0.000150495	0.0123332
694	2	33359198	490	6	LTBP1;LTBP1;LTBP1;LTBP1;LTBP1 LTBP1;LTBP1;LTBP1;LTBP1;LTBP1 LTBP1;LTBP1;LTBP1;LTBP1;LTBP1 LTBP1;LTBP1;LTBP1;LTBP1;LTBP1 LTBP1;LTBP1;LTBP1;LTBP1;LTBP1 LTBP1;LTBP1;LTBP1;LTBP1;LTBP1;LTBP1;LTBP1;LTBP1;LTBP1	-181.657	0.000150495	0.0123332
695	7	36189939	2430	5	AAA AAA EEPD1 EEPD1 EEPD1	-181.628	0.000150495	0.0123332
696	7	140373235	890	4	ADCK2 ADCK2 ADCK2 ADCK2	-181.476	0.000151622	0.0123332
697	1	45805982	1232	6	MUTYH;MUTYH;MUTYH;MUTYH;MUTYH;TOE1;MUTYH;MUTYH;MUTYH;MUTYH MUTYH;MUTYH;MUTYH;MUTYH;MUTYH;MUTYH;TOE1;MUTYH;MUTYH;MUTYH MUTYH;MUTYH;MUTYH;TOE1;MUTYH;MUTYH;MUTYH MUTYH;MUTYH;MUTYH;TOE1;MUTYH;MUTYH;MUTYH MUTYH;MUTYH;MUTYH;TOE1;MUTYH;MUTYH;MUTYH MUTYH;MUTYH;TOE1;MUTYH;MUTYH;MUTYH	-181.414	0.00015181	0.0123332
698	11	32448678	2014	13	WT1;WT1;WT1;WT1 WT1;WT1;WT1;WT1 WT1;WT1;WT1;WT1 WT1;WT1;WT1;WT1 WT1;WT1;WT1;WT1 WT1;WT1;WT1;WT1 WT1;WT1;WT1;WT1 WT1;WT1;WT1;WT1 WT1;WT1;WT1;WT1 WT1;WT1;WT1;WT1 WT1;WT1;WT1;WT1 WT1;WT1;WT1;WT1 WT1;WT1;WT1;WT1	181.406	0.00015181	0.0123332
699	14	24800305	1489	6	ADCY4 ADCY4 ADCY4 ADCY4 ADCY4 ADCY4	-181.362	0.00015181	0.0123332
700	6	31699709	3076	14	CLIC1 CLIC1 CLIC1 CLIC1 CLIC1 CLIC1 CLIC1 CLIC1 CLIC1 CLIC1 CLIC1 CLIC1 CLIC1 CLIC1	-181.272	0.00015181	0.0123332
701	17	79392689	1723	7	BAHCC1 BAHCC1 BAHCC1 BAHCC1 BAHCC1 BAHCC1 BAHCC1	-180.938	0.000153313	0.0124211
702	14	92959873	954	4	SLC24A4;SLC24A4;SLC24A4 SLC24A4;SLC24A4;SLC24A4 SLC24A4;SLC24A4;SLC24A4 SLC24A4;SLC24A4;SLC24A4	-180.853	0.000153313	0.0124211
703	4	174441703	2604	12	AAA AAA AAA AAA AAA AAA AAA AAA AAA AAA AAA AAA	180.69	0.000153501	0.0124211
704	1	1689452	2610	9	NADK NADK NADK NADK NADK NADK NADK NADK NADK	-180.381	0.000155004	0.012434
705	3	24537277	1111	10	THRB;THRB;THRB THRB;THRB;THRB THRB;THRB;THRB THRB;THRB;THRB THRB;THRB;THRB THRB;THRB;THRB THRB;THRB;THRB THRB;THRB THRB;THRB AAA	-180.343	0.000155004	0.012434
706	5	16179012	2027	19	11-Mar 11-Mar 11-Mar 11-Mar 11-Mar MARCH11;MARCH11 11-Mar 11-Mar 11-Mar 11-Mar 11-Mar 11-Mar 11-Mar 11-Mar 11-Mar 11-Mar 11-Mar 11-Mar 11-Mar	180.266	0.000155568	0.012434
707	2	219030006	2256	10	CXCR1 CXCR1 CXCR1 CXCR1 CXCR1 CXCR1 CXCR1;CXCR1 CXCR1 CXCR1 CXCR1	-180.211	0.000155943	0.012434
708	4	15480643	626	3	CC2D2A;CC2D2A;CC2D2A CC2D2A;CC2D2A;CC2D2A CC2D2A;CC2D2A;CC2D2A	-180.201	0.000155943	0.012434
709	3	138666473	1714	6	FOXL2;C3orf72 FOXL2;C3orf72 FOXL2;C3orf72 FOXL2;C3orf72 C3orf72 C3orf72	180.193	0.000156131	0.012434
710	9	130910662	1130	4	LCN2 LCN2 LCN2 LCN2;LCN2	-180.19	0.000156131	0.012434
711	17	73872650	1173	3	TRIM47 TRIM47 TRIM47	-180.186	0.000156131	0.012434
712	14	101908561	1120	7	AAA AAA AAA AAA AAA AAA AAA	180.177	0.000156131	0.012434
713	19	48205483	636	3	GLTSCR1 GLTSCR1 GLTSCR1	-180.093	0.000156507	0.012434
714	20	52492209	1011	3	SUMO1P1 SUMO1P1 SUMO1P1	-180.078	0.000156507	0.012434
715	23	39865744	1290	6	AAA AAA AAA AAA AAA AAA	180.063	0.000156507	0.012434
716	6	84935982	1355	5	KIAA1009 KIAA1009 KIAA1009 KIAA1009 KIAA1009	-180.041	0.000156695	0.012434
717	23	69396399	1305	8	DGAT2L6 DGAT2L6 DGAT2L6 DGAT2L6 DGAT2L6 DGAT2L6 DGAT2L6 DGAT2L6	-179.879	0.000157634	0.012434
718	1	36851774	1182	4	STK40 STK40 STK40 STK40	-179.849	0.000157634	0.012434
719	14	21491469	1267	3	NDRG2;NDRG2;NDRG2;NDRG2;NDRG2;NDRG2;NDRG2;NDRG2 NDRG2;NDRG2;NDRG2;NDRG2;NDRG2;NDRG2;NDRG2;NDRG2 NDRG2;NDRG2;NDRG2;NDRG2;NDRG2;NDRG2;NDRG2;NDRG2	-179.758	0.000157634	0.012434
720	16	30379391	1718	7	TBC1D10B TBC1D10B TBC1D10B TBC1D10B TBC1D10B TBC1D10B TBC1D10B	-179.74	0.000157634	0.012434
721	13	25743608	2338	7	FAM123A;FAM123A;FAM123A FAM123A;FAM123A FAM123A;FAM123A FAM123A;FAM123A FAM123A;FAM123A;FAM123A;FAM123A FAM123A;FAM123A;FAM123A;FAM123A FAM123A;FAM123A	179.726	0.000157822	0.012434
722	8	142736091	1249	4	AAA AAA AAA AAA	-179.721	0.000157822	0.012434
723	11	124767455	1495	11	ROBO4 ROBO4;ROBO4 ROBO4;ROBO4 ROBO4 ROBO4 ROBO4 ROBO4 ROBO4 ROBO4 ROBO4 ROBO4	-179.686	0.000158198	0.012434
724	6	56405167	1169	3	DST;DST;DST;DST;DST DST;DST;DST;DST;DST DST;DST;DST;DST;DST	-179.621	0.000158386	0.012434
725	10	94819802	1971	13	CYP26C1 CYP26C1 CYP26C1 CYP26C1 CYP26C1 CYP26C1 CYP26C1 CYP26C1 CYP26C1 CYP26C1 CYP26C1 CYP26C1 CYP26C1	179.354	0.000158949	0.012434
726	7	22765321	3117	11	IL6 IL6 IL6 IL6 IL6 IL6;IL6 IL6 IL6 IL6 IL6 IL6	-179.21	0.000159513	0.012434
727	17	3906858	2083	8	AAA AAA AAA AAA AAA ZZEF1 ZZEF1 ZZEF1	-179.118	0.000159889	0.012434
728	6	139482238	955	2	HECA HECA	179.08	0.000160077	0.012434
729	14	106354912	909	2	AAA AAA	-179.064	0.000160077	0.012434
730	20	44461113	1059	3	SNX21;SNX21;SNX21;SNX21 SNX21;SNX21;SNX21;SNX21 SNX21;SNX21;SNX21;SNX21	-179.009	0.000160265	0.012434
731	16	5116160	1405	4	C16orf89;C16orf89 C16orf89;C16orf89 C16orf89;C16orf89 C16orf89;C16orf89	-179.008	0.000160265	0.012434
732	2	6120613	1302	5	LOC400940 LOC400940 LOC400940 LOC400940 LOC400940	-178.66	0.000161204	0.012434
733	3	128966664	1600	6	AAA COPG COPG COPG COPG COPG	-178.353	0.000162331	0.012434
734	10	101942982	546	2	ERLIN1;ERLIN1 ERLIN1;ERLIN1	-178.298	0.000162707	0.012434
735	11	3647086	927	6	TRPC2 TRPC2 TRPC2 TRPC2 TRPC2 TRPC2	-178.239	0.000162895	0.012434
736	2	118616155	1996	9	AAA AAA AAA AAA AAA AAA AAA AAA AAA	178.127	0.000163647	0.012434
737	1	183559527	1396	4	NCF2;NCF2;NCF2 NCF2;NCF2 NCF2;NCF2 NCF2;NCF2	-178.125	0.000163647	0.012434
738	12	108167969	2214	10	ASCL4 ASCL4 ASCL4;ASCL4 ASCL4;ASCL4 ASCL4;ASCL4 ASCL4 ASCL4 ASCL4;ASCL4 ASCL4;ASCL4 ASCL4;ASCL4	178.064	0.000163647	0.012434
739	19	49668729	813	3	TRPM4 TRPM4 TRPM4	178.061	0.000163647	0.012434
740	11	1771555	1166	5	HCCA2 HCCA2 HCCA2 HCCA2 HCCA2	-177.988	0.000163647	0.012434
741	7	1051703	1926	6	C7orf50;C7orf50;C7orf50 C7orf50;C7orf50;C7orf50 C7orf50;C7orf50;C7orf50 C7orf50;C7orf50;C7orf50 C7orf50;C7orf50;C7orf50 C7orf50;C7orf50;C7orf50	-177.96	0.000163647	0.012434
742	11	86383696	974	9	ME3;ME3;ME3 ME3;ME3;ME3 ME3;ME3;ME3 ME3;ME3;ME3 ME3;ME3;ME3 ME3;ME3;ME3 ME3;ME3;ME3 ME3;ME3;ME3 ME3;ME3;ME3	-177.808	0.000164022	0.012434
743	6	29591155	2227	7	GABBR1;GABBR1;GABBR1 GABBR1;GABBR1;GABBR1 GABBR1;GABBR1;GABBR1 GABBR1;GABBR1;GABBR1 GABBR1;GABBR1;GABBR1 GABBR1;GABBR1;GABBR1 GABBR1;GABBR1;GABBR1	-177.715	0.000164022	0.012434
744	5	176936892	1974	8	DOK3;DOK3;DOK3 DOK3;DOK3;DOK3;DOK3;DOK3 DOK3;DOK3;DOK3;DOK3;DOK3 DOK3;DOK3;DOK3 DOK3;DOK3;DOK3 DOK3;DOK3;DOK3 DOK3;DOK3 DDX41;DOK3;DOK3	-177.679	0.00016421	0.012434
745	6	1614141	1968	6	AAA AAA AAA AAA AAA AAA	177.467	0.000164398	0.012434
746	20	1784313	990	3	AAA AAA AAA	-177.313	0.000165337	0.012434
747	16	56994770	1086	7	CETP CETP CETP CETP CETP CETP;CETP CETP;CETP	-177.141	0.000166277	0.012434
748	12	1753440	716	3	WNT5B;WNT5B WNT5B;WNT5B WNT5B;WNT5B	-177.054	0.000166465	0.012434
749	10	71891123	2242	15	AIFM2 AIFM2 AIFM2 AIFM2 AIFM2 AIFM2;AIFM2 AIFM2 AIFM2 AIFM2 AIFM2 AIFM2 AIFM2 AIFM2 AIFM2 AIFM2	-177.001	0.000166653	0.012434
750	1	228634265	459	2	AAA AAA	176.96	0.000166653	0.012434
751	6	36644997	1262	12	CDKN1A;CDKN1A CDKN1A;CDKN1A CDKN1A;CDKN1A CDKN1A;CDKN1A CDKN1A;CDKN1A CDKN1A;CDKN1A CDKN1A;CDKN1A CDKN1A;CDKN1A CDKN1A;CDKN1A CDKN1A;CDKN1A CDKN1A;CDKN1A CDKN1A;CDKN1A	-176.85	0.000167216	0.012434
752	17	80540758	1360	7	FOXK2 FOXK2 FOXK2 FOXK2 FOXK2 FOXK2 FOXK2	176.64	0.000167592	0.012434
753	13	53419617	2071	8	PCDH8;PCDH8 PCDH8;PCDH8 PCDH8;PCDH8 PCDH8;PCDH8 PCDH8;PCDH8 PCDH8;PCDH8 PCDH8;PCDH8 PCDH8;PCDH8	176.581	0.000167592	0.012434
754	17	79004850	1984	12	FLJ90757 FLJ90757 FLJ90757 FLJ90757 FLJ90757 FLJ90757 FLJ90757 FLJ90757 FLJ90757 FLJ90757 FLJ90757 FLJ90757	-176.577	0.000167592	0.012434
755	3	62360893	2749	11	AAA AAA AAA AAA AAA AAA AAA AAA AAA AAA AAA	176.531	0.000167592	0.012434
756	1	3071963	1843	7	PRDM16;PRDM16 PRDM16;PRDM16 PRDM16;PRDM16 PRDM16;PRDM16 PRDM16;PRDM16 PRDM16;PRDM16 PRDM16;PRDM16	-176.445	0.00016778	0.012434
757	5	134825466	2570	12	AAA AAA AAA AAA AAA AAA AAA AAA AAA AAA AAA AAA	176.355	0.000167968	0.012434
758	17	48049475	3207	11	DLX4;DLX4 DLX4;DLX4 DLX4;DLX4 DLX4;DLX4 DLX4;DLX4 DLX4;DLX4;DLX4 DLX4;DLX4;DLX4 DLX4;DLX4 DLX4;DLX4 DLX4;DLX4 AAA	176.317	0.000168344	0.012434
759	6	52439807	1655	6	TRAM2 TRAM2 TRAM2 TRAM2 TRAM2 TRAM2	-176.306	0.000168531	0.012434
760	2	119605253	5848	32	EN1;EN1 EN1;EN1 EN1 EN1 EN1 EN1 EN1 EN1 EN1 EN1 EN1 EN1 EN1 EN1 AAA AAA AAA AAA AAA AAA AAA AAA AAA AAA AAA AAA AAA AAA AAA AAA AAA AAA	176.176	0.000168907	0.012434
761	11	1319648	2306	14	TOLLIP TOLLIP TOLLIP TOLLIP TOLLIP TOLLIP TOLLIP TOLLIP TOLLIP TOLLIP TOLLIP TOLLIP TOLLIP TOLLIP	-176.167	0.000168907	0.012434
762	19	41930894	859	2	BCKDHA;BCKDHA B3GNT8	-176.153	0.000168907	0.012434
763	1	63783524	3646	17	AAA AAA AAA AAA AAA AAA AAA AAA AAA AAA AAA AAA AAA AAA AAA AAA AAA	176.128	0.000168907	0.012434
764	2	45171097	2451	11	SIX3 SIX3 SIX3 SIX3 SIX3 SIX3 SIX3 SIX3 SIX3 AAA AAA	176.113	0.000169095	0.012434
765	6	31759486	1590	25	VARS VARS VARS VARS VARS VARS VARS VARS VARS VARS VARS VARS VARS VARS VARS VARS VARS VARS VARS VARS VARS VARS VARS VARS VARS	-176.089	0.000169095	0.012434
766	20	44597685	936	2	ZNF335 ZNF335	-176.044	0.000169283	0.012434
767	7	101943788	768	5	SH2B2 SH2B2 SH2B2 SH2B2 SH2B2	176.031	0.000169283	0.012434
768	5	1856325	1780	8	AAA AAA AAA AAA AAA AAA AAA AAA	176.001	0.000169283	0.012434
769	2	129491004	3091	8	AAA AAA AAA AAA AAA AAA AAA AAA	-175.989	0.000169283	0.012434
770	1	170628856	2991	13	AAA AAA AAA AAA AAA AAA AAA AAA AAA AAA AAA AAA PRRX1;PRRX1	175.935	0.000169847	0.012434
771	6	136824489	926	2	MAP7 MAP7	-175.928	0.000169847	0.012434
772	3	181441345	2455	13	SOX2OT SOX2OT SOX2OT SOX2OT SOX2OT SOX2OT SOX2OT SOX2OT SOX2OT SOX2OT SOX2OT SOX2OT SOX2OT	175.871	0.000169847	0.012434
773	1	58716662	1882	3	DAB1 DAB1 AAA	-175.662	0.000170035	0.012434
774	1	203733042	1517	7	LAX1;LAX1 LAX1;LAX1 LAX1;LAX1 LAX1;LAX1;LAX1;LAX1 LAX1;LAX1;LAX1 LAX1;LAX1;LAX1 LAX1;LAX1;LAX1	175.608	0.000170222	0.012434
775	11	57157508	1666	7	PRG2 PRG2 PRG2 PRG2 PRG2 PRG2 PRG2	-175.573	0.000170222	0.012434
776	17	59472854	3063	12	AAA AAA AAA AAA AAA AAA AAA AAA AAA AAA AAA TBX2	175.437	0.00017041	0.012434
777	10	115803805	1871	7	ADRB1;ADRB1 ADRB1;ADRB1 ADRB1 ADRB1 ADRB1 ADRB1;ADRB1 ADRB1;ADRB1	175.408	0.000170598	0.012434
778	5	140740387	1350	7	PCDHGA4;PCDHGA2;PCDHGB2;PCDHGA1;PCDHGB1;PCDHGA3;PCDHGB2 PCDHGA4;PCDHGA2;PCDHGB2;PCDHGA1;PCDHGB1;PCDHGA3;PCDHGB2 PCDHGA4;PCDHGA2;PCDHGB2;PCDHGA1;PCDHGB1;PCDHGA3;PCDHGB2 PCDHGA4;PCDHGA2;PCDHGB2;PCDHGA1;PCDHGB1;PCDHGA3;PCDHGB2 PCDHGA4;PCDHGA2;PCDHGB2;PCDHGA1;PCDHGB1;PCDHGA3;PCDHGB2 PCDHGA4;PCDHGA2;PCDHGB2;PCDHGA1;PCDHGB1;PCDHGA3;PCDHGB2 PCDHGA4;PCDHGA2;PCDHGB2;PCDHGA1;PCDHGB1;PCDHGA3;PCDHGB2	175.393	0.000170598	0.012434
779	2	175545838	2609	11	WIPF1 WIPF1 WIPF1 WIPF1 WIPF1 WIPF1 WIPF1 WIPF1;WIPF1 WIPF1 WIPF1 WIPF1	-175.365	0.000170598	0.012434
780	6	28828364	613	3	AAA AAA AAA	-175.331	0.000170598	0.012434
781	15	56536366	2045	7	RFX7 RFX7 RFX7 RFX7 RFX7 AAA AAA	-175.281	0.000170786	0.012434
782	6	33129765	1685	17	AAA AAA AAA AAA AAA AAA AAA COL11A2;COL11A2;COL11A2 COL11A2;COL11A2;COL11A2 COL11A2;COL11A2;COL11A2 COL11A2;COL11A2;COL11A2 COL11A2;COL11A2;COL11A2 COL11A2;COL11A2;COL11A2 COL11A2;COL11A2;COL11A2 COL11A2;COL11A2;COL11A2 COL11A2;COL11A2;COL11A2 COL11A2;COL11A2;COL11A2	-175.148	0.000171162	0.012434
783	7	1024673	1495	7	CYP2W1 CYP2W1 CYP2W1 CYP2W1 CYP2W1 CYP2W1 CYP2W1	-175.027	0.000171538	0.012434
784	11	2677341	427	2	KCNQ1;KCNQ1OT1;KCNQ1 KCNQ1;KCNQ1OT1;KCNQ1	-174.994	0.000171725	0.012434
785	7	134849633	1544	3	TMEM140 TMEM140 C7orf49;C7orf49;C7orf49	-174.967	0.000171725	0.012434
786	15	37178755	2332	12	LOC145845 LOC145845 LOC145845 LOC145845 LOC145845 LOC145845 AAA AAA AAA AAA AAA AAA	174.919	0.000171725	0.012434
787	2	241936844	1024	5	SNED1 SNED1 SNED1 SNED1 SNED1	-174.733	0.000172853	0.0124838
788	19	47839132	1234	5	GPR77 GPR77 GPR77 GPR77 GPR77	-174.675	0.000173229	0.0124838
789	17	78970870	1179	3	CHMP6 CHMP6 CHMP6	-174.541	0.000173229	0.0124838
790	10	104194843	1698	8	MIR146B MIR146B MIR146B MIR146B MIR146B MIR146B MIR146B AAA	-174.538	0.000173229	0.0124838
791	12	64846210	978	2	TBK1 TBK1	-174.41	0.000173792	0.0125085
792	15	72519739	893	2	PKM2;PKM2;PKM2 PKM2;PKM2;PKM2	-174.336	0.00017398	0.0125085
793	11	61739400	758	2	AAA AAA	-173.97	0.000176047	0.0125625
794	12	124246927	2679	7	DNAH10 DNAH10;DNAH10 DNAH10 DNAH10 DNAH10 DNAH10 DNAH10	-173.939	0.000176235	0.0125625
795	6	36408633	1875	7	PXT1 PXT1;KCTD20 PXT1;KCTD20 PXT1;KCTD20 PXT1;KCTD20;PXT1 PXT1;KCTD20;PXT1 PXT1;KCTD20;PXT1	-173.923	0.000176235	0.0125625
796	8	134249790	1328	5	NDRG1;NDRG1 NDRG1;NDRG1 NDRG1;NDRG1 NDRG1;NDRG1 NDRG1;NDRG1	-173.92	0.000176235	0.0125625
797	13	113689422	533	4	MCF2L;MCF2L MCF2L;MCF2L MCF2L;MCF2L MCF2L;MCF2L	-173.881	0.000176423	0.0125625
798	10	77164747	2344	13	C10orf41;C10orf41 C10orf41;C10orf41 C10orf41;C10orf41 C10orf41;C10orf41 C10orf41;C10orf41 C10orf41;C10orf41 C10orf41;C10orf41 C10orf41;C10orf41 C10orf41;C10orf41 C10orf41;C10orf41 C10orf41;C10orf41 C10orf41;C10orf41 C10orf41;C10orf41	173.71	0.00017661	0.0125625
799	8	145163136	2053	6	KIAA1875 KIAA1875 KIAA1875 KIAA1875 KIAA1875 KIAA1875	173.697	0.00017661	0.0125625
800	15	90547692	1283	4	ZNF710 ZNF710 ZNF710 ZNF710	-173.68	0.000176798	0.0125625
801	14	69441902	1781	4	ACTN1;ACTN1;ACTN1 ACTN1;ACTN1;ACTN1 ACTN1;ACTN1;ACTN1 ACTN1;ACTN1;ACTN1	-173.64	0.000176986	0.0125625
802	3	49056208	2064	14	DALRD3;DALRD3 DALRD3;DALRD3 DALRD3;DALRD3;NDUFAF3 DALRD3;DALRD3;NDUFAF3;NDUFAF3 MIR425;DALRD3;NDUFAF3;NDUFAF3;NDUFAF3;NDUFAF3 NDUFAF3;DALRD3;MIR425;NDUFAF3;NDUFAF3;NDUFAF3 NDUFAF3;DALRD3;MIR425;NDUFAF3;NDUFAF3;NDUFAF3 NDUFAF3;DALRD3;MIR425;NDUFAF3;NDUFAF3;NDUFAF3 NDUFAF3;DALRD3;NDUFAF3;MIR425;NDUFAF3;NDUFAF3 DALRD3;NDUFAF3;NDUFAF3;MIR425;NDUFAF3;NDUFAF3;NDUFAF3 DALRD3;NDUFAF3;MIR425;NDUFAF3;NDUFA…	-173.526	0.000177362	0.0125746
803	3	16490241	889	2	RFTN1 RFTN1	-173.388	0.000178489	0.0126359
804	11	6225537	900	3	C11orf42 C11orf42 C11orf42	-173.27	0.000178677	0.0126359
805	16	85429035	487	2	AAA AAA	-173.167	0.000178865	0.0126359
806	2	31454631	812	2	AAA EHD3	-173.13	0.000179053	0.0126359
807	16	1359397	2846	10	UBE2I;UBE2I;UBE2I;UBE2I;UBE2I UBE2I;UBE2I;UBE2I;UBE2I UBE2I;UBE2I;UBE2I;UBE2I UBE2I;UBE2I;UBE2I;UBE2I UBE2I;UBE2I;UBE2I;UBE2I UBE2I;UBE2I;UBE2I;UBE2I UBE2I;UBE2I;UBE2I;UBE2I UBE2I;UBE2I;UBE2I;UBE2I UBE2I;UBE2I;UBE2I;UBE2I UBE2I;UBE2I;UBE2I;UBE2I	-173.09	0.000179429	0.0126479
808	7	65670776	1211	4	TPST1 TPST1 TPST1 TPST1	-172.824	0.000180556	0.0127113
809	17	80084751	1206	4	CCDC57 CCDC57 CCDC57 CCDC57	172.758	0.000180744	0.0127113
810	11	31825969	5168	17	PAX6;PAX6;PAX6 PAX6;PAX6;PAX6 PAX6;PAX6;PAX6 PAX6;PAX6;PAX6 PAX6;PAX6;PAX6 PAX6;PAX6;PAX6 PAX6;PAX6;PAX6 PAX6;PAX6;PAX6 PAX6;PAX6;PAX6 PAX6;PAX6;PAX6 PAX6;PAX6;PAX6 PAX6;PAX6;PAX6 PAX6;PAX6;PAX6 PAX6;PAX6;PAX6 PAX6;PAX6;PAX6 PAX6;PAX6;PAX6 PAX6;PAX6;PAX6	172.571	0.000181683	0.0127628
811	17	2907678	691	6	RAP1GAP2;RAP1GAP2 RAP1GAP2;RAP1GAP2 RAP1GAP2;RAP1GAP2 RAP1GAP2;RAP1GAP2 RAP1GAP2;RAP1GAP2 RAP1GAP2;RAP1GAP2	-172.348	0.000183374	0.0128388
812	10	129533731	1455	10	AAA AAA FOXI2 FOXI2 FOXI2 FOXI2 FOXI2 FOXI2 FOXI2 FOXI2	172.337	0.000183374	0.0128388
813	22	46457384	614	3	AAA AAA AAA	172.038	0.000184502	0.0128388
814	19	4051723	983	2	ZBTB7A ZBTB7A	-172.03	0.000184502	0.0128388
815	15	65175729	624	2	AAA AAA	-171.954	0.000184689	0.0128388
816	16	87440505	1154	4	ZCCHC14 ZCCHC14 ZCCHC14 ZCCHC14	-171.852	0.000184877	0.0128388
817	17	1420362	2111	5	LOC100306951;INPP5K;INPP5K;INPP5K LOC100306951;INPP5K;INPP5K;INPP5K LOC100306951;INPP5K;INPP5K;INPP5K PITPNA;INPP5K;INPP5K;INPP5K PITPNA	-171.848	0.000184877	0.0128388
818	6	10555808	715	5	GCNT2;GCNT2 GCNT2;GCNT2 GCNT2;GCNT2;GCNT2 GCNT2;GCNT2;GCNT2 GCNT2;GCNT2;GCNT2	171.768	0.000184877	0.0128388
819	6	30296700	927	12	TRIM39;TRIM39 TRIM39;TRIM39 TRIM39;TRIM39 TRIM39;TRIM39 TRIM39;TRIM39 TRIM39;TRIM39 TRIM39;TRIM39 TRIM39;TRIM39 TRIM39;TRIM39 TRIM39;TRIM39 TRIM39;TRIM39 TRIM39;TRIM39	-171.478	0.000185817	0.0128388
820	3	155421735	410	6	PLCH1 PLCH1;PLCH1 PLCH1 PLCH1 PLCH1 PLCH1	-171.309	0.000186193	0.0128388
821	1	161691014	2973	6	FCRLB FCRLB FCRLB FCRLB FCRLB FCRLB	-171.254	0.00018638	0.0128388
822	20	24973699	814	4	C20orf3 C20orf3 C20orf3 C20orf3	-171.177	0.000186568	0.0128388
823	20	50418044	1230	10	SALL4 SALL4 SALL4;SALL4 SALL4;SALL4 SALL4 SALL4 SALL4 SALL4 SALL4 SALL4	171.165	0.000186568	0.0128388
824	17	4081234	1037	6	ANKFY1 ANKFY1 ANKFY1 ANKFY1 ANKFY1 ANKFY1	-170.937	0.000187508	0.0128388
825	3	169041586	788	2	MECOM MECOM	-170.893	0.000187696	0.0128388
826	10	90749255	963	6	FAS;FAS;FAS;FAS;FAS;FAS;FAS;ACTA2 FAS;FAS;FAS;FAS;FAS;FAS;FAS;ACTA2 FAS;FAS;FAS;FAS;FAS;FAS;FAS;ACTA2 FAS;FAS;FAS;FAS;FAS;FAS;FAS;ACTA2 FAS;FAS;FAS;FAS;FAS;FAS;FAS;ACTA2 FAS;FAS;FAS;FAS;FAS;FAS;FAS;ACTA2	-170.866	0.000187696	0.0128388
827	9	140771180	2303	8	CACNA1B CACNA1B CACNA1B CACNA1B CACNA1B CACNA1B CACNA1B CACNA1B	170.82	0.000187883	0.0128388
828	7	5275994	1194	5	AAA AAA AAA AAA AAA	-170.77	0.000187883	0.0128388
829	16	72088244	1082	3	HP;HP HP;HP HP;HP	-170.724	0.000187883	0.0128388
830	2	66651619	492	2	AAA AAA	-170.721	0.000187883	0.0128388
831	12	4699085	533	3	DYRK4 DYRK4 DYRK4	-170.707	0.000188071	0.0128388
832	6	151645054	1597	9	AKAP12 AKAP12;AKAP12 AKAP12;AKAP12 AKAP12;AKAP12 AKAP12;AKAP12 AKAP12;AKAP12 AKAP12;AKAP12 AKAP12;AKAP12 AKAP12;AKAP12	-170.702	0.000188071	0.0128388
833	19	49242953	1721	7	RASIP1 RASIP1 RASIP1 RASIP1 IZUMO1;RASIP1 IZUMO1;RASIP1 IZUMO1;RASIP1	170.683	0.000188259	0.0128388
834	16	1756771	1251	3	MAPK8IP3;MAPK8IP3 MAPK8IP3;MAPK8IP3 MAPK8IP3;MAPK8IP3	-170.576	0.000188635	0.0128388
835	12	54805345	873	2	ITGA5 ITGA5	-170.539	0.000188635	0.0128388
836	14	25045028	1093	5	CTSG CTSG CTSG CTSG CTSG	-170.501	0.000188635	0.0128388
837	5	140480597	2329	10	PCDHB3 PCDHB3 PCDHB3 PCDHB3 PCDHB3 PCDHB3 PCDHB3 PCDHB3 PCDHB3 PCDHB3;PCDHB3	170.338	0.000189199	0.0128629
838	20	32254216	1855	6	NECAB3;NECAB3;C20orf134 NECAB3;NECAB3;C20orf134;C20orf134 NECAB3;NECAB3;C20orf134;C20orf134 NECAB3;NECAB3;C20orf134 NECAB3;NECAB3;C20orf134 NECAB3;NECAB3;C20orf134;C20orf134	-170.193	0.000189762	0.0128869
839	22	51039625	1588	4	MAPK8IP2 MAPK8IP2 MAPK8IP2;MAPK8IP2 MAPK8IP2;MAPK8IP2	170.068	0.000190514	0.0129236
840	4	38858536	1234	6	TLR6 TLR6 TLR6 TLR6 TLR6 TLR6	-169.897	0.000191077	0.0129475
841	9	37024153	2586	6	PAX5 PAX5 PAX5 PAX5 PAX5 PAX5	169.654	0.000192205	0.0129935
842	19	2272716	1063	5	OAZ1 OAZ1 OAZ1 AAA AAA	-169.583	0.000192393	0.0129935
843	2	128051925	853	2	ERCC3 ERCC3	-169.408	0.000193896	0.0130645
844	20	21371547	1260	7	AAA AAA AAA AAA AAA AAA AAA	169.276	0.000194084	0.0130645
845	2	192711243	1732	8	SDPR SDPR SDPR;SDPR SDPR;SDPR SDPR SDPR SDPR SDPR	-169.266	0.000194084	0.0130645
846	7	112062682	1349	4	IFRD1 IFRD1 IFRD1;IFRD1 IFRD1	-169.152	0.000195587	0.0130925
847	3	171758723	1172	3	FNDC3B;FNDC3B FNDC3B;FNDC3B FNDC3B;FNDC3B	-169.083	0.000195587	0.0130925
848	11	133939627	893	2	JAM3 JAM3	169.022	0.000195587	0.0130925
849	12	133020030	2520	11	AAA AAA AAA AAA AAA AAA AAA AAA AAA AAA AAA	168.966	0.000195962	0.0130925
850	1	47695321	1380	8	TAL1;TAL1 TAL1;TAL1 TAL1 TAL1 TAL1 TAL1 TAL1 TAL1	-168.885	0.000196338	0.0130925
851	6	90119710	1960	6	RRAGD RRAGD RRAGD RRAGD RRAGD RRAGD	-168.855	0.000196338	0.0130925
852	2	201373417	1030	3	KCTD18 KCTD18 KCTD18;KCTD18	-168.793	0.000196526	0.0130925
853	1	87598069	1193	4	LOC339524;LOC339524;LOC339524;LOC339524;LOC339524 LOC339524;LOC339524;LOC339524;LOC339524;LOC339524 LOC339524;LOC339524;LOC339524;LOC339524;LOC339524 LOC339524;LOC339524;LOC339524;LOC339524;LOC339524	-168.718	0.000196714	0.0130925
854	16	87415168	2280	7	FBXO31;FBXO31 FBXO31;FBXO31 FBXO31;FBXO31 FBXO31;FBXO31 FBXO31;FBXO31 FBXO31;FBXO31 FBXO31;FBXO31	-168.669	0.000196902	0.0130925
855	1	28904082	3821	14	TRNAU1AP;TRNAU1AP TRNAU1AP;TRNAU1AP SNHG12;SNORD99 SNHG12;SNORD99 SNHG12;SNORD99;SNORA61 SNHG12;SNORD99;SNORA61 SNHG12;SNORD99;SNORA61 SNHG12;SNORD99;SNORA61 SNORA16A;SNHG12;SNORA44;SNORA61 SNORA16A;SNHG12;SNORA44;SNORA61 SNHG12;SNORA44;SNORA16A;SNORA61 SNHG12;SNORA44;SNORA16A;SNORA61 SNHG12;SNORA44;SNORA16A;SNORA61 SNHG12;SNORA44;SNORA16A;SNORA61	-168.643	0.000196902	0.0130925
856	1	36839270	758	2	STK40 STK40	-168.601	0.000196902	0.0130925
857	7	75897549	1421	4	SRRM3 SRRM3 SRRM3 SRRM3	-168.517	0.00019709	0.0130925
858	19	3547948	1029	4	C19orf28;C19orf28;C19orf28 C19orf28;C19orf28;C19orf28 C19orf28;C19orf28;C19orf28 C19orf28;C19orf28;C19orf28	-168.206	0.000197278	0.0130925
859	1	144930572	807	3	PDE4DIP;PDE4DIP;PDE4DIP PDE4DIP;PDE4DIP;PDE4DIP PDE4DIP;PDE4DIP;PDE4DIP	-168.165	0.000197653	0.0131032
860	17	75445261	1400	8	SEPT9;SEPT9;SEPT9;SEPT9;SEPT9;SEPT9 SEPT9;SEPT9;SEPT9;SEPT9;SEPT9;SEPT9 SEPT9;SEPT9;SEPT9;SEPT9;SEPT9;SEPT9 SEPT9;SEPT9;SEPT9;SEPT9;SEPT9;SEPT9 SEPT9;SEPT9;SEPT9;SEPT9;SEPT9;SEPT9 SEPT9;SEPT9;SEPT9;SEPT9;SEPT9;SEPT9 SEPT9;SEPT9;SEPT9;SEPT9;SEPT9;SEPT9 SEPT9;SEPT9;SEPT9;SEPT9;SEPT9;SEPT9;SEPT9	167.618	0.000200284	0.0132346
861	23	132547691	3673	11	GPC4 GPC4 GPC4 GPC4;GPC4 GPC4 GPC4 GPC4 GPC4 GPC4 AAA AAA	167.607	0.000200284	0.0132346
862	17	79047681	918	5	BAIAP2;BAIAP2;BAIAP2;BAIAP2 BAIAP2;BAIAP2;BAIAP2;BAIAP2 BAIAP2;BAIAP2;BAIAP2;BAIAP2 BAIAP2;BAIAP2;BAIAP2;BAIAP2 BAIAP2;BAIAP2;BAIAP2;BAIAP2	-167.589	0.000200284	0.0132346
863	1	228594973	1993	5	TRIM11 TRIM11 TRIM17;TRIM11;TRIM17;TRIM17 TRIM17;TRIM17;TRIM17;TRIM17 TRIM17;TRIM17;TRIM17;TRIM17	-167.407	0.000201223	0.0132662
864	11	93465688	1407	7	SNORA8;SNORA1;SNORA32;SNORD6 SNORA1;SNORA8;SNORD6 SNORA1;SNORA8;SNORD5 SNORA1;SNORA8;SNORD5;SNORA18 SNORA8;SNORA18;SNORD5 SNORA8;SNORA18;MIR1304;SNORD5 MIR1304;SNORA8;SNORD5;SNORA18	-167.349	0.000201411	0.0132662
865	8	495736	1003	7	C8orf42 C8orf42 C8orf42 C8orf42 C8orf42 C8orf42 C8orf42	167.348	0.000201411	0.0132662
866	16	89001986	2392	8	CBFA2T3;CBFA2T3 CBFA2T3;CBFA2T3 CBFA2T3;CBFA2T3 CBFA2T3;CBFA2T3 CBFA2T3;CBFA2T3 CBFA2T3;CBFA2T3 CBFA2T3;CBFA2T3 CBFA2T3;CBFA2T3	-167.219	0.000202163	0.013288
867	1	37940281	1573	6	ZC3H12A ZC3H12A ZC3H12A ZC3H12A ZC3H12A ZC3H12A	-167.112	0.000202538	0.013288
868	17	46233714	811	4	SKAP1;SKAP1 MIR1203;SKAP1;SKAP1 MIR1203;SKAP1;SKAP1 MIR1203;SKAP1;SKAP1	-167.043	0.000202726	0.013288
869	19	5131279	784	2	KDM4B KDM4B	167.04	0.000202726	0.013288
870	17	79421644	942	3	BAHCC1 BAHCC1 BAHCC1	-166.952	0.00020329	0.013288
871	14	105781312	2778	8	PACS2;PACS2 PACS2;PACS2 PACS2;PACS2 PACS2;PACS2 PACS2;PACS2 PACS2;PACS2 PACS2;PACS2 PACS2;PACS2	-166.831	0.000203478	0.013288
872	4	159093841	1244	8	FAM198B;FAM198B;FAM198B FAM198B;FAM198B;FAM198B FAM198B;FAM198B;FAM198B FAM198B;FAM198B;FAM198B;FAM198B;FAM198B FAM198B;FAM198B;FAM198B FAM198B;FAM198B;FAM198B FAM198B;FAM198B;FAM198B FAM198B;FAM198B;FAM198B	-166.764	0.000203478	0.013288
873	5	54319373	1417	3	GZMK GZMK GZMK	166.688	0.000204041	0.0133106
874	6	151185666	948	7	MTHFD1L MTHFD1L MTHFD1L MTHFD1L MTHFD1L MTHFD1L MTHFD1L	-166.524	0.000204793	0.0133454
875	23	124336658	3740	18	AAA AAA AAA AAA AAA AAA AAA AAA AAA AAA AAA AAA AAA AAA AAA AAA AAA AAA	166.457	0.000205169	0.0133557
876	6	33241770	2408	13	RPS18 RPS18 RPS18 RPS18 RPS18 RPS18 RPS18 RPS18 B3GALT4;RPS18 B3GALT4;RPS18 B3GALT4;RPS18 B3GALT4;RPS18 B3GALT4;RPS18	-166.416	0.000205545	0.013366
877	1	1238595	1404	6	ACAP3 ACAP3 ACAP3 ACAP3 ACAP3 ACAP3	-166.262	0.000206108	0.0133664
878	6	158183853	689	2	AAA AAA	-166.234	0.000206672	0.0133664
879	3	137483506	4953	25	SOX14 SOX14 SOX14 SOX14;SOX14 SOX14 SOX14 SOX14 SOX14;SOX14 AAA AAA AAA AAA AAA AAA AAA AAA AAA AAA AAA AAA AAA AAA AAA AAA AAA	166.222	0.000206672	0.0133664
880	19	1444202	2078	5	AAA AAA AAA AAA AAA	-166.174	0.00020686	0.0133664
881	1	32716051	1569	7	LCK LCK LCK LCK LCK;LCK LCK LCK	166.131	0.00020686	0.0133664
882	2	232258417	1722	7	AAA B3GNT7 B3GNT7 B3GNT7 B3GNT7 B3GNT7 B3GNT7	-166.099	0.00020686	0.0133664
883	2	220298547	2021	14	SPEG SPEG SPEG SPEG SPEG SPEG SPEG SPEG SPEG SPEG SPEG SPEG SPEG SPEG	165.681	0.000208363	0.0133889
884	16	710674	1473	8	WDR90 WDR90 WDR90 WDR90 WDR90 WDR90 WDR90 WDR90	-165.631	0.000208551	0.0133889
885	19	1172418	1217	3	SBNO2 SBNO2 SBNO2	-165.629	0.000208551	0.0133889
886	18	3446566	2615	10	TGIF1;TGIF1 TGIF1;TGIF1 TGIF1;TGIF1 TGIF1;TGIF1 TGIF1;TGIF1 TGIF1;TGIF1;TGIF1 TGIF1;TGIF1 TGIF1;TGIF1 TGIF1;TGIF1;TGIF1;TGIF1;TGIF1 TGIF1;TGIF1;TGIF1;TGIF1;TGIF1	-165.557	0.000208551	0.0133889
887	2	109203501	1344	4	LIMS1 LIMS1 LIMS1 LIMS1;LIMS1	-165.497	0.000208739	0.0133889
888	1	46649132	838	2	TSPAN1 TSPAN1	-165.271	0.00020949	0.013395
889	8	144637872	2506	9	GSDMD GSDMD GSDMD;GSDMD GSDMD;GSDMD GSDMD;GSDMD GSDMD;GSDMD GSDMD;GSDMD GSDMD;GSDMD GSDMD;GSDMD	-165.249	0.00020949	0.013395
890	3	128291538	1780	7	C3orf27 C3orf27 C3orf27 C3orf27 C3orf27 C3orf27 C3orf27	-165.213	0.00020949	0.013395
891	1	46766431	1134	3	LRRC41 LRRC41 LRRC41	-165.138	0.000210054	0.0134031
892	3	14987434	1235	3	AAA NR2C2 NR2C2	-165.121	0.000210054	0.0134031
893	17	78753273	1099	8	RPTOR;RPTOR RPTOR;RPTOR RPTOR;RPTOR RPTOR;RPTOR RPTOR;RPTOR RPTOR;RPTOR RPTOR;RPTOR RPTOR;RPTOR	-164.874	0.000211557	0.0134829
894	9	137296319	894	2	RXRA RXRA	-164.828	0.000211745	0.0134829
895	14	94943184	825	3	SERPINA9;SERPINA9 SERPINA9;SERPINA9 SERPINA9;SERPINA9	-164.713	0.000212308	0.0134887
896	11	65546557	1329	8	DKFZp761E198 DKFZp761E198 DKFZp761E198 DKFZp761E198 DKFZp761E198 DKFZp761E198 DKFZp761E198 DKFZp761E198	-164.657	0.000212496	0.0134887
897	14	23583133	880	2	AAA AAA	-164.631	0.000212496	0.0134887
898	6	2768054	562	2	WRNIP1;WRNIP1 WRNIP1;WRNIP1	-164.508	0.000212872	0.0134986
899	23	25022750	2964	9	ARX ARX ARX ARX ARX ARX ARX ARX ARX	164.439	0.000213999	0.0135489
900	14	104345945	646	3	AAA AAA AAA	-164.372	0.000214375	0.0135489
901	7	98245716	2042	8	NPTX2 NPTX2 NPTX2 NPTX2 NPTX2;NPTX2 NPTX2 NPTX2 NPTX2	164.2	0.000215314	0.0135489
902	23	154563852	659	4	CLIC2;CLIC2 CLIC2;CLIC2 CLIC2;CLIC2 CLIC2	-164.188	0.000215314	0.0135489
903	4	90756533	1281	9	SNCA;SNCA;SNCA;SNCA SNCA;SNCA;SNCA;SNCA SNCA;SNCA;SNCA;SNCA SNCA;SNCA;SNCA;SNCA SNCA;SNCA;SNCA;SNCA SNCA;SNCA;SNCA;SNCA SNCA;SNCA;SNCA;SNCA SNCA;SNCA;SNCA;SNCA SNCA;SNCA;SNCA;SNCA	-164.118	0.000215502	0.0135489
904	18	13641529	885	5	C18orf1;C18orf1;C18orf1;C18orf1;C18orf1;C18orf1 C18orf1;C18orf1;C18orf1;C18orf1;C18orf1;C18orf1 C18orf1;C18orf1;C18orf1;C18orf1;C18orf1;C18orf1 C18orf1;C18orf1;C18orf1;C18orf1;C18orf1;C18orf1 C18orf1;C18orf1;C18orf1;C18orf1;C18orf1;C18orf1	-164.093	0.000215502	0.0135489
905	8	142219329	1000	4	AAA AAA AAA AAA	-164.072	0.00021569	0.0135489
906	15	91427884	2032	6	FES;FES;FES;FES FES;FES;FES;FES FES;FES;FES;FES FES;FES;FES;FES FES;FES;FES;FES FES;FES;FES;FES	-163.972	0.00021569	0.0135489
907	16	474271	666	5	RAB11FIP3 RAB11FIP3 RAB11FIP3 RAB11FIP3 RAB11FIP3	-163.902	0.000215878	0.0135489
908	8	142179603	772	6	DENND3 DENND3 DENND3 DENND3 DENND3 DENND3	-163.887	0.000215878	0.0135489
909	6	15365074	1507	3	JARID2 JARID2 JARID2	-163.782	0.000216254	0.0135586
910	21	17565263	1118	3	C21orf34;C21orf34 C21orf34;C21orf34 C21orf34;C21orf34	-163.751	0.000216818	0.0135662
911	23	150343097	3502	11	AAA AAA GPR50 GPR50 GPR50 GPR50 GPR50 GPR50 GPR50 GPR50 GPR50	163.731	0.000216818	0.0135662
912	1	172410217	828	2	C1orf105 PIGC;C1orf105;PIGC	-163.644	0.000217381	0.0135876
913	12	131617044	941	5	GPR133 GPR133 GPR133 GPR133 GPR133	-163.607	0.000217757	0.0135972
914	14	103396379	995	4	AMN AMN AMN AAA	163.375	0.000218884	0.0136173
915	11	63604740	1375	4	AAA MARK2;MARK2;MARK2;MARK2 MARK2;MARK2;MARK2;MARK2 MARK2;MARK2;MARK2;MARK2	-163.348	0.000218884	0.0136173
916	4	6992752	804	2	TBC1D14;TBC1D14;TBC1D14 TBC1D14;TBC1D14;TBC1D14	-163.321	0.000218884	0.0136173
917	1	8456466	1292	3	RERE;RERE;RERE RERE;RERE;RERE RERE;RERE;RERE	-163.304	0.00021926	0.0136173
918	9	93798720	1862	4	AAA AAA AAA AAA	-163.287	0.00021926	0.0136173
919	10	120353499	1920	14	PRLHR PRLHR PRLHR PRLHR PRLHR PRLHR PRLHR PRLHR;PRLHR PRLHR PRLHR PRLHR PRLHR PRLHR PRLHR	163.216	0.000219636	0.0136173
920	13	111837676	1659	6	ARHGEF7;ARHGEF7;ARHGEF7;ARHGEF7;ARHGEF7 ARHGEF7;ARHGEF7;ARHGEF7;ARHGEF7;ARHGEF7 ARHGEF7;ARHGEF7;ARHGEF7;ARHGEF7;ARHGEF7 ARHGEF7;ARHGEF7;ARHGEF7;ARHGEF7;ARHGEF7 ARHGEF7;ARHGEF7;ARHGEF7;ARHGEF7;ARHGEF7 ARHGEF7;ARHGEF7;ARHGEF7;ARHGEF7;ARHGEF7;ARHGEF7	163.194	0.000219636	0.0136173
921	8	134306801	927	4	NDRG1;NDRG1 NDRG1;NDRG1 NDRG1;NDRG1 NDRG1;NDRG1	-163.087	0.000220387	0.0136501
922	3	149051523	841	2	TM4SF18 TM4SF18	-163.009	0.000220763	0.0136596
923	10	121577530	1863	8	INPP5F;INPP5F INPP5F;INPP5F INPP5F;INPP5F INPP5F;INPP5F INPP5F;INPP5F INPP5F;INPP5F INPP5F;INPP5F INPP5F;INPP5F	162.848	0.000222454	0.0137365
924	3	138311416	1696	7	CEP70 CEP70 CEP70 CEP70 CEP70 CEP70;CEP70 CEP70;CEP70	-162.846	0.000222454	0.0137365
925	17	8770908	1159	8	PIK3R6;PIK3R6 PIK3R6;PIK3R6 PIK3R6 PIK3R6 PIK3R6 PIK3R6 PIK3R6 PIK3R6	-162.702	0.000223206	0.0137461
926	13	100635002	3444	17	ZIC2 ZIC2 ZIC2 ZIC2 ZIC2 ZIC2 ZIC2 ZIC2 ZIC2 ZIC2 ZIC2 ZIC2 ZIC2 ZIC2 ZIC2 ZIC2 ZIC2	162.701	0.000223206	0.0137461
927	23	39946573	2659	9	BCOR;BCOR;BCOR;BCOR BCOR;BCOR;BCOR;BCOR BCOR;BCOR;BCOR;BCOR BCOR;BCOR;BCOR;BCOR BCOR;BCOR;BCOR;BCOR BCOR;BCOR;BCOR;BCOR BCOR;BCOR;BCOR;BCOR BCOR;BCOR;BCOR;BCOR BCOR;BCOR;BCOR;BCOR	-162.603	0.000223581	0.0137461
928	4	3287376	1082	5	AAA AAA AAA AAA AAA	-162.55	0.000223581	0.0137461
929	2	175199464	7010	28	SP9 SP9 SP9 SP9 SP9 SP9 SP9 SP9 SP9 SP9 SP9 SP9 SP9 SP9 SP9 AAA AAA AAA AAA AAA AAA AAA AAA AAA AAA AAA AAA AAA	162.506	0.000223957	0.0137461
930	17	1627862	1963	7	WDR81;WDR81;WDR81;WDR81;WDR81 WDR81;WDR81;WDR81;WDR81 WDR81;WDR81;WDR81;WDR81 WDR81;WDR81;WDR81;WDR81 WDR81;WDR81;WDR81;WDR81 WDR81;WDR81;WDR81;WDR81 WDR81;WDR81;WDR81;WDR81	-162.491	0.000223957	0.0137461
931	7	107797076	977	2	NRCAM;NRCAM;NRCAM;NRCAM NRCAM;NRCAM;NRCAM	-162.239	0.000225272	0.0137854
932	11	9025502	1318	6	NRIP3;NRIP3 NRIP3 NRIP3 NRIP3 NRIP3 NRIP3	162.229	0.000225272	0.0137854
933	1	179711583	2367	19	FAM163A FAM163A FAM163A FAM163A FAM163A FAM163A FAM163A FAM163A FAM163A FAM163A;FAM163A FAM163A;FAM163A FAM163A FAM163A FAM163A FAM163A FAM163A FAM163A FAM163A FAM163A	162.018	0.000226587	0.0138474
934	16	68333694	925	2	SLC7A6;SLC7A6 SLC7A6;SLC7A6;SLC7A6OS	-161.955	0.000226963	0.0138474
935	10	116391843	1580	5	ABLIM1;ABLIM1;ABLIM1 ABLIM1;ABLIM1;ABLIM1 ABLIM1;ABLIM1;ABLIM1 ABLIM1;ABLIM1;ABLIM1 ABLIM1;ABLIM1;ABLIM1	-161.948	0.000226963	0.0138474
936	16	30905768	2465	10	BCL7C BCL7C BCL7C BCL7C BCL7C;CTF1;CTF1 CTF1;CTF1 CTF1;CTF1 CTF1;CTF1 CTF1;CTF1 CTF1;CTF1	-161.862	0.000227339	0.0138565
937	16	4013337	1759	8	ADCY9 ADCY9 ADCY9 ADCY9 ADCY9 ADCY9 ADCY9 ADCY9	161.612	0.000228466	0.013909
938	2	145353012	983	2	AAA AAA	-161.583	0.000228654	0.013909
939	6	2970624	1473	6	SERPINB6 SERPINB6 SERPINB6 SERPINB6 SERPINB6;SERPINB6 SERPINB6	-161.432	0.000229969	0.0139426
940	2	225774214	928	2	DOCK10 DOCK10	-161.422	0.000229969	0.0139426
941	12	1946957	2629	8	CACNA2D4 CACNA2D4 CACNA2D4 CACNA2D4 CACNA2D4 CACNA2D4 CACNA2D4 CACNA2D4	-161.359	0.000230157	0.0139426
942	14	36989850	4166	15	NKX2-1;NKX2-1 NKX2-1;NKX2-1 NKX2-1;NKX2-1 NKX2-1;NKX2-1 NKX2-1 NKX2-1 AAA AAA AAA AAA AAA AAA AAA AAA AAA	161.334	0.000230345	0.0139426
943	16	71843559	691	3	AP1G1;AP1G1 AP1G1;AP1G1 AP1G1;AP1G1	-161.33	0.000230345	0.0139426
944	16	87734816	1246	8	LOC100129637 LOC100129637 LOC100129637 LOC100129637 LOC100129637 LOC100129637 LOC100129637 LOC100129637	161.251	0.000230909	0.0139444
945	5	141812398	900	2	AAA AAA	-161.232	0.000230909	0.0139444
946	17	35423405	1528	7	AAA AAA AAA AAA AAA AAA AAA	161.181	0.000231097	0.0139444
947	12	7167313	1841	9	C1S;C1S C1S;C1S C1S;C1S C1S;C1S C1S;C1S C1S;C1S;C1S;C1S C1S;C1S;C1S;C1S C1S;C1S C1S;C1S	-161.13	0.000231285	0.0139444
948	5	140772182	1357	10	PCDHGA4;PCDHGA6;PCDHGA1;PCDHGA5;PCDHGB1;PCDHGB4;PCDHGA3;PCDHGA8;PCDHGA2;PCDHGA8;PCDHGA7;PCDHGB2;PCDHGA8;PCDHGA8;PCDHGB3 PCDHGA4;PCDHGA6;PCDHGA1;PCDHGA5;PCDHGB1;PCDHGB4;PCDHGA3;PCDHGA8;PCDHGA2;PCDHGA8;PCDHGA7;PCDHGB2;PCDHGA8;PCDHGA8;PCDHGB3 PCDHGA4;PCDHGA6;PCDHGA1;PCDHGA5;PCDHGB1;PCDHGB4;PCDHGA3;PCDHGA8;PCDHGA2;PCDHGA8;PCDHGA7;PCDHGB2;PCDHGA8;PCDHGA8;PCDHGB3 PCDHGA4;PCDHGA6;PCDHGA1;PCDHGA5;PCDHGB1…	160.784	0.000233539	0.0140388
949	17	47089952	2320	10	IGF2BP1;IGF2BP1 IGF2BP1;IGF2BP1 IGF2BP1;IGF2BP1 IGF2BP1;IGF2BP1 IGF2BP1;IGF2BP1 IGF2BP1;IGF2BP1 IGF2BP1;IGF2BP1 IGF2BP1;IGF2BP1 IGF2BP1;IGF2BP1 IGF2BP1;IGF2BP1	-160.778	0.000233539	0.0140388
950	4	3390332	1163	4	RGS12;RGS12;RGS12 RGS12;RGS12;RGS12 RGS12;RGS12;RGS12 RGS12;RGS12;RGS12	-160.775	0.000233539	0.0140388
951	11	2920437	739	8	SLC22A18AS;SLC22A18 SLC22A18AS;SLC22A18 SLC22A18AS;SLC22A18 SLC22A18AS;SLC22A18 SLC22A18;SLC22A18AS SLC22A18;SLC22A18AS SLC22A18;SLC22A18AS SLC22A18AS;SLC22A18	-160.658	0.000234103	0.0140589
952	10	135091210	1985	5	ADAM8;ADAM8;ADAM8 ADAM8;ADAM8;ADAM8 AAA AAA TUBGCP2	-160.299	0.000236545	0.0141778
953	16	2740348	722	4	KCTD5 KCTD5 KCTD5 KCTD5	-160.221	0.000237297	0.0141786
954	14	54418851	974	3	BMP4;BMP4;BMP4 BMP4;BMP4;BMP4 BMP4;BMP4;BMP4	160.213	0.000237297	0.0141786
955	3	12937954	990	2	AAA IQSEC1;IQSEC1	-160.184	0.000237485	0.0141786
956	12	50677498	943	5	LIMA1;LIMA1 LIMA1;LIMA1 LIMA1;LIMA1 LIMA1;LIMA1 LIMA1;LIMA1	-160.142	0.000237485	0.0141786
957	16	1413159	3258	14	GNPTG UNKL UNKL UNKL UNKL UNKL UNKL UNKL UNKL UNKL UNKL UNKL UNKL UNKL	-160.073	0.000238048	0.0141984
958	6	29454557	808	13	MAS1L MAS1L MAS1L MAS1L MAS1L MAS1L MAS1L MAS1L MAS1L MAS1L MAS1L MAS1L MAS1L	-159.902	0.000239551	0.0142603
959	17	76875678	1317	5	TIMP2 TIMP2 TIMP2 TIMP2 TIMP2	-159.897	0.000239551	0.0142603
960	16	30721139	576	4	SNORA30;SRCAP SNORA30;SRCAP SNORA30;SRCAP SNORA30;SRCAP	-159.602	0.000240867	0.0142969
961	5	72595625	3340	19	AAA AAA AAA AAA AAA AAA AAA AAA AAA AAA AAA AAA AAA AAA AAA AAA AAA AAA AAA	159.596	0.000240867	0.0142969
962	19	847943	953	5	PRTN3 PRTN3 PRTN3 PRTN3 AAA	-159.573	0.000240867	0.0142969
963	4	159091837	716	4	FAM198B;FAM198B;FAM198B FAM198B;FAM198B;FAM198B FAM198B;FAM198B;FAM198B FAM198B;FAM198B;FAM198B	-159.391	0.000241994	0.0143361
964	19	17958825	1402	10	JAK3;JAK3 JAK3 JAK3 JAK3 JAK3 JAK3 JAK3 JAK3 JAK3 JAK3	-159.284	0.000241994	0.0143361
965	6	31704738	2563	15	CLIC1 CLIC1 CLIC1 CLIC1 CLIC1 CLIC1 AAA AAA AAA MSH5;MSH5;MSH5;MSH5 MSH5;MSH5;MSH5;MSH5 MSH5;MSH5;MSH5;MSH5 MSH5;MSH5;MSH5;MSH5 MSH5;MSH5;MSH5;MSH5 MSH5;MSH5;MSH5;MSH5	-159.22	0.00024237	0.0143444
966	2	7171869	642	6	RNF144A RNF144A RNF144A RNF144A RNF144A RNF144A	-159.15	0.000242745	0.0143528
967	11	63752267	1109	9	OTUB1;OTUB1 OTUB1;OTUB1 OTUB1;OTUB1 OTUB1;OTUB1 OTUB1;OTUB1 OTUB1;OTUB1 OTUB1;OTUB1 OTUB1;OTUB1 OTUB1;OTUB1;OTUB1	-159.082	0.000243497	0.0143696
968	9	136149908	2050	7	ABO ABO ABO ABO ABO ABO ABO	-158.885	0.000244061	0.0143696
969	18	20713759	1589	9	CABLES1 CABLES1 CABLES1;CABLES1 CABLES1;CABLES1 CABLES1;CABLES1 CABLES1;CABLES1 CABLES1;CABLES1 CABLES1;CABLES1 CABLES1;CABLES1	-158.787	0.000244436	0.0143696
970	16	3070630	3077	10	TNFRSF12A TNFRSF12A TNFRSF12A TNFRSF12A TNFRSF12A THOC6;THOC6 HCFC1R1;HCFC1R1;HCFC1R1;THOC6;THOC6 HCFC1R1;HCFC1R1;HCFC1R1;THOC6;THOC6 HCFC1R1;HCFC1R1;HCFC1R1;THOC6;THOC6 HCFC1R1;HCFC1R1;HCFC1R1;THOC6;THOC6	-158.781	0.000244436	0.0143696
971	13	95355117	3088	15	AAA AAA AAA AAA AAA AAA AAA AAA AAA AAA AAA AAA AAA AAA AAA	158.604	0.000244812	0.0143696
972	14	102676728	566	4	WDR20;WDR20;WDR20;WDR20 WDR20 WDR20 WDR20	-158.601	0.000244812	0.0143696
973	5	170734856	3418	20	TLX3 TLX3 TLX3 TLX3 TLX3 TLX3 TLX3 TLX3 TLX3 TLX3 TLX3 TLX3 TLX3;TLX3 TLX3 TLX3 TLX3 TLX3 TLX3 TLX3 TLX3	158.536	0.000245188	0.0143696
974	5	139040055	959	6	CXXC5 CXXC5 CXXC5 CXXC5 CXXC5 CXXC5	-158.498	0.000245376	0.0143696
975	21	47581042	1309	5	AAA C21orf56;C21orf56 C21orf56;C21orf56 C21orf56;C21orf56 C21orf56;C21orf56	158.474	0.000245376	0.0143696
976	7	65539547	882	2	ASL;ASL;ASL;ASL ASL;ASL;ASL;ASL	-158.472	0.000245376	0.0143696
977	16	66774626	867	2	DYNC1LI2 DYNC1LI2	-158.386	0.000245752	0.0143779
978	19	4634006	821	2	AAA AAA	-158.332	0.000246503	0.0143807
979	6	31025933	1072	7	HCG22 HCG22 HCG22 HCG22 HCG22 HCG22 HCG22	-158.326	0.000246503	0.0143807
980	6	29634336	1667	11	MOG;MOG;MOG;MOG;MOG;MOG;MOG;MOG;MOG;MOG;MOG MOG;MOG;MOG;MOG;MOG;MOG;MOG;MOG;MOG;MOG;MOG MOG;MOG;MOG;MOG;MOG;MOG;MOG;MOG;MOG;MOG;MOG MOG;MOG;MOG;MOG;MOG;MOG;MOG;MOG;MOG;MOG;MOG MOG;MOG;MOG;MOG;MOG;MOG;MOG;MOG;MOG;MOG;MOG MOG;MOG;MOG;MOG;MOG;MOG;MOG;MOG;MOG;MOG;MOG MOG;MOG;MOG;MOG;MOG;MOG;MOG;MOG;MOG;MOG;MOG MOG;MOG;MOG;MOG;MOG;MOG;MOG;MOG;MOG;MOG;MOG MOG;MOG;MOG;MOG;MOG;MOG;MOG;MOG;MOG;MOG;MOG MOG…	158.277	0.000246503	0.0143807
981	14	38677776	3335	12	SSTR1 SSTR1 SSTR1 SSTR1 SSTR1 SSTR1 SSTR1 SSTR1 SSTR1 SSTR1 SSTR1 SSTR1	158.113	0.000247255	0.0144107
982	5	671434	1411	3	TPPP TPPP TPPP	-158.065	0.00024763	0.0144107
983	6	31082534	1573	6	PSORS1C1 PSORS1C1;PSORS1C1 PSORS1C1 CDSN;PSORS1C1 CDSN;PSORS1C1 CDSN;PSORS1C1	-157.993	0.000248194	0.0144107
984	17	78417789	637	7	AAA AAA AAA AAA AAA AAA AAA	157.965	0.000248194	0.0144107
985	23	48684296	1904	7	AAA AAA AAA AAA ERAS ERAS ERAS	157.958	0.000248194	0.0144107
986	1	91190005	2798	23	AAA AAA AAA AAA AAA AAA AAA AAA AAA AAA AAA AAA AAA AAA AAA AAA AAA AAA AAA AAA AAA AAA AAA	157.857	0.00024857	0.0144188
987	11	822397	955	4	PNPLA2 PNPLA2 PNPLA2 PNPLA2	-157.729	0.000249509	0.0144596
988	13	97873877	761	8	MBNL2;MBNL2 MBNL2;MBNL2 MBNL2;MBNL2 MBNL2;MBNL2 MBNL2;MBNL2 MBNL2;MBNL2 MBNL2;MBNL2;MBNL2;MBNL2 MBNL2;MBNL2;MBNL2;MBNL2	-157.49	0.000250261	0.0144895
989	12	66356357	726	2	HMGA2 HMGA2	-157.322	0.0002512	0.0145301
990	13	111317935	705	6	CARS2 CARS2 CARS2 CARS2 CARS2 CARS2	-157.206	0.00025214	0.0145472
991	23	139583634	4061	21	AAA AAA AAA AAA AAA SOX3;SOX3 SOX3;SOX3 SOX3;SOX3 SOX3 SOX3 SOX3 SOX3 SOX3 SOX3 SOX3 SOX3 SOX3 SOX3 SOX3 SOX3 SOX3	157.083	0.000253079	0.0145472
992	1	39490535	1347	5	NDUFS5 NDUFS5 NDUFS5 NDUFS5 NDUFS5	-157.079	0.000253079	0.0145472
993	10	101089149	2332	6	CNNM1 CNNM1 CNNM1 CNNM1 CNNM1 CNNM1	157.061	0.000253267	0.0145472
994	1	45769557	1091	4	LOC400752 LOC400752 LOC400752 LOC400752	-156.957	0.000253643	0.0145472
995	21	43185674	1553	7	RIPK4 RIPK4 RIPK4 RIPK4 RIPK4 RIPK4 RIPK4;RIPK4	156.938	0.000253643	0.0145472
996	2	121105175	3563	14	INHBB INHBB INHBB INHBB INHBB INHBB INHBB INHBB INHBB INHBB INHBB INHBB INHBB INHBB	156.937	0.000253643	0.0145472
997	10	129535458	1203	8	FOXI2 FOXI2 FOXI2 FOXI2 FOXI2 FOXI2 FOXI2 FOXI2	156.869	0.000253643	0.0145472
998	17	40116432	2125	8	TTC25 TTC25 TTC25;CNP CNP CNP CNP CNP CNP	-156.841	0.000254206	0.0145472
999	1	1360970	2321	9	TMEM88B TMEM88B TMEM88B TMEM88B TMEM88B TMEM88B TMEM88B AAA AAA	156.795	0.000254206	0.0145472
1000	6	166073666	5177	19	PDE10A;PDE10A PDE10A;PDE10A PDE10A;PDE10A PDE10A;PDE10A PDE10A;PDE10A PDE10A;PDE10A;PDE10A PDE10A;PDE10A;PDE10A;PDE10A PDE10A;PDE10A;PDE10A;PDE10A PDE10A;PDE10A PDE10A;PDE10A PDE10A;PDE10A PDE10A;PDE10A PDE10A;PDE10A AAA AAA AAA AAA AAA AAA	156.777	0.000254582	0.0145472
1001	17	77805596	1605	6	AAA AAA AAA AAA AAA CBX4	156.766	0.000254582	0.0145472
1002	8	146274733	991	2	AAA AAA	-156.633	0.000255334	0.014563
1003	1	64058180	872	8	PGM1 PGM1 PGM1 PGM1 PGM1 PGM1 PGM1;PGM1 PGM1;PGM1	-156.605	0.000255334	0.014563
1004	22	38201496	1163	6	H1F0;H1F0 H1F0 H1F0 H1F0 GCAT;H1F0;H1F0 GCAT;H1F0;H1F0	-156.239	0.0002574	0.014637
1005	3	148708241	688	3	GYG1 GYG1 GYG1	-156.235	0.0002574	0.014637
1006	17	80376884	988	4	C17orf101;C17orf101;HEXDC C17orf101;C17orf101;HEXDC C17orf101;C17orf101;HEXDC HEXDC;C17orf101;C17orf101	-156.145	0.000257588	0.014637
1007	11	3177622	700	6	OSBPL5;OSBPL5;OSBPL5 OSBPL5;OSBPL5;OSBPL5 OSBPL5;OSBPL5;OSBPL5 OSBPL5;OSBPL5;OSBPL5 OSBPL5;OSBPL5;OSBPL5 OSBPL5;OSBPL5;OSBPL5	-156.1	0.000258152	0.0146555
1008	16	89460751	983	2	ANKRD11 ANKRD11	-155.887	0.000259655	0.0147135
1009	19	5838729	1172	8	FUT6;FUT6;FUT6;FUT6 FUT6;FUT6;FUT6;FUT6 FUT6;FUT6;FUT6;FUT6 FUT6;FUT6;FUT6;FUT6 FUT6;FUT6;FUT6;FUT6 FUT6;FUT6;FUT6;FUT6 FUT6;FUT6;FUT6;FUT6 FUT6;FUT6	-155.77	0.000260219	0.014717
1010	2	99438540	993	3	C2orf55 C2orf55 C2orf55	155.732	0.000260594	0.014717
1011	6	2840792	1347	6	SERPINB1 SERPINB1 SERPINB1 SERPINB1 SERPINB1 SERPINB1	-155.721	0.000260594	0.014717
1012	19	49015582	982	2	LMTK3 LMTK3	-155.676	0.000260782	0.014717
1013	1	155176341	1907	8	THBS3 THBS3 THBS3 THBS3;MTX1;MTX1 THBS3;MTX1;MTX1 MTX1;THBS3;MTX1 MTX1;THBS3;MTX1 MTX1;THBS3;MTX1	-155.647	0.00026097	0.014717
1014	8	22852095	1186	4	RHOBTB2;RHOBTB2 RHOBTB2;RHOBTB2 RHOBTB2;RHOBTB2 RHOBTB2;RHOBTB2	-155.625	0.000261158	0.014717
1015	4	81117016	1327	6	PRDM8 PRDM8;PRDM8 PRDM8;PRDM8 PRDM8;PRDM8 PRDM8;PRDM8 PRDM8;PRDM8	-155.57	0.000261722	0.0147352
1016	6	20211373	896	3	MBOAT1 MBOAT1 MBOAT1	-155.296	0.000263601	0.0147442
1017	12	113660045	1225	3	TPCN1;TPCN1;IQCD TPCN1;TPCN1 TPCN1;TPCN1	-155.262	0.000263601	0.0147442
1018	1	10271217	968	3	KIF1B;KIF1B KIF1B;KIF1B KIF1B;KIF1B	-155.261	0.000263601	0.0147442
1019	17	78685224	929	2	RPTOR;RPTOR RPTOR;RPTOR	-155.251	0.000263601	0.0147442
1020	2	113884734	1104	4	IL1RN;IL1RN;IL1RN;IL1RN IL1RN;IL1RN;IL1RN;IL1RN IL1RN;IL1RN;IL1RN;IL1RN IL1RN;IL1RN;IL1RN;IL1RN	-155.233	0.000263788	0.0147442
1021	4	108636320	857	2	PAPSS1 PAPSS1	-155.119	0.000263976	0.0147442
1022	4	39482373	821	7	LOC401127 LOC401127 LOC401127 LOC401127 LOC401127 LOC401127 LOC401127	-155.075	0.000264352	0.0147442
1023	6	39193352	1667	3	KCNK5 KCNK5 KCNK5	-155.071	0.000264352	0.0147442
1024	14	61120783	4667	17	AAA AAA AAA AAA AAA AAA AAA AAA AAA AAA AAA AAA AAA AAA AAA AAA AAA	154.978	0.000265479	0.0147442
1025	3	109056349	1215	6	DPPA4 DPPA4 DPPA4 DPPA4 DPPA4 DPPA4	-154.97	0.000265479	0.0147442
1026	10	105209452	2784	9	CALHM2;CALHM2 CALHM2;CALHM2 CALHM2;CALHM2 CALHM2;CALHM2 CALHM2;CALHM2 CALHM2;CALHM2 CALHM2;CALHM2 CALHM2;CALHM2;CALHM2 CALHM2;CALHM2	-154.963	0.000265479	0.0147442
1027	11	59823993	548	7	MS4A3;MS4A3;MS4A3 MS4A3;MS4A3;MS4A3 MS4A3;MS4A3;MS4A3 MS4A3;MS4A3;MS4A3;MS4A3;MS4A3;MS4A3 MS4A3;MS4A3;MS4A3;MS4A3;MS4A3;MS4A3 MS4A3;MS4A3;MS4A3;MS4A3;MS4A3;MS4A3 MS4A3;MS4A3;MS4A3	-154.844	0.000265479	0.0147442
1028	13	114874288	1124	7	RASA3 RASA3 RASA3 RASA3 RASA3 RASA3 RASA3	154.819	0.000265667	0.0147442
1029	13	67800905	646	3	PCDH9;PCDH9 PCDH9;PCDH9 PCDH9;PCDH9	-154.703	0.000266043	0.0147442
1030	7	36764019	1590	7	AOAH;AOAH AOAH;AOAH AOAH;AOAH AOAH AOAH AOAH AOAH	-154.697	0.000266043	0.0147442
1031	20	21376337	2223	14	NKX2-4 NKX2-4 NKX2-4 NKX2-4 NKX2-4;NKX2-4 NKX2-4 NKX2-4 NKX2-4 NKX2-4 NKX2-4 NKX2-4 NKX2-4 NKX2-4 NKX2-4	154.59	0.000266795	0.0147442
1032	1	153799869	830	2	GATAD2B GATAD2B	-154.57	0.000266795	0.0147442
1033	5	76932016	3064	15	OTP OTP OTP OTP OTP OTP OTP OTP OTP;OTP OTP;OTP OTP OTP OTP OTP OTP	154.541	0.000266982	0.0147442
1034	19	42258336	1059	4	CEACAM6 CEACAM6 CEACAM6 CEACAM6	-154.528	0.000267358	0.0147442
1035	11	124438770	1362	5	OR8A1 OR8A1 OR8A1 OR8A1 OR8A1	-154.502	0.000267546	0.0147442
1036	3	159942181	651	3	LOC401097 LOC401097 LOC401097	-154.45	0.000267922	0.0147442
1037	23	119442797	3067	18	FAM70A;FAM70A;FAM70A FAM70A;FAM70A;FAM70A FAM70A;FAM70A;FAM70A FAM70A;FAM70A;FAM70A FAM70A;FAM70A;FAM70A FAM70A;FAM70A;FAM70A FAM70A;FAM70A;FAM70A FAM70A;FAM70A;FAM70A FAM70A;FAM70A;FAM70A FAM70A;FAM70A;FAM70A FAM70A;FAM70A;FAM70A;FAM70A;FAM70A;FAM70A FAM70A;FAM70A;FAM70A;FAM70A;FAM70A;FAM70A FAM70A;FAM70A;FAM70A;FAM70A;FAM70A;FAM70A FAM70A;FAM70A;FAM70A FAM70A;FAM70A;FAM70A FAM70A;FAM70A;FAM70A …	154.414	0.00026811	0.0147442
1038	1	200993709	1269	3	KIF21B KIF21B AAA	-154.392	0.00026811	0.0147442
1039	8	79717627	1388	6	IL7;IL7 IL7 IL7 IL7 IL7 IL7	-154.291	0.000268861	0.0147442
1040	1	53306959	2302	9	ZYG11A ZYG11A ZYG11A ZYG11A ZYG11A ZYG11A ZYG11A ZYG11A ZYG11A	154.288	0.000268861	0.0147442
1041	7	142493732	863	10	AAA AAA AAA AAA AAA AAA AAA AAA AAA AAA	154.269	0.000268861	0.0147442
1042	13	20986392	1125	3	CRYL1 CRYL1 CRYL1	-154.264	0.000268861	0.0147442
1043	1	158147446	1782	6	AAA AAA AAA AAA CD1D CD1D	-154.078	0.000269989	0.0147795
1044	10	114574152	1529	5	VTI1A VTI1A VTI1A VTI1A VTI1A	-154.027	0.000269989	0.0147795
1045	7	2607139	2093	7	IQCE;IQCE IQCE;IQCE IQCE;IQCE IQCE;IQCE IQCE;IQCE IQCE;IQCE IQCE;IQCE	-153.936	0.00027074	0.0148075
1046	12	6601357	3714	17	MRPL51 MRPL51;NCAPD2 NCAPD2;MRPL51;MRPL51 NCAPD2;MRPL51;MRPL51 NCAPD2;MRPL51 NCAPD2;MRPL51 NCAPD2;MRPL51 NCAPD2;MRPL51 MRPL51;NCAPD2 NCAPD2;MRPL51 NCAPD2;MRPL51 NCAPD2;MRPL51 NCAPD2;MRPL51 NCAPD2;MRPL51 NCAPD2 NCAPD2 NCAPD2	-153.883	0.000271116	0.0148118
1047	16	1507265	2850	9	CLCN7;CLCN7 CLCN7;CLCN7 CLCN7;CLCN7 CLCN7;CLCN7 CLCN7;CLCN7 CLCN7;CLCN7 CLCN7;CLCN7 CLCN7;CLCN7 CLCN7;CLCN7	153.855	0.000271304	0.0148118
1048	2	38892309	1889	11	GALM GALM GALM GALM GALM GALM GALM;GALM GALM;GALM GALM;GALM GALM GALM	-153.777	0.000272055	0.0148396
1049	2	113956255	786	5	PSD4;LOC440839 PSD4;LOC440839 PSD4;LOC440839 PSD4;LOC440839 PSD4;LOC440839	-153.747	0.000272619	0.0148439
1050	2	223174977	2808	16	AAA AAA AAA AAA AAA AAA AAA AAA AAA AAA AAA AAA AAA AAA AAA AAA	153.732	0.000272619	0.0148439
1051	16	3181972	2305	5	AAA AAA AAA ZNF213;ZNF213 ZNF213;ZNF213	-153.54	0.00027431	0.0149065
1052	11	117695486	1257	6	FXYD2;FXYD2;FXYD2 FXYD2;FXYD2;FXYD2 FXYD2;FXYD2;FXYD2 FXYD2;FXYD2;FXYD2 FXYD2;FXYD2;FXYD2 FXYD2;FXYD2;FXYD2	-153.521	0.000274498	0.0149065
1053	8	99129674	1323	7	POP1;POP1;HRSP12;POP1 POP1;POP1;HRSP12;POP1 POP1;POP1;HRSP12;POP1 POP1;POP1;HRSP12;POP1 POP1;POP1;HRSP12;POP1 POP1;POP1;HRSP12;POP1 POP1;POP1;POP1	-153.335	0.000277692	0.0150572
1054	17	48153934	422	3	ITGA3;ITGA3 ITGA3;ITGA3 ITGA3;ITGA3	153.311	0.00027788	0.0150572
1055	9	124461412	2045	8	DAB2IP DAB2IP DAB2IP DAB2IP DAB2IP DAB2IP DAB2IP DAB2IP	-153.293	0.000278068	0.0150572
1056	5	140187240	2308	6	PCDHA2;PCDHA1;PCDHA1;PCDHA4;PCDHA3;PCDHA4 PCDHA2;PCDHA1;PCDHA1;PCDHA4;PCDHA3;PCDHA4 PCDHA2;PCDHA1;PCDHA1;PCDHA4;PCDHA3;PCDHA4 PCDHA2;PCDHA1;PCDHA1;PCDHA4;PCDHA3;PCDHA4 PCDHA2;PCDHA1;PCDHA1;PCDHA4;PCDHA3;PCDHA4 PCDHA2;PCDHA1;PCDHA1;PCDHA3;PCDHA4	153.288	0.000278255	0.0150572
1057	19	48697722	910	3	AAA AAA AAA	153.093	0.000279758	0.0151219
1058	16	17561865	1095	3	XYLT1 XYLT1 XYLT1	-153.032	0.000279946	0.0151219
1059	7	99767134	1751	3	GAL3ST4 GPC2 GPC2	-152.978	0.000280322	0.0151225
1060	16	85063708	965	3	KIAA0513 KIAA0513 KIAA0513	-152.955	0.00028051	0.0151225
1061	12	49627010	924	4	AAA AAA AAA AAA	-152.945	0.000280698	0.0151225
1062	23	17392798	3058	15	NHS NHS NHS NHS NHS NHS NHS NHS;NHS NHS;NHS NHS NHS NHS NHS NHS NHS	152.875	0.000281074	0.0151295
1063	1	16159484	2189	5	AAA AAA FLJ37453 FLJ37453 FLJ37453	-152.622	0.00028314	0.015201
1064	9	141016791	666	3	CACNA1B CACNA1B CACNA1B	-152.577	0.00028314	0.015201
1065	22	23922378	1232	6	IGLL1;IGLL1;IGLL1;IGLL1 IGLL1;IGLL1;IGLL1;IGLL1 IGLL1;IGLL1 IGLL1;IGLL1 IGLL1;IGLL1 IGLL1;IGLL1	-152.549	0.000283704	0.015201
1066	1	59040648	759	2	AAA TACSTD2;TACSTD2	-152.536	0.000283892	0.015201
1067	16	67232180	1803	10	ELMO3;E2F4 ELMO3;E2F4 ELMO3;E2F4 ELMO3;E2F4 ELMO3 ELMO3 ELMO3 ELMO3 ELMO3 ELMO3	-152.536	0.000283892	0.015201
1068	7	116449640	818	2	AAA AAA	-152.529	0.000283892	0.015201
1069	1	114429815	1088	5	BCL2L15 BCL2L15 BCL2L15;BCL2L15 BCL2L15 BCL2L15	-152.505	0.000284268	0.0152079
1070	7	158750244	2193	8	AAA AAA AAA AAA AAA AAA AAA AAA	152.373	0.000285207	0.0152448
1071	15	49715342	1303	4	C15orf33;FGF7 C15orf33;FGF7 C15orf33;FGF7 FGF7;C15orf33	-152.292	0.000285583	0.0152516
1072	3	108896099	1023	4	C3orf66 C3orf66 C3orf66 C3orf66	-152.213	0.000286522	0.0152718
1073	7	1981314	1019	3	MAD1L1;MAD1L1;MAD1L1 MAD1L1;MAD1L1;MAD1L1 MAD1L1;MAD1L1;MAD1L1	-152.206	0.00028671	0.0152718
1074	2	172950397	3528	20	DLX1;DLX1;DLX1;DLX1 DLX1;DLX1 DLX1;DLX1 DLX1;DLX1 DLX1;DLX1 DLX1;DLX1 DLX1;DLX1 DLX1;DLX1 DLX1;DLX1 DLX1;DLX1 DLX1;DLX1 DLX1;DLX1 DLX1;DLX1 DLX1;DLX1 DLX1;DLX1 DLX1;DLX1 DLX1;DLX1 DLX1;DLX1 DLX1;DLX1 DLX1;DLX1	152.141	0.000287086	0.0152755
1075	22	51065435	959	3	ARSA;ARSA;ARSA;ARSA;ARSA ARSA;ARSA;ARSA;ARSA;ARSA ARSA;ARSA;ARSA;ARSA;ARSA;ARSA;ARSA;ARSA;ARSA	-151.964	0.000287837	0.0152755
1076	18	43302872	1580	6	SLC14A1;SLC14A1;SLC14A1 SLC14A1;SLC14A1;SLC14A1 SLC14A1;SLC14A1;SLC14A1 SLC14A1;SLC14A1;SLC14A1 SLC14A1;SLC14A1;SLC14A1 SLC14A1;SLC14A1;SLC14A1	-151.927	0.000288025	0.0152755
1077	13	31308509	1290	5	ALOX5AP ALOX5AP ALOX5AP ALOX5AP ALOX5AP	-151.912	0.000288025	0.0152755
1078	19	15120922	1302	15	CCDC105 CCDC105 CCDC105 CCDC105 CCDC105 CCDC105 CCDC105 CCDC105 CCDC105;CCDC105 CCDC105;CCDC105 CCDC105 CCDC105 CCDC105 CCDC105 CCDC105	151.874	0.000288025	0.0152755
1079	3	49459143	1378	10	AMT;AMT;AMT;AMT;AMT AMT;AMT;AMT;NICN1;AMT;AMT AMT;AMT;AMT;NICN1;AMT;AMT;AMT;AMT;AMT;AMT AMT;AMT;AMT;NICN1;AMT;AMT;AMT;AMT;AMT;AMT AMT;AMT;AMT;NICN1;AMT;AMT;AMT;AMT;AMT;AMT AMT;AMT;AMT;NICN1;AMT;AMT;AMT;AMT;AMT;AMT AMT;AMT;AMT;AMT;NICN1;AMT AMT;AMT;AMT;AMT;NICN1;AMT AMT;AMT;AMT;AMT;NICN1;AMT AMT;AMT;AMT;NICN1;AMT;AMT	-151.806	0.000288777	0.0152889
1080	11	47281370	1655	6	NR1H3;NR1H3;NR1H3 NR1H3;NR1H3;NR1H3 NR1H3;NR1H3;NR1H3 NR1H3;NR1H3;NR1H3 NR1H3;NR1H3;NR1H3 NR1H3;NR1H3;NR1H3	-151.804	0.000288777	0.0152889
1081	16	1544179	1600	6	TELO2 TELO2 TELO2 TELO2 TELO2 TELO2	-151.696	0.000290092	0.0153452
1082	5	95170684	1015	4	AAA AAA AAA AAA	-151.66	0.000290468	0.0153485
1083	5	176165781	1502	5	AAA AAA AAA AAA AAA	151.519	0.000290656	0.0153485
1084	23	132090141	2631	10	HS6ST2;HS6ST2 HS6ST2;HS6ST2 HS6ST2;HS6ST2 HS6ST2;HS6ST2 HS6ST2;HS6ST2 HS6ST2;HS6ST2 HS6ST2;HS6ST2 HS6ST2;HS6ST2 HS6ST2;HS6ST2 HS6ST2;HS6ST2	151.44	0.000291407	0.015375
1085	1	155295093	973	3	RUSC1;RUSC1;RUSC1;C1orf104;RUSC1 RUSC1;RUSC1;RUSC1;C1orf104;RUSC1 RUSC1;RUSC1;RUSC1;RUSC1	-151.231	0.000292722	0.0154311
1086	9	5509642	855	2	PDCD1LG2 PDCD1LG2	-151.069	0.000294038	0.0154738
1087	16	49525727	1047	4	ZNF423 ZNF423 ZNF423 ZNF423	-151.067	0.000294038	0.0154738
1088	11	66336132	983	7	CTSF CTSF CTSF CTSF CTSF CTSF CTSF	-151.009	0.000294977	0.0155099
1089	17	46618614	1733	8	AAA AAA AAA AAA AAA AAA HOXB2 HOXB2	-150.886	0.000296104	0.0155558
1090	5	141227950	2037	5	AAA AAA AAA AAA AAA	-150.782	0.000297983	0.0156375
1091	1	7841722	684	5	AAA AAA AAA AAA AAA	-150.748	0.000298171	0.0156375
1092	17	38083958	1272	8	ORMDL3 ORMDL3 ORMDL3 ORMDL3 ORMDL3 ORMDL3 ORMDL3 ORMDL3	-150.626	0.000300801	0.015762
1093	5	42953543	1209	5	AAA AAA AAA AAA AAA	150.57	0.000301553	0.0157879
1094	6	3742668	861	6	C6orf145 C6orf145 C6orf145 C6orf145 C6orf145 C6orf145	-150.49	0.000302117	0.0158039
1095	8	121824488	982	5	SNTB1 SNTB1 SNTB1 SNTB1 SNTB1	-150.395	0.000303244	0.0158493
1096	10	118895568	2514	15	VAX1;VAX1 VAX1;VAX1 VAX1;VAX1 VAX1;VAX1 VAX1;VAX1 VAX1;VAX1 VAX1;VAX1 VAX1;VAX1 VAX1;VAX1 VAX1;VAX1 VAX1;VAX1 VAX1;VAX1 VAX1;VAX1 VAX1;VAX1 VAX1;VAX1	150.335	0.000303808	0.0158615
1097	20	21487412	3253	8	AAA AAA AAA AAA AAA AAA AAA AAA	150.258	0.000303995	0.0158615
1098	8	102503944	2691	18	GRHL2 GRHL2 GRHL2 GRHL2 GRHL2 GRHL2 GRHL2 GRHL2 GRHL2 GRHL2;GRHL2 GRHL2;GRHL2 GRHL2 GRHL2 GRHL2 GRHL2 GRHL2 GRHL2 GRHL2	150.037	0.000305686	0.0159077
1099	6	31088188	2741	10	CDSN;PSORS1C1 CDSN;CDSN;PSORS1C1 CDSN;PSORS1C1 CDSN;PSORS1C1 CDSN;PSORS1C1 CDSN;PSORS1C1 CDSN;PSORS1C1 PSORS1C1 PSORS1C1 PSORS1C1	-150.036	0.000305686	0.0159077
1100	23	50212149	2324	14	DGKK DGKK DGKK DGKK DGKK DGKK;DGKK DGKK DGKK DGKK DGKK DGKK DGKK DGKK DGKK	149.988	0.000305874	0.0159077
1101	9	129243551	1695	4	FAM125B FAM125B FAM125B FAM125B	-149.962	0.00030625	0.0159077
1102	22	50982905	1692	5	AAA AAA AAA AAA AAA	-149.936	0.000306438	0.0159077
1103	8	41164679	2599	12	SFRP1 SFRP1 SFRP1 SFRP1 SFRP1 SFRP1;SFRP1 SFRP1 SFRP1 SFRP1 SFRP1 SFRP1 SFRP1	149.92	0.000306438	0.0159077
1104	16	73090646	919	4	ZFHX3 ZFHX3 ZFHX3 ZFHX3	-149.788	0.000307189	0.0159257
1105	1	156260918	923	7	TMEM79;TMEM79 TMEM79;TMEM79 TMEM79;TMEM79 TMEM79;TMEM79 TMEM79;TMEM79 TMEM79;TMEM79 TMEM79;TMEM79	-149.768	0.000307377	0.0159257
1106	1	162531726	776	2	UAP1 UAP1	-149.753	0.000307565	0.0159257
1107	11	66310467	955	4	ZDHHC24 ZDHHC24 ZDHHC24 ZDHHC24	-149.635	0.000308129	0.0159302
1108	9	126128143	1423	3	CRB2 CRB2 CRB2	149.578	0.000308693	0.0159302
1109	17	16322482	999	2	TRPV2 TRPV2	-149.568	0.000308693	0.0159302
1110	17	26708226	547	3	SARM1 SARM1 SARM1	149.539	0.000308693	0.0159302
1111	17	7017968	1316	5	ASGR2;ASGR2;ASGR2;ASGR2;ASGR2;ASGR2;ASGR2 ASGR2;ASGR2;ASGR2;ASGR2 ASGR2;ASGR2;ASGR2;ASGR2 ASGR2;ASGR2;ASGR2 ASGR2;ASGR2;ASGR2	-149.494	0.000309444	0.0159481
1112	13	20989142	1101	6	CRYL1 CRYL1 CRYL1 CRYL1 CRYL1 CRYL1	149.465	0.000309632	0.0159481
1113	16	2660277	1345	4	LOC652276 LOC652276 LOC652276 LOC652276	-149.428	0.00030982	0.0159481
1114	17	80828586	2336	10	TBCD TBCD TBCD TBCD TBCD TBCD TBCD TBCD TBCD TBCD	149.269	0.000311135	0.015968
1115	2	134976155	986	2	AAA AAA	-149.248	0.000311323	0.015968
1116	2	28617612	1482	4	FOSL2 FOSL2 FOSL2 FOSL2	-149.203	0.000311511	0.015968
1117	23	68723670	2359	15	FAM155B FAM155B FAM155B FAM155B FAM155B FAM155B FAM155B FAM155B FAM155B FAM155B;FAM155B FAM155B;FAM155B FAM155B FAM155B FAM155B FAM155B	149.198	0.000311511	0.015968
1118	2	38830276	1300	7	HNRPLL;HNRPLL HNRPLL;HNRPLL HNRPLL;HNRPLL HNRPLL;HNRPLL HNRPLL;HNRPLL HNRPLL;HNRPLL HNRPLL;HNRPLL	-149.18	0.000311511	0.015968
1119	11	66314359	1511	6	ACTN3;ZDHHC24 ACTN3;ZDHHC24 ACTN3;ZDHHC24 ACTN3 ACTN3 ACTN3	149.102	0.000312638	0.0160124
1120	6	33873691	3713	12	AAA AAA AAA AAA AAA AAA AAA AAA AAA AAA AAA AAA	-149.037	0.000313202	0.0160262
1121	19	30206591	1946	6	C19orf12;C19orf12 C19orf12;C19orf12 C19orf12;C19orf12 C19orf12;C19orf12 C19orf12 AAA	-148.983	0.000313765	0.0160262
1122	23	40015196	2073	6	BCOR;BCOR BCOR;BCOR BCOR;BCOR BCOR;BCOR BCOR;BCOR BCOR;BCOR	-148.931	0.000313765	0.0160262
1123	19	1101716	2030	5	AAA GPX4;GPX4 GPX4;GPX4 GPX4;GPX4;GPX4 GPX4;GPX4;GPX4	-148.878	0.000313953	0.0160262
1124	12	76413973	756	3	AAA AAA AAA	-148.697	0.000315081	0.0160665
1125	12	8275205	1513	4	CLEC4A;CLEC4A;CLEC4A;CLEC4A CLEC4A;CLEC4A;CLEC4A;CLEC4A CLEC4A;CLEC4A;CLEC4A;CLEC4A CLEC4A;CLEC4A;CLEC4A;CLEC4A	-148.671	0.000315268	0.0160665
1126	11	45671015	1521	6	CHST1 CHST1 CHST1 CHST1 CHST1 CHST1	148.579	0.000316208	0.0160876
1127	1	159172620	1381	4	CADM3;CADM3 DARC DARC DARC;DARC	-148.558	0.000316208	0.0160876
1128	19	18343302	1218	6	PDE4C PDE4C PDE4C PDE4C PDE4C PDE4C	148.386	0.000317147	0.0160881
1129	8	20169916	443	2	AAA AAA	-148.367	0.000317147	0.0160881
1130	1	156393461	1266	3	C1orf61 C1orf61 C1orf61	148.317	0.000317711	0.0160881
1131	5	156690796	2027	6	AAA CYFIP2;CYFIP2 CYFIP2;CYFIP2 CYFIP2;CYFIP2 CYFIP2;CYFIP2 CYFIP2;CYFIP2	-148.106	0.00031865	0.0160881
1132	2	9564248	794	3	ITGB1BP1;ITGB1BP1;CPSF3 ITGB1BP1;ITGB1BP1;CPSF3 ITGB1BP1;ITGB1BP1;CPSF3	-148.059	0.000318838	0.0160881
1133	1	854951	3411	13	FLJ39609 FLJ39609 FLJ39609 FLJ39609 FLJ39609 FLJ39609 FLJ39609 FLJ39609 AAA AAA AAA AAA AAA	-148.038	0.000318838	0.0160881
1134	21	43346184	1824	6	C2CD2;C2CD2 C2CD2;C2CD2 C2CD2;C2CD2 C2CD2;C2CD2 C2CD2;C2CD2 C2CD2;C2CD2	-148.038	0.000318838	0.0160881
1135	22	39547181	1080	3	CBX7 CBX7 CBX7	-147.881	0.000319778	0.0160881
1136	22	40814431	1471	5	MKL1 MKL1 MKL1 MKL1 MKL1	147.876	0.000319966	0.0160881
1137	6	31582285	946	4	AIF1;AIF1 AIF1;AIF1;AIF1 AIF1;AIF1;AIF1 AIF1;AIF1;AIF1	-147.833	0.000320341	0.0160881
1138	14	102973717	2854	14	ANKRD9 ANKRD9 ANKRD9 ANKRD9 ANKRD9 ANKRD9 ANKRD9 ANKRD9;ANKRD9 ANKRD9 ANKRD9 ANKRD9 ANKRD9 ANKRD9 ANKRD9	147.765	0.000320905	0.0160881
1139	14	23304823	1118	6	MMP14 MMP14 MMP14 MMP14 MMP14;MMP14 MMP14;MMP14	-147.676	0.000320905	0.0160881
1140	7	153583318	2812	13	DPP6 DPP6 DPP6 DPP6 DPP6;DPP6 DPP6;DPP6 DPP6;DPP6 DPP6;DPP6 DPP6 DPP6 DPP6 DPP6 DPP6	147.592	0.000321657	0.0160881
1141	5	149979572	954	5	SYNPO SYNPO SYNPO SYNPO SYNPO	-147.579	0.000321844	0.0160881
1142	14	65007437	2270	8	HSPA2;HSPA2 HSPA2;HSPA2 HSPA2 HSPA2 HSPA2 HSPA2 HSPA2;HSPA2 HSPA2;HSPA2	147.549	0.000322032	0.0160881
1143	20	748992	628	8	C20orf54;C20orf54 C20orf54;C20orf54 C20orf54 C20orf54 C20orf54 C20orf54 C20orf54 C20orf54	-147.446	0.00032222	0.0160881
1144	7	124570130	1089	4	POT1;POT1;POT1;POT1;POT1 POT1;POT1;POT1;POT1;POT1 POT1;POT1;POT1;POT1;POT1 POT1;POT1;POT1;POT1;POT1	-147.439	0.000322408	0.0160881
1145	9	96079169	1624	4	WNK2 WNK2 WNK2 C9orf129;WNK2	-147.422	0.000322596	0.0160881
1146	19	10415557	593	2	ZGLP1 ZGLP1	-147.401	0.000322596	0.0160881
1147	1	18806982	2782	13	KLHDC7A KLHDC7A KLHDC7A KLHDC7A KLHDC7A KLHDC7A KLHDC7A KLHDC7A KLHDC7A KLHDC7A KLHDC7A KLHDC7A KLHDC7A	147.377	0.000322784	0.0160881
1148	8	1712007	1005	5	CLN8;CLN8 CLN8 CLN8 CLN8 CLN8	-147.375	0.000322784	0.0160881
1149	1	53556482	1584	3	SLC1A7 SLC1A7 SLC1A7	-147.374	0.000322784	0.0160881
1150	11	810321	2257	8	SNORA52;RPLP2 SNORA52;RPLP2 RPLP2;SNORA52 RPLP2;SNORA52 RPLP2;SNORA52 RPLP2;SNORA52 SNORA52;RPLP2 RPLP2	-147.349	0.000323347	0.0161031
1151	15	69754609	567	4	AAA AAA AAA AAA	-147.317	0.000323723	0.016105
1152	16	88102758	871	6	BANP;BANP BANP;BANP BANP;BANP BANP;BANP BANP;BANP BANP;BANP	147.292	0.000323911	0.016105
1153	17	17874183	985	2	TOM1L2;TOM1L2 TOM1L2;LRRC48;LRRC48;LRRC48;LRRC48;TOM1L2	-147.166	0.000325038	0.0161218
1154	9	130564509	1648	4	FPGS;FPGS FPGS;FPGS FPGS;FPGS FPGS;FPGS	-147.154	0.000325038	0.0161218
1155	10	105420501	979	6	SH3PXD2A SH3PXD2A SH3PXD2A SH3PXD2A SH3PXD2A SH3PXD2A	-147.047	0.00032579	0.016146
1156	22	39712633	2592	17	RPL3;SNORD83A;RPL3 RPL3;SNORD83A;RPL3 RPL3;SNORD83A;RPL3 RPL3;RNU86;RPL3 RPL3;RNU86;RPL3 RPL3;RNU86;RPL3 RPL3;RNU86;RPL3 RPL3;RNU86;RPL3 RPL3;RNU86;RPL3 RPL3;RPL3;RNU86 RPL3;RPL3;RNU86 RPL3;RPL3;RNU86 RPL3;SNORD43;RPL3 SNORD43;RPL3;RPL3 SNORD43;RPL3;RPL3 SNORD43;RPL3;RPL3 SNORD43;RPL3;RPL3	-146.958	0.000326729	0.0161664
1157	5	179777565	2099	7	GFPT2 GFPT2 GFPT2 GFPT2 GFPT2 GFPT2 GFPT2	146.658	0.00032936	0.0162834
1158	13	53774217	2042	8	AAA AAA AAA AAA AAA AAA AAA AAA	146.538	0.000330675	0.0163051
1159	2	16845412	2576	7	FAM49A FAM49A FAM49A FAM49A FAM49A FAM49A FAM49A	-146.535	0.000330675	0.0163051
1160	19	56146301	1736	4	AAA AAA AAA AAA	-146.488	0.000330675	0.0163051
1161	16	89069935	968	7	AAA AAA AAA AAA AAA AAA AAA	-146.446	0.000330863	0.0163051
1162	20	2516502	1111	7	TMC2 TMC2 TMC2 TMC2 TMC2 TMC2 TMC2	146.393	0.000331802	0.0163242
1163	16	85646973	2053	7	KIAA0182;KIAA0182;KIAA0182 KIAA0182;KIAA0182 KIAA0182;KIAA0182 KIAA0182;KIAA0182 KIAA0182;KIAA0182 KIAA0182;KIAA0182 KIAA0182;KIAA0182	-146.392	0.000331802	0.0163242
1164	1	155106882	1222	6	EFNA1;EFNA1;RAG1AP1;RAG1AP1;RAG1AP1 RAG1AP1;RAG1AP1;RAG1AP1 RAG1AP1;RAG1AP1;RAG1AP1 RAG1AP1;RAG1AP1;RAG1AP1 RAG1AP1;RAG1AP1;RAG1AP1 RAG1AP1;RAG1AP1;RAG1AP1	-146.289	0.000332554	0.0163242
1165	23	39863342	1555	5	AAA AAA AAA AAA AAA	-146.235	0.00033293	0.0163242
1166	6	154677796	797	4	IPCEF1;IPCEF1 IPCEF1;IPCEF1 IPCEF1;IPCEF1 IPCEF1;IPCEF1	-146.174	0.000333117	0.0163242
1167	22	39917833	1404	4	ATF4;ATF4 ATF4;ATF4 AAA AAA	-146.144	0.000333117	0.0163242
1168	6	32609212	1582	4	HLA-DQA1 HLA-DQA1 HLA-DQA1 HLA-DQA1	-146.078	0.000333681	0.0163388
1169	5	1474074	2016	5	LPCAT1 LPCAT1 LPCAT1 LPCAT1 LPCAT1	-145.84	0.000335936	0.0164229
1170	21	46714226	759	3	LOC642852 LOC642852 LOC642852	-145.821	0.000335936	0.0164229
1171	10	11911449	1148	6	C10orf47 C10orf47 C10orf47 C10orf47 C10orf47 C10orf47	145.654	0.000337439	0.0164833
1172	7	28996491	2369	19	TRIL TRIL TRIL TRIL TRIL TRIL TRIL TRIL;TRIL TRIL;TRIL TRIL;TRIL TRIL TRIL TRIL TRIL TRIL TRIL TRIL TRIL TRIL	145.447	0.000338566	0.0165252
1173	23	133675340	1520	6	MIR450A1;MIR450B;MIR450A2 MIR450A1;MIR450B;MIR542;MIR450A2 MIR450A1;MIR450B;MIR542;MIR450A2 MIR450A1;MIR450B;MIR542;MIR450A2 MIR542;MIR450A2 MIR542	-145.299	0.000339693	0.016567
1174	13	100609235	4005	12	AAA AAA AAA AAA AAA AAA AAA AAA AAA AAA AAA AAA	145.254	0.000340069	0.0165721
1175	11	82443149	2021	11	FAM181B;FAM181B FAM181B;FAM181B FAM181B FAM181B FAM181B FAM181B FAM181B;FAM181B FAM181B FAM181B FAM181B FAM181B	145.098	0.000341572	0.0166321
1176	23	38662916	2252	15	MID1IP1;MID1IP1;MID1IP1 MID1IP1;MID1IP1;MID1IP1 MID1IP1;MID1IP1;MID1IP1 MID1IP1;MID1IP1;MID1IP1 MID1IP1;MID1IP1;MID1IP1 MID1IP1;MID1IP1;MID1IP1 MID1IP1;MID1IP1;MID1IP1;MID1IP1 MID1IP1;MID1IP1;MID1IP1;MID1IP1 MID1IP1;MID1IP1;MID1IP1;MID1IP1 MID1IP1;MID1IP1;MID1IP1;MID1IP1 MID1IP1;MID1IP1;MID1IP1;MID1IP1 MID1IP1;MID1IP1;MID1IP1 MID1IP1;MID1IP1;MID1IP1 MID1IP1;MID1IP1;MID1IP1 MID1IP1;MID1IP1;MID1IP1	144.957	0.000343263	0.0167012
1177	11	3188566	641	2	AAA AAA	-144.913	0.000343827	0.0167021
1178	12	11898284	997	2	ETV6 ETV6	-144.899	0.000343827	0.0167021
1179	17	40438312	2843	13	STAT5A STAT5A STAT5A STAT5A STAT5A STAT5A STAT5A;STAT5A STAT5A STAT5A STAT5A STAT5A STAT5A STAT5A	-144.86	0.00034439	0.0167088
1180	6	144018564	864	2	PHACTR2;PHACTR2;PHACTR2;PHACTR2 PHACTR2;PHACTR2;PHACTR2;PHACTR2	-144.823	0.000344578	0.0167088
1181	6	169621662	636	2	THBS2 THBS2	-144.702	0.000345142	0.0167088
1182	23	40008202	2266	6	BCOR;BCOR BCOR;BCOR BCOR;BCOR BCOR;BCOR BCOR;BCOR BCOR;BCOR	-144.676	0.000345142	0.0167088
1183	15	67383147	589	2	SMAD3 SMAD3	-144.635	0.00034533	0.0167088
1184	5	141059890	1631	4	ARAP3 ARAP3 ARAP3 ARAP3	-144.566	0.000345706	0.0167138
1185	20	276052	1787	4	AAA ZCCHC3 ZCCHC3 ZCCHC3	-144.518	0.000346081	0.0167188
1186	22	50482925	1196	6	TTLL8 TTLL8 TTLL8 TTLL8 TTLL8 TTLL8	-144.385	0.000346833	0.0167419
1187	17	43049442	958	3	AAA AAA AAA	144.28	0.000348148	0.0167887
1188	16	4714080	735	7	MGRN1;MGRN1;MGRN1;MGRN1 MGRN1;MGRN1;MGRN1;MGRN1 MGRN1;MGRN1;MGRN1;MGRN1 MGRN1;MGRN1;MGRN1;MGRN1 MGRN1;MGRN1;MGRN1;MGRN1 MGRN1;MGRN1;MGRN1;MGRN1 MGRN1;MGRN1;MGRN1;MGRN1	-144.157	0.0003489	0.0167887
1189	1	19810215	1544	5	CAPZB CAPZB CAPZB CAPZB CAPZB	-144.151	0.0003489	0.0167887
1190	3	50337305	948	3	NAT6;HYAL3 HYAL1;HYAL1;HYAL1;NAT6;HYAL1;HYAL1;HYAL1;HYAL3 HYAL1;HYAL1;HYAL1;HYAL1;HYAL1;HYAL1;HYAL3	-144.146	0.0003489	0.0167887
1191	19	707791	879	5	PALM;PALM PALM;PALM PALM;PALM PALM;PALM PALM;PALM	-144.075	0.000349275	0.0167936
1192	19	49249123	1057	4	IZUMO1 IZUMO1;IZUMO1 IZUMO1;IZUMO1 IZUMO1	143.97	0.000349839	0.0168034
1193	1	32707140	1345	9	MTMR9L MTMR9L MTMR9L MTMR9L MTMR9L MTMR9L MTMR9L MTMR9L MTMR9L	-143.949	0.000350027	0.0168034
1194	17	80274776	1358	9	CD7 CD7;CD7 CD7 CD7 CD7 CD7 CD7 CD7 CD7	143.866	0.000350966	0.0168338
1195	19	18979364	1380	6	GDF1;LASS1 GDF1;LASS1 GDF1;LASS1 GDF1;LASS1 GDF1;LASS1 GDF1;LASS1	143.738	0.000352469	0.0168338
1196	1	2703494	2679	6	AAA AAA AAA AAA AAA AAA	-143.738	0.000352469	0.0168338
1197	1	211688020	442	2	AAA AAA	-143.731	0.000352657	0.0168338
1198	6	26169666	935	2	HIST1H2BD HIST1H2BD	-143.672	0.000353033	0.0168338
1199	19	11308876	1255	4	KANK2 KANK2 KANK2 DOCK6	-143.597	0.000353221	0.0168338
1200	17	47304116	934	2	PHOSPHO1;PHOSPHO1 PHOSPHO1;PHOSPHO1	-143.591	0.000353221	0.0168338
1201	18	9707031	722	2	RAB31 RAB31	-143.588	0.000353221	0.0168338
1202	6	15400462	605	2	JARID2 JARID2	-143.575	0.000353409	0.0168338
1203	8	37549202	924	2	AAA AAA	-143.489	0.00035416	0.0168565
1204	6	35703435	2416	7	LOC285847;C6orf81 LOC285847;C6orf81 LOC285847;C6orf81 LOC285847;C6orf81 C6orf81;LOC285847 C6orf81;LOC285847 C6orf81;LOC285847	-143.348	0.0003551	0.016875
1205	2	163199311	1094	3	GCA GCA GCA	-143.217	0.000355663	0.0168887
1206	7	81399308	1437	7	HGF;HGF;HGF;HGF;HGF;HGF;HGF;HGF;HGF;HGF HGF;HGF;HGF;HGF;HGF;HGF;HGF;HGF;HGF;HGF HGF;HGF;HGF;HGF;HGF HGF;HGF;HGF;HGF;HGF HGF;HGF;HGF;HGF;HGF HGF;HGF;HGF;HGF;HGF HGF;HGF;HGF;HGF;HGF	-143.161	0.000356415	0.0169112
1207	7	5518071	847	4	FBXL18 FBXL18 FBXL18 FBXL18	-143.036	0.000357542	0.0169516
1208	11	1991188	687	4	AAA AAA AAA AAA	142.881	0.000359233	0.0169881
1209	19	2294369	723	4	LINGO3 LINGO3 LINGO3 LINGO3	-142.866	0.000359421	0.0169881
1210	19	54566838	1605	6	VSTM1 VSTM1;VSTM1 VSTM1 VSTM1 VSTM1 VSTM1	-142.858	0.000359421	0.0169881
1211	5	172672959	2388	8	AAA AAA AAA AAA AAA AAA AAA AAA	142.804	0.000360173	0.0170105
1212	15	89939709	796	3	LOC254559 LOC254559 LOC254559	142.753	0.000360548	0.0170151
1213	7	25218741	1051	5	C7orf31 C7orf31 C7orf31;C7orf31 C7orf31;C7orf31 C7orf31;C7orf31	-142.685	0.0003613	0.0170375
1214	19	19643252	891	4	YJEFN3 YJEFN3 YJEFN3 YJEFN3	-142.588	0.000362051	0.0170424
1215	7	630473	441	5	PRKAR1B;PRKAR1B;PRKAR1B;PRKAR1B;PRKAR1B;PRKAR1B PRKAR1B;PRKAR1B;PRKAR1B;PRKAR1B;PRKAR1B;PRKAR1B PRKAR1B;PRKAR1B;PRKAR1B;PRKAR1B;PRKAR1B;PRKAR1B PRKAR1B;PRKAR1B;PRKAR1B;PRKAR1B;PRKAR1B;PRKAR1B PRKAR1B;PRKAR1B;PRKAR1B;PRKAR1B;PRKAR1B;PRKAR1B	-142.576	0.000362051	0.0170424
1216	3	45077070	811	6	CLEC3B CLEC3B CLEC3B AAA AAA AAA	142.571	0.000362239	0.0170424
1217	11	64405346	705	6	NRXN2;NRXN2;NRXN2 NRXN2;NRXN2;NRXN2 NRXN2;NRXN2;NRXN2 NRXN2;NRXN2;NRXN2 NRXN2;NRXN2;NRXN2 NRXN2;NRXN2;NRXN2	142.454	0.000363555	0.0170911
1218	11	67069814	932	6	SSH3;ANKRD13D;ANKRD13D SSH3 SSH3 SSH3 SSH3 SSH3	-142.413	0.000364306	0.0171133
1219	14	38052740	2512	11	AAA AAA AAA AAA AAA AAA AAA AAA AAA AAA AAA	142.378	0.000365433	0.0171226
1220	2	73495077	1832	5	FBXO41 FBXO41 FBXO41 FBXO41 FBXO41	142.375	0.000365433	0.0171226
1221	1	1371844	1834	5	VWA1;VWA1 VWA1;VWA1 VWA1;VWA1 VWA1;VWA1 VWA1;VWA1	-142.337	0.000365621	0.0171226
1222	12	41085286	991	8	CNTN1;CNTN1 CNTN1;CNTN1 CNTN1;CNTN1 CNTN1;CNTN1 CNTN1;CNTN1 CNTN1;CNTN1 CNTN1;CNTN1 CNTN1;CNTN1	-142.332	0.000365621	0.0171226
1223	2	231731972	1444	4	ITM2C;ITM2C;ITM2C ITM2C;ITM2C;ITM2C ITM2C;ITM2C;ITM2C ITM2C;ITM2C;ITM2C	-142.166	0.000367124	0.0171624
1224	12	3599355	4456	22	PRMT8 PRMT8 PRMT8 PRMT8 PRMT8 PRMT8 PRMT8 PRMT8;PRMT8 PRMT8;PRMT8 PRMT8 PRMT8 PRMT8 PRMT8 PRMT8 PRMT8 PRMT8 PRMT8 PRMT8 PRMT8 PRMT8 PRMT8 PRMT8	142.163	0.000367124	0.0171624
1225	19	19371900	2278	13	HAPLN4 HAPLN4 HAPLN4 HAPLN4 HAPLN4 HAPLN4 HAPLN4;HAPLN4 HAPLN4;HAPLN4 HAPLN4 HAPLN4 HAPLN4 HAPLN4 HAPLN4	142.13	0.000367312	0.0171624
1226	2	220071789	964	2	ZFAND2B ZFAND2B	-142.037	0.000368064	0.0171844
1227	7	1095416	1674	11	C7orf50;C7orf50;C7orf50 C7orf50;C7orf50;C7orf50 C7orf50;C7orf50;C7orf50 C7orf50;C7orf50;GPR146;C7orf50 C7orf50;C7orf50;GPR146;C7orf50 C7orf50;C7orf50;GPR146;C7orf50 C7orf50;C7orf50;GPR146;C7orf50 C7orf50;C7orf50;GPR146;C7orf50 C7orf50;C7orf50;GPR146;C7orf50 C7orf50;C7orf50;GPR146;C7orf50 C7orf50;C7orf50;GPR146;C7orf50	-142.003	0.000368439	0.0171889
1228	17	6795846	1925	10	ALOX12P2 ALOX12P2 ALOX12P2 ALOX12P2 ALOX12P2 ALOX12P2 ALOX12P2 ALOX12P2 ALOX12P2 ALOX12P2	141.972	0.000368815	0.0171933
1229	20	55835350	3128	10	BMP7 BMP7 BMP7 BMP7 BMP7 BMP7 BMP7 BMP7 BMP7 BMP7	141.918	0.000369567	0.0172152
1230	12	1098663	1160	4	AAA ERC1;ERC1;ERC1;ERC1;ERC1 ERC1;ERC1;ERC1;ERC1;ERC1 ERC1;ERC1;ERC1;ERC1;ERC1	-141.849	0.000370318	0.0172371
1231	20	40244770	1576	4	CHD6 CHD6 CHD6 CHD6	-141.793	0.000370882	0.0172503
1232	3	49757239	3010	8	AMIGO3;RNF123 AMIGO3;RNF123 AMIGO3;RNF123 AMIGO3;RNF123 AMIGO3;RNF123 AMIGO3;RNF123 GMPPB;GMPPB GMPPB;GMPPB	-141.757	0.000371258	0.0172546
1233	2	27530363	881	10	UCN UCN UCN UCN UCN UCN;UCN UCN UCN UCN UCN	141.54	0.000373137	0.0172981
1234	10	8075716	4021	17	AAA AAA AAA AAA AAA AAA AAA AAA AAA AAA AAA AAA AAA AAA AAA AAA AAA	141.498	0.000373324	0.0172981
1235	18	19750909	1505	6	GATA6 GATA6 GATA6 GATA6 GATA6 GATA6	141.433	0.0003737	0.0172981
1236	12	121087355	956	6	CABP1;CABP1;CABP1 CABP1;CABP1;CABP1 CABP1;CABP1;CABP1 CABP1;CABP1;CABP1 CABP1;CABP1;CABP1 CABP1;CABP1;CABP1	-141.43	0.0003737	0.0172981
1237	1	203019107	1510	5	PPFIA4 PPFIA4 PPFIA4 PPFIA4;PPFIA4 PPFIA4;PPFIA4	-141.416	0.000374076	0.0172981
1238	2	5831147	3491	12	AAA AAA SOX11 SOX11 SOX11 SOX11 SOX11 SOX11 SOX11 SOX11 SOX11 SOX11;SOX11	141.362	0.000374452	0.0172981
1239	22	29706595	2052	9	GAS2L1;GAS2L1;GAS2L1 GAS2L1;GAS2L1;GAS2L1 GAS2L1;GAS2L1;GAS2L1 GAS2L1;GAS2L1;GAS2L1 GAS2L1;GAS2L1;GAS2L1 GAS2L1;GAS2L1;GAS2L1 GAS2L1;GAS2L1;GAS2L1 GAS2L1;GAS2L1;GAS2L1 GAS2L1;GAS2L1;GAS2L1	-141.344	0.000374452	0.0172981
1240	11	18414888	854	4	LDHA;LDHA;LDHA;LDHA;LDHA LDHA;LDHA;LDHA;LDHA;LDHA LDHA;LDHA;LDHA;LDHA;LDHA LDHA;LDHA;LDHA;LDHA;LDHA	-141.261	0.000375767	0.0173327
1241	12	130822603	2228	13	PIWIL1 PIWIL1 PIWIL1;PIWIL1 PIWIL1 PIWIL1 PIWIL1 PIWIL1 PIWIL1 PIWIL1 PIWIL1 PIWIL1 PIWIL1 PIWIL1	141.258	0.000375767	0.0173327
1242	4	57522145	1681	11	HOPX;HOPX;HOPX;HOPX;HOPX HOPX;HOPX;HOPX;HOPX;HOPX;HOPX HOPX;HOPX;HOPX;HOPX;HOPX;HOPX;HOPX HOPX;HOPX;HOPX;HOPX;HOPX HOPX;HOPX;HOPX;HOPX;HOPX HOPX;HOPX;HOPX;HOPX;HOPX HOPX;HOPX;HOPX;HOPX;HOPX HOPX;HOPX;HOPX;HOPX;HOPX HOPX;HOPX;HOPX;HOPX;HOPX HOPX;HOPX;HOPX;HOPX;HOPX HOPX;HOPX;HOPX;HOPX;HOPX	-141.225	0.000376331	0.0173456
1243	6	97010439	464	2	FHL5;FHL5;FHL5;FHL5 FHL5;FHL5	-141.116	0.000377834	0.0173796
1244	8	49891730	479	2	AAA AAA	-141.084	0.000378209	0.0173796
1245	14	24780167	1770	13	LTB4R2;LTB4R2;LTB4R2;LTB4R;CIDEB;CIDEB LTB4R2;LTB4R2;LTB4R2;LTB4R;CIDEB;CIDEB LTB4R2;LTB4R2;LTB4R2;CIDEB;CIDEB;LTB4R LTB4R2;LTB4R2;LTB4R2;CIDEB;CIDEB;LTB4R LTB4R2;LTB4R2;LTB4R2;CIDEB;CIDEB;LTB4R LTB4R2;LTB4R2;LTB4R2;CIDEB;LTB4R LTB4R2;LTB4R2;LTB4R2;CIDEB;LTB4R LTB4R;LTB4R2;LTB4R2;LTB4R2;LTB4R;CIDEB LTB4R;LTB4R2;LTB4R2;LTB4R2;LTB4R;CIDEB;LTB4R LTB4R;LTB4R2;LTB4R2;LTB4R2;LTB4R;CIDEB;LTB4R LTB4R;LTB…	-141.073	0.000378209	0.0173796
1246	15	100890477	780	6	FLJ42289;FLJ42289 FLJ42289;FLJ42289 FLJ42289;FLJ42289 FLJ42289;FLJ42289 FLJ42289;FLJ42289 FLJ42289;FLJ42289	-141.053	0.000378585	0.0173796
1247	17	42828304	989	2	DBF4B DBF4B	-141.007	0.000378961	0.0173796
1248	7	150037988	1418	7	RARRES2 RARRES2 RARRES2 RARRES2 RARRES2 RARRES2 RARRES2	141.001	0.000378961	0.0173796
1249	16	30040055	2486	9	FAM57B FAM57B FAM57B FAM57B FAM57B FAM57B;FAM57B FAM57B FAM57B FAM57B	140.947	0.000379337	0.0173796
1250	11	93270375	708	2	C11orf75 C11orf75	-140.946	0.000379337	0.0173796
1251	5	149108820	711	2	PPARGC1B PPARGC1B	-140.883	0.000380088	0.0173836
1252	11	63973006	1117	5	FERMT3;FERMT3 FERMT3;FERMT3 FERMT3;FERMT3 FERMT3;FERMT3 FERMT3;FERMT3	-140.878	0.000380276	0.0173836
1253	7	63641507	1770	4	AAA AAA AAA AAA	140.85	0.000380276	0.0173836
1254	4	736328	1871	13	PCGF3 PCGF3 PCGF3 PCGF3 PCGF3 PCGF3 PCGF3 PCGF3 PCGF3 PCGF3 PCGF3 PCGF3 PCGF3	-140.687	0.000382343	0.0173998
1255	2	177024502	2573	10	AAA AAA AAA AAA AAA AAA AAA AAA AAA AAA	140.646	0.000382719	0.0173998
1256	6	50786511	1903	7	TFAP2B;TFAP2B TFAP2B TFAP2B TFAP2B TFAP2B TFAP2B TFAP2B	140.609	0.000382719	0.0173998
1257	12	12223661	1601	7	BCL2L14;BCL2L14;BCL2L14 BCL2L14;BCL2L14;BCL2L14 BCL2L14;BCL2L14;BCL2L14;BCL2L14 BCL2L14;BCL2L14;BCL2L14;BCL2L14 BCL2L14;BCL2L14;BCL2L14 BCL2L14;BCL2L14;BCL2L14;BCL2L14;BCL2L14 BCL2L14;BCL2L14;BCL2L14	-140.6	0.000382907	0.0173998
1258	7	128579876	916	6	IRF5;IRF5;IRF5;IRF5;IRF5;IRF5;IRF5 IRF5;IRF5;IRF5;IRF5;IRF5;IRF5;IRF5 IRF5;IRF5;IRF5;IRF5;IRF5;IRF5;IRF5 IRF5;IRF5;IRF5;IRF5;IRF5;IRF5;IRF5 IRF5;IRF5;IRF5;IRF5;IRF5;IRF5;IRF5 IRF5;IRF5;IRF5;IRF5;IRF5;IRF5;IRF5;IRF5	-140.592	0.000383094	0.0173998
1259	13	36048892	1517	7	MAB21L1;MIR548F5;NBEA;MAB21L1 MAB21L1;MIR548F5;NBEA MAB21L1;MIR548F5;NBEA MAB21L1;MIR548F5;NBEA MAB21L1;MIR548F5;NBEA MAB21L1;MIR548F5;NBEA MAB21L1;MIR548F5;NBEA;MAB21L1	140.587	0.000383094	0.0173998
1260	7	29304984	940	3	CHN2 CHN2 CHN2	-140.574	0.000383282	0.0173998
1261	3	126259356	904	2	CHST13 CHST13	-140.549	0.00038347	0.0173998
1262	18	76736785	4372	19	AAA AAA AAA AAA AAA AAA SALL3 SALL3 SALL3 SALL3 SALL3 SALL3 SALL3 SALL3 SALL3 SALL3 SALL3 SALL3 SALL3	140.545	0.00038347	0.0173998
1263	1	234792390	910	2	AAA AAA	-140.513	0.000384034	0.0174125
1264	5	172279819	865	2	ERGIC1 ERGIC1	-140.346	0.000385349	0.0174542
1265	10	102806871	1381	7	AAA AAA AAA AAA AAA AAA AAA	140.305	0.000385537	0.0174542
1266	1	8939529	931	2	ENO1 AAA	-140.238	0.000385913	0.0174542
1267	6	10412797	3293	24	TFAP2A;TFAP2A;TFAP2A TFAP2A;TFAP2A;TFAP2A TFAP2A;TFAP2A;TFAP2A TFAP2A;TFAP2A;TFAP2A TFAP2A;TFAP2A;TFAP2A TFAP2A;TFAP2A TFAP2A;TFAP2A TFAP2A;TFAP2A TFAP2A;TFAP2A TFAP2A;TFAP2A TFAP2A;TFAP2A TFAP2A;TFAP2A;TFAP2A TFAP2A;TFAP2A;TFAP2A TFAP2A;TFAP2A TFAP2A;TFAP2A TFAP2A;TFAP2A TFAP2A;TFAP2A TFAP2A;TFAP2A TFAP2A;TFAP2A TFAP2A;TFAP2A TFAP2A;TFAP2A TFAP2A;TFAP2A TFAP2A;TFAP2A TFAP2A;TFAP2A	140.171	0.000386101	0.0174542
1268	14	105935351	1058	3	MTA1 MTA1 MTA1	-140.098	0.000386664	0.0174542
1269	1	11862907	458	2	MTHFR MTHFR	-140.084	0.000386664	0.0174542
1270	11	2846681	781	6	KCNQ1;KCNQ1 KCNQ1;KCNQ1 KCNQ1;KCNQ1 KCNQ1;KCNQ1 KCNQ1;KCNQ1 KCNQ1;KCNQ1	-140.042	0.000387791	0.0174922
1271	23	152987922	2419	9	BCAP31;BCAP31;BCAP31;BCAP31 BCAP31;BCAP31;BCAP31;BCAP31 BCAP31;BCAP31;ABCD1;BCAP31;BCAP31 BCAP31;BCAP31;ABCD1;BCAP31;BCAP31;BCAP31 BCAP31;BCAP31;ABCD1;BCAP31;BCAP31;BCAP31;BCAP31 BCAP31;ABCD1;BCAP31;BCAP31;BCAP31 BCAP31;BCAP31;ABCD1;BCAP31;BCAP31;BCAP31 BCAP31;ABCD1;ABCD1;BCAP31;BCAP31;BCAP31 BCAP31;ABCD1;ABCD1;BCAP31;BCAP31;BCAP31	139.986	0.000388355	0.0175044
1272	6	116601141	1257	12	DSE;TSPYL1;TSPYL1 DSE;TSPYL1;TSPYL1 DSE;TSPYL1;TSPYL1 DSE;TSPYL1;TSPYL1 DSE;TSPYL1;TSPYL1 TSPYL1;DSE;DSE TSPYL1;DSE;DSE TSPYL1;DSE;DSE TSPYL1;DSE;DSE TSPYL1;DSE;DSE TSPYL1;DSE TSPYL1;DSE	-139.935	0.000388919	0.0175044
1273	8	142183179	681	5	DENND3 DENND3 DENND3 DENND3 DENND3	-139.912	0.000388919	0.0175044
1274	16	28517278	1107	4	IL27 IL27 IL27 IL27	-139.867	0.00038967	0.0175253
1275	10	38264581	634	3	ZNF25 ZNF25 ZNF25	-139.765	0.000390798	0.0175282
1276	4	1407052	2505	11	AAA AAA AAA AAA AAA AAA AAA AAA AAA AAA AAA	139.713	0.000391173	0.0175282
1277	1	55116866	946	3	C1orf175;C1orf175 C1orf175;C1orf175 C1orf175;C1orf175	-139.698	0.000391173	0.0175282
1278	22	50986031	782	4	KLHDC7B KLHDC7B KLHDC7B;KLHDC7B KLHDC7B	139.695	0.000391173	0.0175282
1279	17	7348829	2052	7	CHRNB1 CHRNB1 CHRNB1 CHRNB1 CHRNB1 CHRNB1 CHRNB1	139.665	0.000391737	0.0175282
1280	9	139588516	897	2	AAA AAA	-139.637	0.000391737	0.0175282
1281	7	27200959	1385	4	AAA AAA AAA HOXA9	-139.621	0.000392113	0.0175322
1282	1	172627039	1475	5	FASLG FASLG FASLG FASLG;FASLG FASLG	139.575	0.000392676	0.0175446
1283	5	40796738	1052	3	PRKAA1;PRKAA1 PRKAA1;PRKAA1 PRKAA1;PRKAA1	-139.465	0.000393616	0.0175473
1284	20	2633870	3633	21	NOP56;NOP56;SNORD110 NOP56;SNORD110;NOP56;SNORA51 NOP56;SNORD110;NOP56;SNORA51 NOP56;NOP56;SNORD110;SNORA51 NOP56;NOP56;SNORA51 NOP56;SNORD86;NOP56;SNORA51 SNORD57;NOP56;SNORD86;NOP56;SNORD56 SNORD57;NOP56;SNORD86;NOP56;SNORD56 SNORD57;NOP56;NOP56;SNORD56;SNORD86 SNORD57;NOP56;NOP56;SNORD56;SNORD86 SNORD57;NOP56;NOP56;SNORD56;SNORD86 SNORD57;NOP56;NOP56;SNORD56 SNORD57;NOP56;NOP56;SNORD56 SNORD57…	-139.441	0.000393804	0.0175473
1285	6	30610775	2507	11	C6orf134 C6orf134 C6orf134 C6orf134 C6orf134 C6orf134 C6orf134 C6orf134 C6orf134 C6orf134 AAA	-139.406	0.00039418	0.0175473
1286	1	161007634	2437	16	TSTD1;TSTD1;TSTD1 TSTD1;TSTD1;TSTD1 TSTD1;TSTD1;TSTD1 TSTD1;TSTD1;TSTD1 TSTD1;TSTD1;TSTD1 TSTD1;TSTD1;TSTD1 TSTD1;TSTD1;TSTD1;TSTD1;TSTD1;TSTD1 TSTD1;TSTD1;TSTD1;TSTD1;TSTD1;TSTD1 TSTD1;TSTD1;TSTD1 TSTD1;TSTD1;TSTD1 TSTD1;TSTD1;TSTD1 TSTD1;TSTD1;TSTD1 TSTD1;TSTD1;TSTD1;USF1;USF1 TSTD1;TSTD1;TSTD1;USF1;USF1 TSTD1;USF1;TSTD1;TSTD1;USF1 TSTD1;USF1;TSTD1;TSTD1;USF1	-139.404	0.00039418	0.0175473
1287	11	65353092	1139	3	EHBP1L1 EHBP1L1 EHBP1L1	-139.377	0.000394367	0.0175473
1288	23	73162779	1337	7	LOC554203 LOC554203 LOC554203 LOC554203 LOC554203 LOC554203 LOC554203	-139.369	0.000394555	0.0175473
1289	23	66763685	2821	19	AR AR AR;AR AR;AR AR;AR AR;AR AR;AR AR;AR AR;AR AR AR AR AR AR AR AR AR AR AR	139.327	0.000394743	0.0175473
1290	5	172668965	2596	9	AAA AAA AAA AAA AAA AAA AAA AAA AAA	139.238	0.000396058	0.017593
1291	15	79296585	1649	5	RASGRF1;RASGRF1;RASGRF1 RASGRF1;RASGRF1;RASGRF1;RASGRF1 RASGRF1;RASGRF1;RASGRF1;RASGRF1 RASGRF1;RASGRF1;RASGRF1 RASGRF1;RASGRF1;RASGRF1	-139.181	0.000396622	0.0176048
1292	8	671480	926	4	ERICH1 ERICH1 ERICH1 ERICH1	-139.124	0.000397186	0.0176048
1293	1	202130344	840	5	PTPN7;PTPN7 PTPN7 PTPN7 PTPN7 PTPN7	-139.088	0.000397186	0.0176048
1294	15	50410962	1893	5	ATP8B4 ATP8B4 ATP8B4 ATP8B4 ATP8B4	-139.02	0.000397937	0.0176254
1295	17	10633470	957	3	TMEM220;TMEM220 TMEM220 TMEM220	-138.925	0.00039944	0.0176481
1296	9	129099507	999	2	FAM125B;FAM125B FAM125B;FAM125B	-138.84	0.000400192	0.0176481
1297	6	33084479	1321	27	HLA-DPB2 HLA-DPB2 HLA-DPB2 HLA-DPB2 HLA-DPB2 HLA-DPB2 HLA-DPB2 HLA-DPB2 HLA-DPB2 HLA-DPB2 HLA-DPB2 HLA-DPB2 HLA-DPB2 HLA-DPB2 HLA-DPB2 HLA-DPB2 HLA-DPB2 HLA-DPB2 HLA-DPB2 HLA-DPB2 HLA-DPB2 HLA-DPB2 HLA-DPB2 HLA-DPB2 HLA-DPB2 HLA-DPB2 HLA-DPB2	138.819	0.00040038	0.0176481
1298	6	16305180	1677	6	ATXN1;ATXN1 ATXN1;ATXN1 ATXN1;ATXN1 ATXN1;ATXN1 ATXN1;ATXN1 ATXN1;ATXN1	138.773	0.000400568	0.0176481
1299	11	10471149	950	4	AMPD3 AMPD3 AMPD3 AMPD3	-138.772	0.000400568	0.0176481
1300	8	126619805	729	2	AAA AAA	-138.761	0.000400568	0.0176481
1301	10	11386631	763	3	AAA AAA AAA	-138.755	0.000400755	0.0176481
1302	10	88716646	3570	16	MMRN2 MMRN2 MMRN2;SNCG;MMRN2 MMRN2;SNCG MMRN2;SNCG MMRN2;SNCG MMRN2;SNCG SNCG;MMRN2 SNCG;MMRN2 SNCG;SNCG;MMRN2 SNCG;SNCG;MMRN2 SNCG SNCG SNCG SNCG SNCG	-138.708	0.000401319	0.0176602
1303	3	194875295	2074	7	C3orf21 C3orf21 C3orf21 C3orf21 C3orf21 C3orf21 C3orf21	-138.644	0.000402071	0.0176806
1304	3	128203414	2082	10	GATA2;GATA2;GATA2 GATA2;GATA2;GATA2 GATA2;GATA2;GATA2 GATA2;GATA2;GATA2 GATA2;GATA2;GATA2 GATA2;GATA2;GATA2 GATA2;GATA2;GATA2 GATA2;GATA2;GATA2 GATA2;GATA2;GATA2 GATA2;GATA2;GATA2	-138.477	0.000403574	0.017734
1305	11	1024491	2439	9	MUC6 MUC6 MUC6 MUC6 MUC6 MUC6 MUC6 MUC6 MUC6	-138.273	0.000405265	0.0177573
1306	5	92937739	2424	9	AAA AAA AAA AAA AAA AAA AAA AAA AAA	138.261	0.000405265	0.0177573
1307	9	126135300	1633	6	CRB2 CRB2 CRB2 CRB2 CRB2 CRB2	138.222	0.000405265	0.0177573
1308	19	18959208	1038	4	UPF1 UPF1 UPF1 UPF1	-138.218	0.000405265	0.0177573
1309	4	40588553	555	2	RBM47 RBM47	-138.17	0.00040564	0.0177611
1310	17	8263420	1913	5	LOC100128288 LOC100128288 LOC100128288 LOC100128288 LOC100128288	-138.028	0.00040658	0.0177895
1311	7	97911390	1251	5	BRI3;BRI3 BRI3;BRI3 BRI3;BRI3 BRI3;BRI3 BRI3;BRI3	-137.952	0.000406956	0.0177932
1312	1	193074664	967	10	GLRX2;GLRX2 GLRX2;GLRX2 GLRX2;GLRX2 GLRX2;GLRX2 GLRX2;GLRX2;GLRX2 GLRX2;GLRX2;GLRX2 GLRX2;GLRX2;GLRX2 GLRX2;GLRX2 GLRX2;GLRX2 GLRX2;GLRX2	-137.901	0.000407707	0.0178007
1313	6	3023598	1727	8	AAA AAA AAA AAA AAA AAA AAA AAA	-137.881	0.000407707	0.0178007
1314	2	11102188	2206	5	AAA AAA AAA AAA AAA	-137.801	0.000408834	0.017811
1315	15	40600284	1183	4	PLCB2 PLCB2 PLCB2 PLCB2	-137.789	0.000408834	0.017811
1316	7	19182017	1715	7	AAA AAA AAA AAA AAA AAA AAA	137.772	0.000409022	0.017811
1317	22	31736976	778	2	PATZ1;PATZ1;PATZ1;PATZ1 PATZ1;PATZ1;PATZ1;PATZ1	-137.761	0.00040921	0.017811
1318	2	128168798	1062	3	AAA AAA AAA	-137.657	0.000409398	0.017811
1319	9	88897556	1031	4	ISCA1 ISCA1 ISCA1 ISCA1	-137.549	0.000411089	0.0178719
1320	14	105750676	1035	3	BRF1 BRF1 BRF1	-137.406	0.000413344	0.0179191
1321	3	53161967	923	2	RFT1 RFT1	-137.395	0.000413344	0.0179191
1322	16	70720817	1637	3	MTSS1L VAC14 VAC14	-137.35	0.000413344	0.0179191
1323	1	9293583	691	3	H6PD H6PD H6PD	-137.312	0.000413907	0.0179308
1324	9	124360264	2027	6	DAB2IP DAB2IP DAB2IP DAB2IP DAB2IP DAB2IP	137.286	0.000414847	0.0179468
1325	5	178956073	1271	5	AAA AAA AAA AAA AAA	-137.22	0.00041635	0.0179468
1326	15	65669821	1906	6	IGDCC3 IGDCC3;IGDCC3 IGDCC3 IGDCC3 IGDCC3 IGDCC3	137.19	0.000416538	0.0179468
1327	1	12203571	525	3	TNFRSF8;TNFRSF8 TNFRSF8;TNFRSF8 TNFRSF8;TNFRSF8	-137.159	0.000416538	0.0179468
1328	13	41055185	1103	6	LOC646982;LOC646982;LOC646982 LOC646982;LOC646982;LOC646982 LOC646982;LOC646982;LOC646982 LOC646982;LOC646982;LOC646982 LOC646982;LOC646982;LOC646982 LOC646982;LOC646982;LOC646982	137.154	0.000416538	0.0179468
1329	5	67521141	1191	5	PIK3R1 PIK3R1 PIK3R1 PIK3R1 PIK3R1	-137.118	0.000416538	0.0179468
1330	22	37584018	1531	5	C1QTNF6;C1QTNF6 C1QTNF6;C1QTNF6 C1QTNF6;C1QTNF6 C1QTNF6;C1QTNF6 C1QTNF6;C1QTNF6	-137.084	0.000416913	0.0179468
1331	11	69260314	730	2	AAA AAA	-137.077	0.000416913	0.0179468
1332	16	88989069	1092	4	CBFA2T3;CBFA2T3 CBFA2T3;CBFA2T3 CBFA2T3;CBFA2T3 CBFA2T3;CBFA2T3	-137.067	0.000416913	0.0179468
1333	4	2819393	1393	8	SH3BP2;SH3BP2;SH3BP2;SH3BP2 SH3BP2;SH3BP2;SH3BP2;SH3BP2 SH3BP2;SH3BP2;SH3BP2;SH3BP2 SH3BP2;SH3BP2;SH3BP2;SH3BP2 SH3BP2;SH3BP2;SH3BP2;SH3BP2 SH3BP2;SH3BP2;SH3BP2;SH3BP2 SH3BP2;SH3BP2;SH3BP2;SH3BP2 SH3BP2;SH3BP2;SH3BP2;SH3BP2;SH3BP2	-136.982	0.000418229	0.0179646
1334	12	123518833	643	4	PITPNM2 PITPNM2 PITPNM2 PITPNM2	-136.976	0.000418229	0.0179646
1335	4	82126025	866	3	PRKG2 PRKG2 PRKG2	-136.935	0.000418792	0.0179646
1336	6	10520874	841	7	GCNT2 GCNT2 GCNT2 GCNT2 GCNT2 GCNT2;GCNT2 GCNT2	-136.919	0.000418792	0.0179646
1337	1	6551782	1445	5	PLEKHG5;PLEKHG5;PLEKHG5;PLEKHG5 PLEKHG5;PLEKHG5;PLEKHG5 PLEKHG5;PLEKHG5;PLEKHG5 PLEKHG5;PLEKHG5;PLEKHG5 PLEKHG5;PLEKHG5;PLEKHG5	-136.917	0.000418792	0.0179646
1338	7	129007565	842	8	AHCYL2;AHCYL2;AHCYL2;AHCYL2 AHCYL2;AHCYL2;AHCYL2;AHCYL2 AHCYL2;AHCYL2;AHCYL2;AHCYL2 AHCYL2;AHCYL2;AHCYL2;AHCYL2 AHCYL2;AHCYL2;AHCYL2;AHCYL2 AHCYL2;AHCYL2;AHCYL2;AHCYL2;AHCYL2;AHCYL2 AHCYL2;AHCYL2;AHCYL2;AHCYL2;AHCYL2;AHCYL2 AHCYL2;AHCYL2;AHCYL2;AHCYL2	-136.824	0.00041992	0.0179822
1339	3	150661892	805	2	CLRN1;CLRN1;CLRN1 CLRN1;CLRN1	-136.736	0.000420483	0.0179822
1340	4	83930905	808	2	LIN54;LIN54;LIN54 LIN54;LIN54;LIN54;LIN54;LIN54	-136.734	0.000420483	0.0179822
1341	11	96123196	1432	7	JRKL;JRKL;CCDC82 JRKL;JRKL;CCDC82 JRKL;JRKL;CCDC82 JRKL;JRKL;CCDC82 JRKL;JRKL;CCDC82 JRKL;JRKL;CCDC82 JRKL	-136.72	0.000420671	0.0179822
1342	2	223155306	2770	8	PAX3;PAX3;PAX3;PAX3;PAX3;PAX3 PAX3;PAX3;PAX3;PAX3;PAX3;PAX3 PAX3;PAX3;PAX3;PAX3;PAX3;PAX3 PAX3;PAX3;PAX3;PAX3;PAX3;PAX3 PAX3;PAX3;PAX3;PAX3;PAX3;PAX3 PAX3;PAX3;PAX3;PAX3;PAX3;PAX3 PAX3;PAX3;PAX3;PAX3;PAX3;PAX3 PAX3;PAX3;PAX3;PAX3;PAX3;PAX3	136.717	0.000420671	0.0179822
1343	20	62681428	881	3	SOX18 SOX18 SOX18	-136.594	0.000422174	0.0180213
1344	5	176980153	756	2	FAM193B;FAM193B FAM193B;FAM193B;FAM193B	-136.589	0.000422174	0.0180213
1345	20	30071913	1296	4	REM1 NCRNA00028;REM1 NCRNA00028;REM1 NCRNA00028	136.466	0.000424053	0.0180889
1346	1	43854136	986	5	MED8;C1orf84;MED8 MED8;C1orf84;MED8 MED8;C1orf84;MED8 MED8;C1orf84;MED8 MED8;C1orf84;MED8	-136.393	0.000424429	0.0180923
1347	1	200985069	620	2	KIF21B KIF21B	-136.332	0.00042518	0.0181117
1348	1	113215934	1247	8	MOV10;MOV10 MOV10;MOV10 MOV10;MOV10 MOV10;MOV10 MOV10;MOV10 MOV10;MOV10 MOV10;MOV10 MOV10;MOV10;MOV10;MOV10	-136.316	0.000425556	0.0181151
1349	6	32520615	2521	11	HLA-DRB6 HLA-DRB6 HLA-DRB6 HLA-DRB6 HLA-DRB6 HLA-DRB6 HLA-DRB6 HLA-DRB6 HLA-DRB6 HLA-DRB6 HLA-DRB6	-136.158	0.000427435	0.0181606
1350	13	110918683	958	2	COL4A1 COL4A1	-136.151	0.000427623	0.0181606
1351	6	32159527	1078	8	GPSM3 GPSM3 GPSM3 GPSM3 GPSM3 GPSM3 GPSM3 GPSM3	-136.13	0.000427811	0.0181606
1352	20	33585040	809	4	MYH7B MYH7B MYH7B MYH7B	136.053	0.00042875	0.0181879
1353	7	130371296	1511	4	TSGA13;TSGA13 TSGA13 TSGA13 TSGA13	-135.954	0.000429689	0.0182105
1354	3	151487193	813	2	LOC201651 LOC201651	-135.918	0.000429877	0.0182105
1355	12	114844265	2703	14	TBX5;TBX5;TBX5 TBX5;TBX5;TBX5 TBX5;TBX5;TBX5 TBX5;TBX5;TBX5;TBX5 TBX5;TBX5;TBX5;TBX5 TBX5;TBX5 TBX5;TBX5 TBX5;TBX5 TBX5;TBX5 TBX5;TBX5 TBX5;TBX5 TBX5;TBX5 TBX5;TBX5 TBX5;TBX5	135.908	0.000430253	0.0182138
1356	2	74668072	1444	11	RTKN;RTKN;RTKN RTKN;RTKN;RTKN RTKN;RTKN;RTKN RTKN;RTKN;RTKN RTKN;RTKN;RTKN;RTKN RTKN;RTKN;RTKN;RTKN RTKN RTKN RTKN RTKN RTKN	-135.761	0.000431756	0.0182522
1357	6	146057073	1142	3	EPM2A;EPM2A EPM2A;EPM2A EPM2A;EPM2A	-135.716	0.000431756	0.0182522
1358	17	41856619	1307	6	C17orf105;DUSP3 C17orf105;DUSP3 DUSP3;C17orf105 DUSP3;C17orf105 DUSP3;C17orf105 C17orf105	-135.527	0.000434199	0.0183428
1359	2	45165527	2719	8	AAA AAA AAA AAA AAA AAA SIX3 SIX3	135.462	0.000434762	0.018354
1360	17	32953678	808	2	TMEM132E TMEM132E	-135.325	0.000436641	0.0184032
1361	1	94373434	1532	5	GCLM GCLM GCLM GCLM GCLM;GCLM	-135.312	0.000436641	0.0184032
1362	5	140625237	2162	10	PCDHB15 PCDHB15 PCDHB15 PCDHB15 PCDHB15 PCDHB15 PCDHB15 PCDHB15 PCDHB15 PCDHB15	135.304	0.000436829	0.0184032
1363	8	38831148	709	7	HTRA4;PLEKHA2 HTRA4;PLEKHA2 HTRA4 HTRA4 HTRA4;HTRA4 HTRA4;HTRA4 HTRA4	-135.252	0.000437205	0.0184064
1364	23	129065051	3033	8	AAA AAA AAA AAA AAA AAA AAA AAA	135.164	0.000438332	0.0184285
1365	9	136889061	953	2	NCRNA00094 NCRNA00094	-135.161	0.000438332	0.0184285
1366	20	32149262	1049	4	CBFA2T2;CBFA2T2;CBFA2T2 CBFA2T2;CBFA2T2;CBFA2T2 CBFA2T2;CBFA2T2;CBFA2T2 CBFA2T2;CBFA2T2;CBFA2T2;CBFA2T2;CBFA2T2	-135.117	0.000438708	0.0184316
1367	1	52081278	1434	8	OSBPL9;OSBPL9;OSBPL9;OSBPL9 OSBPL9;OSBPL9;OSBPL9;OSBPL9 OSBPL9;OSBPL9;OSBPL9;OSBPL9 OSBPL9;OSBPL9;OSBPL9;OSBPL9 OSBPL9;OSBPL9;OSBPL9;OSBPL9 OSBPL9;OSBPL9;OSBPL9;OSBPL9 OSBPL9;OSBPL9;OSBPL9;OSBPL9 OSBPL9;OSBPL9;OSBPL9;OSBPL9	-135.089	0.000439272	0.0184427
1368	12	130647004	4283	11	FZD10 FZD10;FZD10 FZD10;FZD10 FZD10 FZD10 FZD10 FZD10 FZD10 FZD10;FZD10 AAA AAA	135.011	0.000440587	0.0184662
1369	13	112707805	4670	17	AAA AAA AAA AAA AAA AAA AAA AAA AAA AAA AAA AAA AAA AAA AAA AAA AAA	135.009	0.000440587	0.0184662
1370	10	135042885	2138	10	UTF1 UTF1 UTF1 UTF1 UTF1 UTF1 UTF1 UTF1 UTF1 UTF1	134.983	0.000440963	0.0184662
1371	6	24356996	1331	12	DCDC2;KAAG1 DCDC2;KAAG1 DCDC2;KAAG1 KAAG1;DCDC2;KAAG1 KAAG1;DCDC2;KAAG1 KAAG1;DCDC2;KAAG1 KAAG1;DCDC2;DCDC2 KAAG1;DCDC2;KAAG1;DCDC2 KAAG1;KAAG1;DCDC2 KAAG1;KAAG1;DCDC2 KAAG1;KAAG1;DCDC2 KAAG1;KAAG1;DCDC2	134.97	0.00044115	0.0184662
1372	1	3228966	1284	7	PRDM16;PRDM16 PRDM16;PRDM16 PRDM16;PRDM16 PRDM16;PRDM16 PRDM16;PRDM16 PRDM16;PRDM16 PRDM16;PRDM16	-134.964	0.000441338	0.0184662
1373	1	65533358	2039	6	AAA AAA AAA AAA AAA AAA	-134.908	0.00044209	0.0184676
1374	10	134800741	1083	5	AAA AAA AAA AAA AAA	-134.908	0.00044209	0.0184676
1375	4	30719706	5209	19	AAA AAA AAA PCDH7;PCDH7;PCDH7 PCDH7;PCDH7;PCDH7 PCDH7;PCDH7;PCDH7 PCDH7;PCDH7;PCDH7 PCDH7;PCDH7;PCDH7 PCDH7;PCDH7;PCDH7 PCDH7;PCDH7;PCDH7;PCDH7;PCDH7;PCDH7 PCDH7;PCDH7;PCDH7;PCDH7;PCDH7;PCDH7 PCDH7;PCDH7;PCDH7;PCDH7;PCDH7;PCDH7 PCDH7;PCDH7;PCDH7 PCDH7;PCDH7;PCDH7 PCDH7;PCDH7;PCDH7 PCDH7;PCDH7;PCDH7 PCDH7;PCDH7;PCDH7 PCDH7;PCDH7;PCDH7 PCDH7;PCDH7;PCDH7	134.868	0.000442278	0.0184676
1376	3	32462766	947	2	CMTM7;CMTM7 CMTM7;CMTM7	-134.848	0.000443029	0.0184738
1377	20	1205357	898	3	RAD21L1 RAD21L1 RAD21L1	-134.829	0.000443029	0.0184738
1378	9	125873915	1354	5	MIR600;C9orf45 MIR600;C9orf45 MIR600;C9orf45 MIR600;C9orf45 MIR600;C9orf45	-134.673	0.000445284	0.0185426
1379	16	74729465	734	2	MLKL;MLKL MLKL;MLKL	-134.668	0.000445284	0.0185426
1380	6	31691403	1405	29	C6orf25;C6orf25;C6orf25;C6orf25;C6orf25;C6orf25 C6orf25;C6orf25;C6orf25;C6orf25;C6orf25;C6orf25 C6orf25;C6orf25;C6orf25;C6orf25;C6orf25;C6orf25 C6orf25;C6orf25;C6orf25;C6orf25;C6orf25;C6orf25 C6orf25;C6orf25;C6orf25;C6orf25;C6orf25;C6orf25 C6orf25;C6orf25;C6orf25;C6orf25;C6orf25;C6orf25 C6orf25;C6orf25;C6orf25;C6orf25;C6orf25;C6orf25 C6orf25;C6orf25;C6orf25;C6orf25;C6orf25;C6orf25 C6orf25;C6orf25…	-134.646	0.00044566	0.0185439
1381	7	33923088	540	3	AAA AAA AAA	-134.622	0.000446223	0.0185439
1382	12	63543292	1996	8	AVPR1A AVPR1A AVPR1A AVPR1A AVPR1A AVPR1A;AVPR1A AVPR1A;AVPR1A AVPR1A;AVPR1A	134.608	0.000446223	0.0185439
1383	20	55966838	2444	6	RBM38;RBM38 RBM38;RBM38 RBM38;RBM38 RBM38;RBM38 RBM38;RBM38 RBM38;RBM38	134.586	0.000447163	0.0185655
1384	19	58628735	1505	9	ZSCAN18;ZSCAN18 ZSCAN18;ZSCAN18 ZSCAN18;ZSCAN18 ZSCAN18;ZSCAN18 ZSCAN18;ZSCAN18 ZSCAN18;ZSCAN18 ZSCAN18;ZSCAN18 ZSCAN18;ZSCAN18 ZSCAN18;ZSCAN18	134.545	0.000447351	0.0185655
1385	16	3161760	1995	6	ZNF205;ZNF205;MGC3771;MGC3771 ZNF205;ZNF205;MGC3771;MGC3771 ZNF205;ZNF205;MGC3771;MGC3771 ZNF205;MGC3771;ZNF205;MGC3771 ZNF205;MGC3771;ZNF205;MGC3771 ZNF205;ZNF205;MGC3771;MGC3771	-134.493	0.000448478	0.0185979
1386	22	19709548	615	5	5-Sep SEPT5;GP1BB SEPT5;GP1BB GP1BB;SEPT5 GP1BB;SEPT5	134.468	0.000448854	0.0185979
1387	1	217311993	2291	7	ESRRG ESRRG ESRRG AAA AAA AAA AAA	134.455	0.000449041	0.0185979
1388	17	73823769	1458	7	UNC13D UNC13D UNC13D UNC13D UNC13D UNC13D UNC13D	-134.408	0.000450169	0.018632
1389	23	129116224	2344	10	BCORL1 BCORL1 BCORL1 BCORL1 BCORL1 BCORL1 BCORL1 BCORL1 BCORL1 BCORL1	134.377	0.000450732	0.0186427
1390	5	60239580	1423	11	ERCC8;NDUFAF2 ERCC8;NDUFAF2 ERCC8;NDUFAF2 NDUFAF2;ERCC8 NDUFAF2;ERCC8;ERCC8 NDUFAF2;ERCC8;ERCC8 NDUFAF2;ERCC8;ERCC8 NDUFAF2;ERCC8 NDUFAF2;ERCC8 NDUFAF2;ERCC8 NDUFAF2;ERCC8;NDUFAF2	-134.307	0.000451484	0.0186612
1391	1	192776859	1011	3	RGS2 RGS2 RGS2	-134.267	0.000452236	0.0186671
1392	2	223161771	2864	20	PAX3;PAX3;PAX3;CCDC140;PAX3;PAX3;PAX3;PAX3;PAX3 PAX3;PAX3;PAX3;CCDC140;PAX3;PAX3;PAX3;PAX3;PAX3 PAX3;PAX3;PAX3;CCDC140;PAX3;PAX3;PAX3;PAX3;PAX3 PAX3;PAX3;PAX3;CCDC140;PAX3;PAX3;PAX3;PAX3;PAX3 PAX3;PAX3;PAX3;PAX3;PAX3;PAX3;PAX3;PAX3;CCDC140 PAX3;PAX3;PAX3;PAX3;PAX3;PAX3;PAX3;PAX3;CCDC140 PAX3;PAX3;PAX3;PAX3;PAX3;PAX3;PAX3;PAX3;CCDC140 PAX3;PAX3;PAX3;PAX3;PAX3;PAX3;PAX3;PAX3;CCDC140 PAX3;PAX3;PAX3;…	134.169	0.000452799	0.0186778
1393	3	160167789	1133	4	TRIM59 TRIM59 TRIM59 TRIM59	133.981	0.000455617	0.0187687
1394	2	164204628	715	7	AAA AAA AAA AAA AAA AAA AAA	133.98	0.000455617	0.0187687
1395	21	46874243	2142	8	COL18A1;COL18A1;COL18A1 COL18A1;COL18A1;COL18A1 COL18A1;COL18A1;COL18A1 COL18A1;COL18A1;COL18A1 COL18A1;COL18A1;COL18A1 COL18A1;COL18A1;COL18A1;COL18A1;COL18A1 COL18A1;COL18A1;COL18A1 COL18A1;COL18A1;COL18A1	-133.867	0.000457496	0.0188335
1396	2	162272687	2112	12	TBR1;TBR1 TBR1 TBR1 TBR1 TBR1 TBR1 TBR1 TBR1 TBR1 TBR1 TBR1 TBR1	133.761	0.000458624	0.0188672
1397	6	99289733	3559	21	AAA AAA AAA AAA AAA AAA AAA AAA AAA AAA AAA AAA AAA AAA AAA AAA AAA AAA AAA AAA AAA	133.489	0.000462757	0.0189744
1398	16	30077541	1580	4	ALDOA;ALDOA;ALDOA;ALDOA ALDOA;ALDOA;ALDOA;ALDOA ALDOA;ALDOA;ALDOA;ALDOA ALDOA;ALDOA;ALDOA;ALDOA	-133.482	0.000462945	0.0189744
1399	19	46367240	1390	8	FOXA3;SYMPK SYMPK;FOXA3 SYMPK;FOXA3 FOXA3;SYMPK FOXA3;SYMPK FOXA3;SYMPK FOXA3 FOXA3	-133.47	0.000463133	0.0189744
1400	5	178052235	1782	8	CLK4 CLK4 CLK4 CLK4 CLK4 CLK4 CLK4 CLK4;CLK4	-133.433	0.000463509	0.0189744
1401	3	194118478	1672	8	GP5 GP5 GP5 GP5 GP5 GP5 GP5 GP5	-133.425	0.000463509	0.0189744
1402	3	123371420	779	2	MYLK;MYLK;MYLK;MYLK MYLK;MYLK;MYLK;MYLK	-133.425	0.000463509	0.0189744
1403	1	26197239	1951	6	PAQR7;PAQR7 PAQR7 PAQR7 PAQR7 PAQR7 PAQR7	-133.395	0.000464072	0.0189744
1404	18	12911027	1676	7	AAA AAA AAA AAA AAA AAA AAA	133.366	0.00046426	0.0189744
1405	1	153320414	1493	4	PGLYRP4 PGLYRP4 PGLYRP4 PGLYRP4	-133.295	0.000465012	0.0189748
1406	3	132035647	735	3	ACPP;ACPP ACPP;ACPP ACPP;ACPP	-133.282	0.000465387	0.0189748
1407	3	9593701	1945	8	LHFPL4 LHFPL4 LHFPL4 LHFPL4 LHFPL4 LHFPL4 LHFPL4;LHFPL4 LHFPL4	133.268	0.000465575	0.0189748
1408	13	114301996	508	5	AAA AAA AAA AAA AAA	-133.231	0.000466139	0.0189802
1409	12	52403511	911	6	GRASP GRASP GRASP GRASP GRASP GRASP	-133.226	0.000466327	0.0189802
1410	14	24867164	918	5	NYNRIN NYNRIN NYNRIN NYNRIN NYNRIN;NYNRIN	-133.155	0.000467078	0.0189981
1411	11	31837960	3195	16	PAX6 PAX6 PAX6 PAX6 PAX6;PAX6 PAX6 PAX6 PAX6 PAX6 PAX6 PAX6 PAX6 PAX6 PAX6 PAX6 AAA	133.053	0.000467642	0.0190035
1412	3	196693980	952	4	PIGZ PIGZ PIGZ PIGZ	133.031	0.00046783	0.0190035
1413	1	171770825	884	2	AAA AAA	-132.908	0.000469145	0.0190316
1414	4	141172895	2095	7	AAA AAA	-132.83	0.000471212	0.0190978
1415	16	30669108	2943	11	KATNAL1;KATNAL1 KATNAL1;KATNAL1 KATNAL1	-132.713	0.000472527	0.0191308
1416	13	30881938	967	3	KDM6B KDM6B KDM6B	-132.593	0.000473091	0.019141
1417	17	7742126	845	3	C10orf128 C10orf128 C10orf128 C10orf128 C10orf128 C10orf128	-132.555	0.000473842	0.0191537
1418	10	50395528	2090	6	AAA AAA AAA AAA AAA	-132.548	0.00047403	0.0191537
1419	9	132646360	2078	5	CILP CILP;CILP CILP;CILP CILP CILP	-132.504	0.000474782	0.0191714
1420	15	65503447	1087	5	FBXO34;FBXO34 FBXO34;FBXO34	-132.47	0.000475345	0.019174
1421	20	57582292	1099	20	AAA AAA AAA	-132.43	0.000475909	0.019174
1422	17	37080300	941	3	AAA AAA AAA AAA AAA AAA AAA AAA AAA	-132.426	0.000476097	0.019174
1423	2	66809780	1377	9	MRPS23 MRPS23 MRPS23 MRPS23 MRPS23	-132.385	0.000477036	0.019174
1424	17	55927543	1210	5	AAA AAA AAA AAA AAA AAA AAA AAA AAA AAA AAA AAA AAA AAA	-132.375	0.000477036	0.019174
1425	8	25904511	2707	14	GUK1;GUK1 GUK1;GUK1;GUK1 GUK1;GUK1;GUK1 GUK1;GUK1;GUK1 GUK1;GUK1;GUK1	132.375	0.000477036	0.019174
1426	1	228330085	2178	5	FMN1 FMN1 FMN1 FMN1 FMN1 FMN1 FMN1 FMN1	132.254	0.000478539	0.0192216
1427	15	33359788	1113	8	AAA AAA AAA AAA AAA AAA AAA AAA AAA	-132.193	0.000479103	0.0192216
1428	4	113430381	2320	9	MED24;MED24;SNORD124 MED24;MED24;SNORD124 MED24;MED24;SNORD124 MED24;MED24;SNORD124 MED24;MED24;SNORD124 MED24;MED24;SNORD124 MED24;MED24;SNORD124 MED24;MED24	132.141	0.000479291	0.0192216
1429	17	38182512	1745	8	JAZF1 JAZF1 JAZF1 JAZF1 JAZF1 JAZF1;JAZF1 JAZF1 JAZF1 JAZF1 JAZF1 JAZF1 JAZF1 JAZF1 JAZF1 JAZF1	-132.112	0.000479666	0.0192216
1430	7	28218524	2670	15	C3AR1;C3AR1 C3AR1 C3AR1 C3AR1	-132.09	0.000479854	0.0192216
1431	12	8218922	1080	4	HOXD4;MIR10B HOXD4;MIR10B HOXD4;MIR10B HOXD4;MIR10B HOXD4;MIR10B HOXD4;MIR10B HOXD4;MIR10B HOXD4;MIR10B HOXD4 HOXD4 HOXD4;HOXD4 HOXD4 HOXD4 HOXD4 HOXD4 HOXD4 HOXD4 HOXD4 HOXD4 HOXD4	-132.043	0.000480418	0.0192216
1432	2	177014949	2681	20	RBM19;RBM19;RBM19 RBM19;RBM19;RBM19 RBM19;RBM19;RBM19 RBM19;RBM19;RBM19	132.034	0.000480418	0.0192216
1433	12	114404317	654	4	ONECUT1 ONECUT1 ONECUT1 ONECUT1 ONECUT1 ONECUT1 ONECUT1 ONECUT1 ONECUT1 ONECUT1 ONECUT1	-131.97	0.000481357	0.0192364
1434	15	53077010	3923	11	ZNF827 ZNF827 ZNF827	131.921	0.000481545	0.0192364
1435	4	146841472	719	3	BANP;BANP BANP;BANP	-131.868	0.000482109	0.0192364
1436	1	159891638	4086	17	LHX8 LHX8 LHX8 LHX8 LHX8 LHX8 LHX8 LHX8 LHX8 LHX8 LHX8 LHX8 LHX8 LHX8 LHX8 LHX8 LHX8 LHX8 LHX8	-131.819	0.000482673	0.0192364
1437	1	75599532	3393	19	AAA AAA AAA AAA AAA AAA	131.779	0.000482673	0.0192364
1438	9	127265171	1224	4	C12orf68 C12orf68 C12orf68;C12orf68 C12orf68;C12orf68 C12orf68;C12orf68	131.63	0.000483988	0.0192638
1439	12	48578076	1169	5	LONRF3;LONRF3 LONRF3;LONRF3 LONRF3;LONRF3 LONRF3;LONRF3 LONRF3;LONRF3 LONRF3;LONRF3 LONRF3;LONRF3 LONRF3;LONRF3 LONRF3;LONRF3 LONRF3;LONRF3 LONRF3;LONRF3 LONRF3;LONRF3 LONRF3;LONRF3 LONRF3;LONRF3 LONRF3;LONRF3 LONRF3;LONRF3 LONRF3;LONRF3 LONRF3;LONRF3	131.594	0.000484739	0.0192759
1440	23	118107540	3226	18	OLFM4 OLFM4 OLFM4	131.555	0.000484927	0.0192759
1441	13	53602266	590	3	CADM3;CADM3 CADM3;CADM3	-131.548	0.000485303	0.0192759
1442	1	159170275	938	2	AAA AAA	-131.506	0.000485679	0.0192759
1443	2	218868754	930	2	ZADH2 ZADH2 ZADH2 ZADH2 ZADH2 ZADH2 ZADH2 ZADH2	-131.483	0.000485867	0.0192759
1444	18	72916311	1632	8	CROCC CROCC	131.399	0.000486618	0.0192882
1445	19	29704310	1136	4	AAA AAA AAA AAA	-131.289	0.000487933	0.0193204
1446	11	18067256	1099	4	IL18BP;IL18BP;IL18BP;IL18BP;IL18BP IL18BP;IL18BP;IL18BP;IL18BP;IL18BP IL18BP;IL18BP;IL18BP;IL18BP;IL18BP IL18BP;IL18BP;IL18BP;IL18BP;IL18BP IL18BP;IL18BP;IL18BP;IL18BP;IL18BP IL18BP;IL18BP;IL18BP;IL18BP;IL18BP;IL18BP;IL18BP IL18BP;IL18BP;IL18BP;IL18BP;IL18BP;IL18BP IL18BP;IL18BP;IL18BP;IL18BP;IL18BP;IL18BP IL18BP;IL18BP;IL18BP;IL18BP;IL18BP;IL18BP IL18BP;IL18BP;IL18BP;IL18BP;IL18BP;IL18BP;IL18BP	131.251	0.000488497	0.0193302
1447	11	71709751	1231	10	APOC1P1;APOC1P1;APOC1P1 APOC1P1;APOC1P1;APOC1P1 APOC1P1;APOC1P1;APOC1P1 APOC1P1;APOC1P1;APOC1P1 APOC1P1;APOC1P1;APOC1P1	-131.127	0.000490188	0.0193795
1448	1	12184541	1766	7	GALNT6 GALNT6 GALNT6 GALNT6	-131.041	0.000491503	0.0194065
1449	12	51785820	727	4	C16orf70 C16orf70	-131.036	0.000491691	0.0194065
1450	16	67180466	1000	2	AP2A2 AP2A2 AP2A2	-130.932	0.000492443	0.0194236
1451	11	976167	881	3	VSX2 VSX2 VSX2 VSX2 VSX2 VSX2 VSX2 VSX2;VSX2 VSX2 VSX2 VSX2 VSX2 VSX2 VSX2 VSX2	-130.898	0.000493006	0.0194333
1452	14	74705733	3227	15	CTDSPL;CTDSPL;CTDSPL;CTDSPL CTDSPL;CTDSPL CTDSPL;CTDSPL CTDSPL;CTDSPL	130.819	0.000493946	0.0194453
1453	3	37903684	791	4	PDE4D;PDE4D PDE4D;PDE4D PDE4D;PDE4D PDE4D;PDE4D PDE4D;PDE4D PDE4D;PDE4D;PDE4D PDE4D;PDE4D PDE4D;PDE4D PDE4D;PDE4D PDE4D;PDE4D PDE4D;PDE4D PDE4D;PDE4D PDE4D;PDE4D PDE4D;PDE4D	-130.817	0.000493946	0.0194453
1454	5	59188112	1822	14	BCMO1 BCMO1 BCMO1 BCMO1;BCMO1 BCMO1;BCMO1	130.739	0.000494509	0.019455
1455	16	81271937	563	5	CRYM;NCRNA00169 CRYM;NCRNA00169 CRYM;NCRNA00169	-130.662	0.000495261	0.0194596
1456	16	21312694	1279	3	B3GNTL1 B3GNTL1 B3GNTL1 B3GNTL1 B3GNTL1 B3GNTL1	-130.653	0.000495261	0.0194596
1457	17	80980910	1715	6	PLCD4 PLCD4 PLCD4 PLCD4;PLCD4 PLCD4	-130.575	0.000496764	0.0195061
1458	2	219472218	784	5	PKD2L2 PKD2L2 PKD2L2 PKD2L2	130.485	0.000497891	0.0195241
1459	5	137224213	691	4	AAA AAA AAA AAA	-130.48	0.000497891	0.0195241
1460	4	174436918	1394	4	SLITRK4 SLITRK4 SLITRK4 SLITRK4 SLITRK4 SLITRK4 SLITRK4 SLITRK4 SLITRK4;SLITRK4 SLITRK4 SLITRK4 SLITRK4 SLITRK4 SLITRK4 SLITRK4 SLITRK4	130.378	0.000499394	0.0195241
1461	23	142721195	2631	16	NOTCH4 NOTCH4 NOTCH4 NOTCH4 NOTCH4;NOTCH4 NOTCH4;NOTCH4 NOTCH4 NOTCH4 NOTCH4	130.356	0.000499582	0.0195241
1462	6	32191210	1140	9	CORIN CORIN CORIN CORIN CORIN	-130.347	0.000499582	0.0195241
1463	4	47837775	1443	5	C20orf27 C20orf27	-130.325	0.000499582	0.0195241
1464	20	3745817	498	2	ITGA9 ITGA9 ITGA9	-130.318	0.00049977	0.0195241
1465	3	37494602	1052	3	CSGALNACT1;CSGALNACT1;CSGALNACT1 CSGALNACT1;CSGALNACT1 CSGALNACT1;CSGALNACT1 CSGALNACT1;CSGALNACT1 CSGALNACT1;CSGALNACT1 CSGALNACT1;CSGALNACT1 CSGALNACT1;CSGALNACT1 CSGALNACT1;CSGALNACT1 CSGALNACT1;CSGALNACT1	-130.294	0.00049977	0.0195241
1466	8	19539991	743	9	GANC GANC	-130.215	0.000501461	0.0195747
1467	15	42567973	438	2	SOX8 SOX8 SOX8 SOX8 SOX8 SOX8 SOX8 SOX8 SOX8 SOX8 SOX8 SOX8 SOX8 SOX8 SOX8	-130.165	0.000502025	0.0195747
1468	16	1030561	2847	15	NOTCH1 NOTCH1 NOTCH1 NOTCH1	130.162	0.000502025	0.0195747
1469	9	139399348	1675	4	CAMTA2;CAMTA2;CAMTA2;CAMTA2 CAMTA2;CAMTA2;CAMTA2;CAMTA2 CAMTA2;CAMTA2;CAMTA2;CAMTA2;CAMTA2;CAMTA2 CAMTA2;CAMTA2;CAMTA2;CAMTA2;CAMTA2;CAMTA2	-130.049	0.000503903	0.0196354
1470	17	4889754	761	4	TRIM2;TRIM2 TRIM2;TRIM2 TRIM2;TRIM2 TRIM2;TRIM2 TRIM2;TRIM2 TRIM2;TRIM2 TRIM2;TRIM2 TRIM2;TRIM2;TRIM2 TRIM2;TRIM2;TRIM2 TRIM2;TRIM2 TRIM2;TRIM2	-130.01	0.000504655	0.0196522
1471	4	154124584	1897	11	MARVELD1;LOC100270710;MARVELD1 LOC100270710 LOC100270710 LOC100270710 LOC100270710 LOC100270710	129.937	0.000505594	0.0196763
1472	10	99477573	1146	6	FLJ14107;BIN3 FLJ14107;BIN3 FLJ14107;BIN3	-129.876	0.000506158	0.0196857
1473	8	22500449	651	3	SIM1 SIM1 SIM1 SIM1 SIM1 SIM1 SIM1	-129.84	0.000507097	0.0197098
1474	6	100901804	1771	7	AAA AAA	129.783	0.000508037	0.0197337
1475	2	55339218	721	2	CLEC14A;CLEC14A CLEC14A CLEC14A CLEC14A CLEC14A CLEC14A;CLEC14A CLEC14A;CLEC14A CLEC14A CLEC14A CLEC14A	-129.706	0.00050954	0.0197671
1476	14	38723500	2210	10	KDM4A KDM4A KDM4A	129.702	0.00050954	0.0197671
1477	1	44114346	841	3	PRDM10;PRDM10 PRDM10;PRDM10 NCRNA00167;PRDM10;PRDM10	-129.638	0.000509916	0.0197691
1478	11	129870265	794	3	FAM125B FAM125B FAM125B	-129.626	0.000510292	0.0197712
1479	9	129252572	1148	3	PCDHB19P PCDHB19P PCDHB19P PCDHB19P PCDHB19P PCDHB19P PCDHB19P PCDHB19P	-129.567	0.000511231	0.0197794
1480	5	140619567	2187	8	AAA AAA AAA AAA AAA AAA C6orf48;C6orf48	129.494	0.000511607	0.0197794
1481	12	52652742	895	2	AAA CALML6 CALML6 CALML6	-129.39	0.000513673	0.0198145
1482	1	1843940	2000	4	RASSF4 RASSF4 RASSF4 RASSF4 RASSF4 RASSF4 RASSF4	-129.386	0.000513673	0.0198145
1483	10	45469396	1166	7	AAA AAA AAA AAA	-129.385	0.000513673	0.0198145
1484	17	32504524	950	2	AAA AAA AAA AAA AAA	-129.299	0.000514989	0.0198293
1485	23	118406911	941	5	LASS2;LASS2 LASS2;LASS2	129.283	0.000515176	0.0198293
1486	1	150943828	806	2	KLF4 KLF4 KLF4 KLF4 KLF4	-129.225	0.00051574	0.0198293
1487	9	110249749	1346	5	CDK6;CDK6 CDK6;CDK6 CDK6;CDK6	129.189	0.000516304	0.0198293
1488	7	92459517	1267	3	CA5A CA5A CA5A	-129.175	0.00051668	0.0198293
1489	8	144508684	4089	15	GCM2;GCM2 GCM2 GCM2 GCM2 GCM2 GCM2 GCM2 GCM2 GCM2 GCM2 GCM2 AAA AAA AAA AAA AAA AAA AAA AAA	129.122	0.000517431	0.0198293
1490	6	10882050	2841	19	PCDHB5;PCDHB5 PCDHB5;PCDHB5 PCDHB5;PCDHB5 PCDHB5 PCDHB5 PCDHB5 PCDHB5 PCDHB5 PCDHB5 PCDHB5 PCDHB5 PCDHB5 PCDHB5 PCDHB5;PCDHB5	129.111	0.000517431	0.0198293
1491	5	140514811	2600	14	EFNA1;EFNA1 EFNA1;EFNA1 EFNA1;EFNA1 EFNA1;EFNA1 EFNA1;EFNA1	129.104	0.000517619	0.0198293
1492	1	155102388	1662	5	AAA AAA AAA AAA AAA AAA	-129.087	0.000517619	0.0198293
1493	12	132654742	1055	6	GATA2 GATA2 GATA2 GATA2 GATA2	-129.056	0.000517995	0.0198313
1494	3	128209772	1116	5	BMP6 BMP6 BMP6 BMP6 BMP6 BMP6 BMP6 BMP6	-128.944	0.000519874	0.0198771
1495	6	7726983	2811	8	TGM5;TGM5 TGM5;TGM5 TGM5;TGM5 TGM5;TGM5 TGM5;TGM5	-128.942	0.000520061	0.0198771
1496	15	43531947	1291	5	NBL1;NBL1 NBL1;NBL1 NBL1;NBL1 NBL1;NBL1	-128.907	0.000520249	0.0198771
1497	1	19971709	998	4	AAA AAA AAA	-128.864	0.000520625	0.0198771
1498	5	1168528	845	3	FSTL3 FSTL3 FSTL3 FSTL3	-128.831	0.000520813	0.0198771
1499	19	681420	1392	4	C6orf10 C6orf10 C6orf10 C6orf10 C6orf10 C6orf10 C6orf10	-128.82	0.000521189	0.019879
1500	6	32303790	1355	7	HNRNPF;HNRNPF;HNRNPF;HNRNPF;HNRNPF;HNRNPF HNRNPF;HNRNPF;HNRNPF;HNRNPF;HNRNPF;HNRNPF HNRNPF;HNRNPF;HNRNPF;HNRNPF;HNRNPF;HNRNPF;HNRNPF	-128.763	0.000521752	0.0198882
1501	10	43891459	616	3	OBSCN;OBSCN OBSCN;OBSCN OBSCN;OBSCN	128.695	0.00052288	0.0199187
1502	1	228400217	411	3	LIX1 LIX1;LIX1 LIX1;LIX1 LIX1	128.651	0.000524195	0.019945
1503	5	96477502	1071	4	GPR64;GPR64;GPR64;GPR64 GPR64;GPR64;GPR64;GPR64 GPR64;GPR64;GPR64;GPR64 GPR64;GPR64;GPR64;GPR64 GPR64;GPR64;GPR64;GPR64;GPR64;GPR64;GPR64;GPR64 GPR64;GPR64;GPR64;GPR64 GPR64;GPR64;GPR64;GPR64 GPR64;GPR64;GPR64;GPR64 GPR64;GPR64;GPR64;GPR64	-128.638	0.000524383	0.019945
1504	23	19139038	2213	9	LHX1 LHX1 LHX1 LHX1 LHX1 LHX1 LHX1 LHX1	128.602	0.000525134	0.019945
1505	17	35297913	2535	8	SCRN1;SCRN1;SCRN1;SCRN1 SCRN1;SCRN1;SCRN1;SCRN1 SCRN1;SCRN1;SCRN1;SCRN1 SCRN1;SCRN1;SCRN1;SCRN1	128.593	0.00052551	0.019945
1506	7	30027454	1436	4	DOC2A DOC2A DOC2A DOC2A DOC2A DOC2A AAA	-128.579	0.00052551	0.019945
1507	16	30022725	1349	7	RPS8;SNORD38A RPS8;SNORD38A;SNORD38B SNORD38A;RPS8;SNORD38B SNORD38A;RPS8;SNORD38B SNORD38A;RPS8;SNORD38B SNORD38B;RPS8 RPS8	128.525	0.000525886	0.019945
1508	5	14463177	887	2	DRD3;DRD3;DRD3;DRD3 DRD3;DRD3;DRD3;DRD3 DRD3;DRD3 DRD3;DRD3 DRD3;DRD3	-128.456	0.000526825	0.019945
1509	3	113897550	1713	5	CTTN;CTTN CTTN;CTTN CTTN;CTTN CTTN;CTTN CTTN;CTTN CTTN;CTTN CTTN;CTTN CTTN;CTTN CTTN;CTTN CTTN;CTTN	-128.45	0.000526825	0.019945
1510	11	70279003	2581	10	9-Sep 9-Sep 9-Sep	-128.421	0.000526825	0.019945
1511	17	75276069	719	3	UNC5D UNC5D UNC5D UNC5D UNC5D UNC5D UNC5D UNC5D	-128.356	0.000527953	0.0199753
1512	8	35092687	1366	8	SPEG SPEG SPEG SPEG SPEG	128.327	0.000528892	0.019981
1513	2	220349208	1832	5	C13orf26 C13orf26 C13orf26 C13orf26 C13orf26 C13orf26;C13orf26 C13orf26 C13orf26	128.325	0.00052908	0.019981
1514	13	31506685	454	8	UPP1;UPP1 UPP1;UPP1 UPP1;UPP1 UPP1;UPP1 UPP1;UPP1 UPP1;UPP1	128.31	0.00052908	0.019981
1515	7	48129797	400	6	FKBP5;FKBP5;FKBP5;FKBP5 FKBP5;FKBP5;FKBP5;FKBP5	128.134	0.000532462	0.0200054
1516	6	35569471	753	2	HAUS6;HAUS6 HAUS6 HAUS6 HAUS6 HAUS6	-128.117	0.000532462	0.0200054
1517	9	19102782	1226	5	PARP14 PARP14 PARP14 PARP14 PARP14	-128.107	0.00053265	0.0200054
1518	3	122398533	965	5	AAA AAA	-128.095	0.000532838	0.0200054
1519	4	129581866	998	2	CABIN1 CABIN1	-128.083	0.000532838	0.0200054
1520	22	24549738	904	2	C19orf60;C19orf60 C19orf60;C19orf60 C19orf60;C19orf60	-128.044	0.000532838	0.0200054
1521	19	18700553	767	3	POU3F1 POU3F1 POU3F1 POU3F1 AAA	128.04	0.000532838	0.0200054
1522	1	38513245	1022	5	HLA-A HLA-A HLA-A HLA-A HLA-A HLA-A HLA-A HLA-A HLA-A HLA-A HLA-A HLA-A HLA-A HLA-A HLA-A HLA-A HLA-A	127.998	0.000533213	0.0200054
1523	16	81476518	1346	4	AAA AAA AAA	-127.914	0.000534341	0.0200054
1524	11	46263780	1038	3	MXD3;MXD3 MXD3;MXD3 MXD3;MXD3 MXD3;MXD3	-127.912	0.000534341	0.0200054
1525	5	176734343	515	4	C1QL3 C1QL3 C1QL3 C1QL3 C1QL3 C1QL3 C1QL3 C1QL3 C1QL3 C1QL3 C1QL3;C1QL3 C1QL3;C1QL3 C1QL3 C1QL3	-127.905	0.000534528	0.0200054
1526	10	16561202	2985	14	AAA AAA	127.903	0.000534528	0.0200054
1527	5	146863675	994	2	AAA AAA AAA AAA AAA AAA AAA	-127.878	0.00053528	0.0200054
1528	1	156629982	1266	7	HLA-DPB2 HLA-DPB2 HLA-DPB2 HLA-DPB2 HLA-DPB2	-127.833	0.00053528	0.0200054
1529	6	33080054	1481	5	AAA AAA AAA AAA AAA AAA AAA AAA AAA AAA AAA AAA	-127.822	0.00053528	0.0200054
1530	12	2041419	288	3	NHSL1;NHSL1 NHSL1;NHSL1 NHSL1;NHSL1	-127.701	0.000536971	0.0200442
1531	6	138744549	920	3	PGLYRP2 PGLYRP2 PGLYRP2	-127.692	0.000537347	0.020046
1532	19	15590532	646	3	ZNF536 ZNF536 ZNF536 ZNF536 ZNF536 ZNF536 ZNF536 ZNF536	-127.654	0.00053791	0.0200496
1533	19	30864867	2291	8	LOC100271722 LOC100271722	127.631	0.000538098	0.0200496
1534	22	46441127	672	2	GFI1;GFI1 GFI1;GFI1 GFI1;GFI1 GFI1;GFI1 GFI1;GFI1 GFI1;GFI1 GFI1	-127.558	0.000538474	0.0200514
1535	1	92952581	675	7	VWA1;VWA1 VWA1;VWA1 VWA1;VWA1 VWA1;VWA1 VWA1;VWA1 VWA1;VWA1	-127.507	0.000539226	0.020062
1536	1	1375845	1811	6	SENP6;SENP6 SENP6;SENP6	-127.504	0.000539413	0.020062
1537	6	76310551	780	2	COPS2;COPS2 COPS2;COPS2	-127.431	0.00054148	0.0201266
1538	15	49440021	611	2	NDRG2;NDRG2;NDRG2;NDRG2;NDRG2;NDRG2;NDRG2;NDRG2 NDRG2;NDRG2;NDRG2;NDRG2;NDRG2;NDRG2;NDRG2;NDRG2	-127.405	0.000541856	0.0201284
1539	14	21484976	924	2	AAA AAA AAA AAA AAA AAA	-127.277	0.000544486	0.0201894
1540	8	67454340	552	6	AAA AAA AAA AAA AAA AAA AAA	127.257	0.000544486	0.0201894
1541	11	128556992	1462	7	GREB1 GREB1 GREB1 GREB1	-127.233	0.000544486	0.0201894
1542	2	11673360	1197	4	AAA AAA	-127.197	0.000544862	0.0201911
1543	17	1170806	611	2	HLA-DMB;HLA-DMB HLA-DMB;HLA-DMB HLA-DMB;HLA-DMB HLA-DMB;HLA-DMB HLA-DMB HLA-DMB HLA-DMB HLA-DMB HLA-DMB HLA-DMB HLA-DMB HLA-DMB	-127.074	0.000546365	0.0202223
1544	6	32908605	918	12	PEX10;PEX10 PEX10;PEX10 PEX10;PEX10 PEX10;PEX10 PEX10;PEX10 PEX10;PEX10 PEX10;PEX10 PEX10;PEX10 PEX10;PEX10 PEX10;PEX10 PEX10;PEX10 AAA AAA AAA	-127.073	0.000546365	0.0202223
1545	1	2344979	2036	14	SLC10A4 SLC10A4 SLC10A4 SLC10A4 SLC10A4 SLC10A4 SLC10A4 SLC10A4 SLC10A4 SLC10A4;SLC10A4 SLC10A4 SLC10A4 SLC10A4 SLC10A4 SLC10A4 SLC10A4	-127.066	0.000546929	0.020231
1546	4	48484788	1997	16	PRPF39;SNORD127 PRPF39;SNORD127 PRPF39;SNORD127	126.931	0.000550123	0.0202684
1547	14	45579157	690	3	SLC22A8 SLC22A8 SLC22A8	-126.916	0.000550311	0.0202684
1548	11	62767169	237	3	ADO ADO ADO;ADO ADO;ADO ADO;ADO ADO;ADO ADO;ADO	-126.916	0.000550311	0.0202684
1549	10	64565003	1675	7	FBXW12;FBXW12;FBXW12 FBXW12;FBXW12;FBXW12	126.91	0.000550311	0.0202684
1550	3	48412245	679	2	AAA AAA AAA AAA AAA VGLL2;VGLL2 VGLL2;VGLL2	-126.886	0.000550311	0.0202684
1551	6	117583893	1922	7	HDAC4 HDAC4 HDAC4	126.854	0.000550686	0.0202684
1552	2	240131751	591	3	ALX3 ALX3 ALX3 ALX3 ALX3 ALX3 ALX3 ALX3 ALX3 ALX3 ALX3	-126.798	0.00055125	0.0202684
1553	1	110609973	2071	11	ITK ITK ITK ITK	126.793	0.00055125	0.0202684
1554	5	156606860	1258	4	AAA DUSP2 DUSP2 DUSP2	126.791	0.00055125	0.0202684
1555	2	96808802	1729	4	NRARP NRARP NRARP AAA AAA	126.761	0.00055125	0.0202684
1556	9	140196790	2419	5	AAA AAA AAA AAA AAA AAA	-126.69	0.000552753	0.0203115
1557	1	147736359	943	6	C1orf216 C1orf216;C1orf216 C1orf216;C1orf216 C1orf216;C1orf216 C1orf216 C1orf216 C1orf216 C1orf216 C1orf216	126.662	0.00055388	0.0203285
1558	1	36183672	2267	9	TRAF1 TRAF1 AAA AAA AAA AAA	-126.658	0.00055388	0.0203285
1559	9	123690586	1264	6	AAA AAA AAA AAA	-126.635	0.000554444	0.0203317
1560	17	1477843	761	6	RXFP3 RXFP3 RXFP3;RXFP3 RXFP3;RXFP3 RXFP3;RXFP3 RXFP3 RXFP3 RXFP3 RXFP3 RXFP3 AAA	-126.603	0.000555008	0.0203333
1561	5	33936402	2507	11	MAML3 MAML3 MAML3 MAML3	126.532	0.000556511	0.0203466
1562	4	141013584	729	4	TEF TEF TEF TEF TEF TEF TEF TEF TEF;TEF TEF;TEF TEF;TEF	-126.526	0.000556699	0.0203466
1563	22	41762302	1210	11	OAS2;OAS2;OAS2 OAS2;OAS2;OAS2 OAS2;OAS2;OAS2 OAS2;OAS2;OAS2 OAS2;OAS2;OAS2 OAS2;OAS2;OAS2;OAS2;OAS2;OAS2 OAS2;OAS2;OAS2 OAS2;OAS2;OAS2 OAS2;OAS2;OAS2	-126.525	0.000556699	0.0203466
1564	12	113415883	1401	9	TP73 TP73 TP73 TP73 TP73 TP73 TP73	-126.521	0.000556699	0.0203466
1565	1	3574507	1410	7	TSC22D3;TSC22D3;TSC22D3 TSC22D3;TSC22D3 TSC22D3	126.475	0.000557826	0.0203635
1566	23	106960878	1386	3	KCNG2 KCNG2 KCNG2 KCNG2 KCNG2 KCNG2 KCNG2 KCNG2 KCNG2	-126.471	0.000557826	0.0203635
1567	18	77622593	1920	9	NDST1 NDST1 NDST1 NDST1 NDST1 NDST1;NDST1	126.402	0.000560081	0.0203919
1568	5	149887008	779	6	LOC404266;LOC404266;LOC404266;LOC404266;HOXB5 LOC404266;LOC404266;LOC404266;LOC404266;HOXB5 LOC404266;LOC404266;LOC404266;HOXB5;LOC404266 LOC404266;LOC404266;LOC404266;HOXB5;LOC404266 LOC404266;LOC404266;LOC404266;HOXB5;LOC404266 LOC404266;LOC404266;LOC404266;HOXB5;LOC404266;LOC404266 LOC404266;LOC404266;LOC404266;HOXB5;LOC404266;LOC404266 LOC404266;LOC404266;LOC404266;HOXB5;LOC404266;LOC404266	-126.387	0.000560081	0.0203919
1569	17	46671293	962	8	CLYBL CLYBL CLYBL CLYBL CLYBL CLYBL CLYBL	-126.386	0.000560081	0.0203919
1570	13	100547968	1049	7	KTN1;C14orf33;KTN1;KTN1;KTN1 KTN1;C14orf33;KTN1;KTN1;KTN1 KTN1;C14orf33;KTN1;KTN1;KTN1 KTN1;C14orf33;KTN1;KTN1;KTN1 KTN1;C14orf33;KTN1;KTN1;KTN1 KTN1;C14orf33;KTN1;KTN1;KTN1 C14orf33;KTN1;KTN1;KTN1;KTN1	126.385	0.000560081	0.0203919
1571	14	56045827	1644	7	AAA HHLA2 HHLA2 HHLA2	-126.377	0.000560269	0.0203919
1572	3	108019540	1566	4	FXYD1;FXYD1 FXYD1;FXYD1 FXYD1;FXYD1 FXYD1;FXYD1 FXYD1;FXYD1;FXYD1 FXYD1;FXYD1 FXYD1;FXYD1 FXYD1;FXYD1 FXYD1;FXYD1 FXYD1;FXYD1 FXYD1;FXYD1 FXYD1;FXYD1;FXYD1	126.349	0.000560832	0.0203997
1573	19	35629576	898	12	LGR6;LGR6;LGR6 LGR6;LGR6;LGR6 LGR6;LGR6;LGR6 LGR6;LGR6;LGR6 LGR6;LGR6;LGR6 LGR6;LGR6;LGR6	-126.319	0.000561396	0.0203997
1574	1	202182417	970	6	CASZ1;CASZ1 CASZ1;CASZ1 CASZ1;CASZ1	126.311	0.000561584	0.0203997
1575	1	10815436	1063	3	TCIRG1 TCIRG1 TCIRG1 TCIRG1 TCIRG1 TCIRG1 TCIRG1	-126.286	0.000562147	0.0203997
1576	11	67805250	1176	7	BOC;WDR52 WDR52	-126.269	0.000562147	0.0203997
1577	3	113006232	767	2	SIM1 SIM1 SIM1 SIM1 SIM1 SIM1 SIM1 SIM1 SIM1	-126.234	0.000562899	0.0204149
1578	6	100905038	1857	9	C7orf41;C7orf41 C7orf41 C7orf41 C7orf41 C7orf41	126.178	0.000564214	0.0204399
1579	7	30174606	1658	5	ITPK1;ITPK1;ITPK1 ITPK1;ITPK1;ITPK1 ITPK1;ITPK1;ITPK1 ITPK1;ITPK1;ITPK1	-126.173	0.000564402	0.0204399
1580	14	93580037	1102	4	BAT3;BAT3;BAT3;BAT3 BAT3;BAT3;BAT3;BAT3 BAT3;BAT3;BAT3;BAT3 BAT3;BAT3;BAT3;BAT3 BAT3;BAT3;BAT3;BAT3 BAT3;BAT3;BAT3;BAT3 BAT3;BAT3;BAT3;BAT3	-126.159	0.00056459	0.0204399
1581	6	31606872	802	7	NR2E3;NR2E3 NR2E3;NR2E3 NR2E3;NR2E3 NR2E3;NR2E3 NR2E3;NR2E3 NR2E3;NR2E3 NR2E3;NR2E3	-126.12	0.000565341	0.020455
1582	15	72101672	1785	7	AAA AAA AAA AAA AAA AAA AAA AAA AAA AAA AAA AAA	-126.078	0.000565905	0.0204633
1583	2	175192013	2066	12	AAA AAA AAA AAA AAA AAA AAA AAA AAA AAA AAA AAA AAA AAA	126.034	0.00056722	0.0204745
1584	13	28500882	2626	14	EXOC3 EXOC3 EXOC3 EXOC3 EXOC3 EXOC3	126.034	0.00056722	0.0204745
1585	5	447340	1664	6	PARP3;RRP9;PARP3;PARP3;PARP3 PARP3;RRP9;PARP3;PARP3;PARP3 RRP9;PARP3;PARP3 RRP9;PARP3;PARP3	-126.015	0.000567408	0.0204745
1586	3	51976427	958	4	STEAP3;STEAP3;STEAP3 STEAP3;STEAP3;STEAP3 STEAP3;STEAP3;STEAP3	-126.008	0.000567596	0.0204745
1587	2	119981769	839	3	GJA3 GJA3 GJA3 GJA3 GJA3 GJA3 GJA3 GJA3	-125.921	0.000568723	0.0204745
1588	13	20715713	1884	8	MPI MPI MPI MPI MPI	125.864	0.000569287	0.0204745
1589	15	75181202	1149	5	SLC18A3;CHAT SLC18A3;CHAT SLC18A3;CHAT;CHAT;CHAT CHAT;SLC18A3;CHAT;CHAT;CHAT;CHAT;CHAT;CHAT;SLC18A3 CHAT;CHAT;CHAT;CHAT;CHAT;CHAT;CHAT CHAT;CHAT;CHAT;CHAT;CHAT;CHAT;CHAT CHAT;CHAT;CHAT;CHAT;CHAT;CHAT;CHAT CHAT;CHAT;CHAT;CHAT;CHAT;CHAT;CHAT	-125.856	0.000569475	0.0204745
1590	10	50818911	2167	8	ENG;ENG ENG;ENG ENG;ENG;ENG;ENG ENG;ENG	125.853	0.000569475	0.0204745
1591	9	130616110	1424	4	C1orf200;PIK3CD C1orf200;PIK3CD C1orf200;PIK3CD C1orf200;PIK3CD C1orf200;PIK3CD C1orf200;PIK3CD C1orf200;PIK3CD C1orf200;PIK3CD C1orf200;PIK3CD	-125.845	0.000569851	0.0204745
1592	1	9712687	2158	9	NFIX NFIX NFIX NFIX NFIX NFIX	-125.812	0.000570226	0.0204745
1593	19	13134830	1338	6	RSAD2 RSAD2 RSAD2 RSAD2 RSAD2 RSAD2	125.799	0.000570226	0.0204745
1594	2	7017571	582	6	AAA AAA AAA AAA AAA	-125.798	0.000570226	0.0204745
1595	10	43429303	1604	5	ZFHX3;ZFHX3 ZFHX3;ZFHX3	-125.669	0.000572669	0.0205502
1596	16	73067525	955	2	SOX17 SOX17 SOX17 SOX17 SOX17 SOX17 SOX17 SOX17 SOX17;SOX17 SOX17;SOX17 SOX17 SOX17 SOX17 SOX17 SOX17 SOX17 SOX17	125.637	0.000573045	0.0205516
1597	8	55370192	2200	17	POR POR	125.553	0.000574736	0.0205843
1598	7	75582881	540	2	SEC14L1;SEC14L1;SEC14L1;SEC14L1;SEC14L1 SEC14L1;SEC14L1;SEC14L1;SEC14L1;SEC14L1 SEC14L1;SEC14L1;SEC14L1;SEC14L1;SEC14L1 SEC14L1;SEC14L1;SEC14L1;SEC14L1;SEC14L1 SEC14L1;SEC14L1;SEC14L1;SEC14L1;SEC14L1 SEC14L1;SEC14L1;SEC14L1;SEC14L1;SEC14L1 SEC14L1;SEC14L1;SEC14L1;SEC14L1;SEC14L1	-125.547	0.000574736	0.0205843
1599	17	75209644	2142	7	LOC158376 LOC158376 LOC158376 LOC158376 LOC158376	-125.533	0.000575299	0.0205843
1600	9	35908117	1879	5	ULK1 ULK1 ULK1 ULK1	-125.521	0.000575299	0.0205843
1601	12	132380903	1081	4	AAA AAA	-125.433	0.000576051	0.0205871
1602	17	16310862	976	2	PHYHIP;PHYHIP PHYHIP;PHYHIP PHYHIP;PHYHIP PHYHIP;PHYHIP	-125.42	0.000576051	0.0205871
1603	8	22085381	1060	4	AAA AAA AAA AAA AAA AAA AAA AAA AAA	-125.381	0.000576426	0.0205879
1604	8	1272628	2058	9	RECQL5;LOC643008 RECQL5;LOC643008 RECQL5;LOC643008 RECQL5;LOC643008 RECQL5;LOC643008 RECQL5;LOC643008 RECQL5;LOC643008 RECQL5;LOC643008;LOC643008	125.297	0.00057793	0.0205879
1605	17	73628166	2033	8	AAA SOX12	-125.295	0.00057793	0.0205879
1606	20	304156	822	2	HM13;HM13;HM13;HM13 HM13;HM13;HM13;HM13	-125.275	0.000578117	0.0205879
1607	20	30104637	913	2	ST8SIA3 ST8SIA3 ST8SIA3 ST8SIA3 ST8SIA3 ST8SIA3;ST8SIA3 ST8SIA3 ST8SIA3 ST8SIA3 ST8SIA3 ST8SIA3	-125.252	0.000578493	0.0205879
1608	18	55019307	2362	11	AAA AAA AAA AAA AAA AAA AAA AAA TRIM31 TRIM31 TRIM31 TRIM31 TRIM31 TRIM31 TRIM31	125.232	0.000579057	0.0205879
1609	6	30070074	986	15	HAND2 HAND2 HAND2 HAND2 HAND2 HAND2 HAND2 HAND2 HAND2 HAND2 NBLA00301;HAND2 NBLA00301;HAND2 HAND2;NBLA00301;HAND2 HAND2;NBLA00301;HAND2 HAND2;NBLA00301;HAND2 HAND2;NBLA00301 HAND2;NBLA00301 HAND2;NBLA00301	-125.223	0.000579245	0.0205879
1610	4	174447847	3566	18	FLOT2;DHRS13 FLOT2;DHRS13 FLOT2;DHRS13 FLOT2;DHRS13 FLOT2;DHRS13	125.216	0.000579245	0.0205879
1611	17	27224823	947	5	AAA AAA AAA AAA	-125.207	0.000579245	0.0205879
1612	2	85640001	942	4	BANP;BANP BANP;BANP BANP;BANP BANP;BANP	-125.153	0.000579433	0.0205879
1613	12	130333393	5019	10	EXT1 EXT1 EXT1	-124.964	0.000583378	0.0207041
1614	8	119124462	883	3	SLC35D2 SLC35D2 SLC35D2 SLC35D2	-124.898	0.000583942	0.0207121
1615	9	99145195	1205	4	BCL11A;BCL11A;BCL11A BCL11A;BCL11A;BCL11A BCL11A;BCL11A;BCL11A	-124.842	0.000584318	0.0207134
1616	2	60687132	691	3	AAA AAA AAA AAA AAA	-124.791	0.000585633	0.020748
1617	5	74346730	2173	5	KIF7 KIF7 KIF7 KIF7	-124.787	0.000586009	0.0207493
1618	15	90198832	1051	4	SOD3 SOD3 SOD3 SOD3	-124.681	0.000588451	0.0208238
1619	4	24795830	973	4	RECQL5;LOC643008;LOC643008 RECQL5;LOC643008;LOC643008 RECQL5;LOC643008;LOC643008 RECQL5;LOC643008;LOC643008 RECQL5;LOC643008;LOC643008	-124.625	0.000589766	0.0208525
1620	17	73631460	1152	5	MGAT5B;MGAT5B MGAT5B;MGAT5B MGAT5B;MGAT5B MGAT5B;MGAT5B MGAT5B;MGAT5B MGAT5B;MGAT5B	-124.611	0.000590142	0.0208525
1621	17	74868293	708	6	SH2B2 SH2B2 SH2B2 AAA	-124.595	0.00059033	0.0208525
1622	7	101961796	471	4	AAA AAA AAA	124.565	0.000590706	0.0208525
1623	11	117069780	705	9	TAGLN;TAGLN TAGLN;TAGLN TAGLN;TAGLN TAGLN;TAGLN TAGLN;TAGLN TAGLN;TAGLN TAGLN;TAGLN TAGLN;TAGLN;TAGLN;TAGLN TAGLN;TAGLN;TAGLN	124.539	0.000591457	0.0208525
1624	12	69357333	683	3	CPM CPM CPM	-124.524	0.000591645	0.0208525
1625	1	47015494	2578	7	KNCN KNCN KNCN KNCN KNCN KNCN KNCN	124.513	0.000591645	0.0208525
1626	1	36565181	2071	7	COL8A2 COL8A2 COL8A2 COL8A2 COL8A2 COL8A2 COL8A2	-124.408	0.0005939	0.0209199
1627	6	164171506	998	4	AAA AAA AAA AAA	-124.373	0.000595027	0.0209301
1628	3	10325981	793	4	GHRLOS;GHRLOS;GHRLOS;C3orf42;GHRLOS GHRLOS;GHRLOS;C3orf42;GHRLOS;GHRLOS GHRLOS;GHRLOS;C3orf42;GHRLOS;GHRLOS GHRLOS;GHRLOS;C3orf42;GHRLOS;GHRLOS	-124.338	0.000595215	0.0209301
1629	15	65368420	717	5	LOC390594 LOC390594 LOC390594 LOC390594 LOC390594	-124.332	0.000595215	0.0209301
1630	16	30750717	1182	3	SRCAP SRCAP AAA	-124.299	0.000595778	0.0209379
1631	10	135270030	3311	12	LOC619207 LOC619207 LOC619207 LOC619207 LOC619207 LOC619207 LOC619207 LOC619207 LOC619207 LOC619207 LOC619207 LOC619207	124.217	0.000597657	0.0209557
1632	6	33161276	2167	26	COL11A2;COL11A2;COL11A2;COL11A2 COL11A2;COL11A2;COL11A2;COL11A2 COL11A2;COL11A2;COL11A2;COL11A2 COL11A2;COL11A2;COL11A2;COL11A2 COL11A2;COL11A2;COL11A2;COL11A2 COL11A2;COL11A2;COL11A2;COL11A2 COL11A2;RXRB;COL11A2;COL11A2;COL11A2 COL11A2;RXRB;COL11A2;COL11A2;COL11A2 COL11A2;RXRB;COL11A2;COL11A2;COL11A2 COL11A2;RXRB;COL11A2;COL11A2;COL11A2 COL11A2;RXRB;COL11A2;COL11A2;COL11A2 RXRB RXRB RXRB RXRB RX…	-124.206	0.000598221	0.0209557
1633	1	147800744	1045	8	AAA AAA AAA AAA AAA AAA AAA AAA	124.185	0.000598597	0.0209557
1634	1	86171840	942	2	ZNHIT6;ZNHIT6 ZNHIT6;ZNHIT6	-124.123	0.000598973	0.0209557
1635	2	201726139	2930	7	CLK1;CLK1;CLK1;CLK1 CLK1;CLK1;CLK1;CLK1 CLK1;CLK1;CLK1;CLK1 CLK1;CLK1;CLK1;CLK1 CLK1;CLK1;CLK1;CLK1 CLK1;CLK1;CLK1;CLK1 CLK1;CLK1;CLK1;CLK1;CLK1	-124.106	0.00059916	0.0209557
1636	20	30944839	1211	4	ASXL1;ASXL1 ASXL1;ASXL1 ASXL1;ASXL1 ASXL1;ASXL1	-124.014	0.000600663	0.0209557
1637	23	139013957	1929	7	AAA AAA AAA AAA AAA AAA AAA	124.001	0.000600663	0.0209557
1638	19	4517498	1392	7	PLIN4 PLIN4 PLIN4 PLIN4 PLIN4 PLIN4 PLIN4	-123.997	0.000600663	0.0209557
1639	3	49209160	1061	3	KLHDC8B KLHDC8B KLHDC8B	-123.992	0.000601039	0.0209557
1640	3	194979346	1051	4	C3orf21 C3orf21 C3orf21 C3orf21	-123.967	0.000601039	0.0209557
1641	12	104324793	1063	3	LOC253724;HSP90B1 LOC253724;HSP90B1 HSP90B1	-123.819	0.000601415	0.0209557
1642	6	136914796	760	4	MAP3K5 MAP3K5 MAP3K5 MAP3K5	-123.808	0.000601415	0.0209557
1643	19	40896163	1304	4	HIPK4 HIPK4 HIPK4 HIPK4	-123.79	0.000601415	0.0209557
1644	14	81893829	844	5	AAA AAA AAA AAA AAA	-123.755	0.000601791	0.0209568
1645	6	170449884	2386	5	AAA AAA AAA AAA AAA	123.71	0.000602918	0.0209722
1646	1	156722206	1441	6	HDGF;HDGF;HDGF;HDGF HDGF;HDGF;HDGF HDGF;HDGF;HDGF HDGF;HDGF;HDGF HDGF;HDGF;HDGF HDGF	-123.708	0.000602918	0.0209722
1647	1	239551040	1088	4	AAA AAA AAA AAA	-123.62	0.00060367	0.0209746
1648	4	141177020	1449	6	SCOC SCOC SCOC SCOC SCOC SCOC;SCOC	-123.606	0.00060367	0.0209746
1649	9	139253313	1376	3	GPSM1;GPSM1 AAA AAA	-123.589	0.000604421	0.0209888
1650	18	10453624	1559	7	APCDD1 APCDD1 APCDD1 APCDD1;APCDD1 APCDD1;APCDD1 APCDD1 APCDD1	123.56	0.000605361	0.0210095
1651	6	107955362	1265	3	SOBP SOBP SOBP	123.533	0.000605736	0.0210106
1652	15	74494781	876	11	STRA6;STRA6;STRA6;STRA6;STRA6 STRA6;STRA6;STRA6;STRA6;STRA6 STRA6;STRA6;STRA6;STRA6;STRA6 STRA6;STRA6;STRA6;STRA6;STRA6 STRA6;STRA6;STRA6;STRA6;STRA6 STRA6;STRA6;STRA6;STRA6;STRA6;STRA6 STRA6;STRA6;STRA6;STRA6;STRA6;STRA6 STRA6;STRA6;STRA6;STRA6;STRA6;STRA6 STRA6;STRA6;STRA6;STRA6;STRA6 STRA6;STRA6;STRA6;STRA6;STRA6 STRA6;STRA6;STRA6;STRA6;STRA6	123.164	0.000614755	0.0212701
1653	2	85803249	2372	7	VAMP8 VAMP8 VAMP8 VAMP8 VAMP8;VAMP8 VAMP8;VAMP8 VAMP8	-123.159	0.000614755	0.0212701
1654	14	29235894	1586	17	FOXG1 FOXG1 FOXG1 FOXG1 FOXG1 FOXG1 FOXG1 FOXG1 FOXG1 FOXG1 FOXG1 FOXG1;FOXG1 FOXG1;FOXG1 FOXG1 FOXG1 FOXG1 FOXG1	123.113	0.00061513	0.0212701
1655	1	203051472	951	2	AAA MYOG	-123.089	0.00061607	0.0212701
1656	17	10601178	823	3	C17orf48;SCO1 C17orf48;SCO1 C17orf48;SCO1	-123.072	0.000616821	0.0212701
1657	11	73668626	823	5	DNAJB13 DNAJB13 DNAJB13 DNAJB13 DNAJB13	123.06	0.000617009	0.0212701
1658	10	73471634	1789	6	C10orf105;C10orf105;CDH23 C10orf105;C10orf105;CDH23 C10orf105;C10orf105;CDH23 C10orf105;C10orf105;CDH23 C10orf105;C10orf105;CDH23 C10orf105;C10orf105;CDH23	-123.046	0.000617197	0.0212701
1659	6	10417385	2015	7	TFAP2A TFAP2A TFAP2A TFAP2A TFAP2A TFAP2A TFAP2A	123.022	0.000617197	0.0212701
1660	5	71803219	719	3	ZNF366;ZNF366 ZNF366 ZNF366	-122.986	0.000617385	0.0212701
1661	3	183957794	2059	14	VWA5B2;MIR1224 VWA5B2;MIR1224 VWA5B2;MIR1224 VWA5B2;MIR1224 VWA5B2;MIR1224 VWA5B2;MIR1224 VWA5B2;MIR1224 VWA5B2;MIR1224 VWA5B2;MIR1224 VWA5B2;MIR1224 VWA5B2 VWA5B2 VWA5B2 VWA5B2	122.984	0.000617385	0.0212701
1662	10	82223998	1773	3	TSPAN14;TSPAN14 TSPAN14;TSPAN14 TSPAN14;TSPAN14	122.923	0.000618137	0.0212741
1663	11	35637517	881	2	AAA FJX1	-122.915	0.000618325	0.0212741
1664	1	91300215	1747	13	AAA AAA AAA AAA AAA AAA AAA AAA AAA AAA AAA AAA AAA	122.9	0.0006187	0.0212741
1665	20	43374879	829	3	KCNK15 KCNK15 KCNK15	-122.895	0.000618888	0.0212741
1666	2	232476255	3420	7	AAA AAA AAA AAA AAA AAA AAA	-122.878	0.000619452	0.0212815
1667	19	55836713	1308	5	TMEM150B TMEM150B TMEM150B TMEM150B TMEM150B	-122.869	0.000619828	0.0212825
1668	17	40345445	1003	6	GHDC;GHDC;GHDC;GHDC GHDC;GHDC;GHDC;GHDC GHDC;GHDC;GHDC;GHDC GHDC;GHDC;GHDC;GHDC GHDC;GHDC;GHDC;GHDC;GHDC;GHDC;GHDC GHDC;GHDC;GHDC;GHDC;GHDC;GHDC;GHDC	-122.799	0.000620955	0.0213092
1669	6	31733799	781	18	C6orf27 C6orf27 C6orf27 C6orf27 C6orf27 C6orf27 C6orf27 C6orf27 C6orf27 C6orf27 C6orf27 C6orf27 C6orf27 C6orf27 C6orf27 C6orf27 C6orf27 C6orf27	122.757	0.000621894	0.0213156
1670	5	172096764	621	4	NEURL1B NEURL1B NEURL1B NEURL1B	122.706	0.000622646	0.0213156
1671	1	150779776	2527	7	CTSK CTSK CTSK;CTSK CTSK CTSK CTSK ARNT;ARNT;ARNT;CTSK	-122.701	0.000622646	0.0213156
1672	2	45234140	1101	3	SIX2 SIX2 SIX2	122.668	0.000623022	0.0213156
1673	9	36169175	774	3	CCIN CCIN CCIN	-122.634	0.000623961	0.0213156
1674	1	221509067	696	2	LOC400804 LOC400804	-122.552	0.000624713	0.0213156
1675	23	68047992	2224	22	EFNB1 EFNB1 EFNB1 EFNB1 EFNB1 EFNB1 EFNB1 EFNB1 EFNB1 EFNB1 EFNB1 EFNB1 EFNB1 EFNB1 EFNB1 EFNB1 EFNB1;EFNB1 EFNB1;EFNB1 EFNB1;EFNB1 EFNB1 EFNB1 EFNB1	122.545	0.000625088	0.0213156
1676	5	138608519	1434	9	MATR3;SNHG4 MATR3;SNHG4 MATR3;SNHG4 MATR3;SNHG4 MATR3;SNHG4 MATR3;SNHG4 SNHG4;MATR3 SNHG4;MATR3;MATR3 SNHG4;MATR3	-122.543	0.000625088	0.0213156
1677	2	177027440	2788	21	HOXD3 HOXD3 HOXD3 HOXD3 HOXD3 HOXD3 HOXD3 HOXD3 HOXD3 HOXD3 HOXD3 HOXD3;HOXD3 HOXD3 HOXD3 HOXD3 HOXD3 HOXD3 HOXD3 HOXD3 HOXD3 HOXD3	122.54	0.000625088	0.0213156
1678	7	100273384	2479	7	GNB2 GNB2 GNB2 GNB2 GNB2 GNB2 GNB2	-122.537	0.000625088	0.0213156
1679	4	155410477	1871	6	DCHS2;DCHS2 DCHS2;DCHS2 DCHS2;DCHS2 DCHS2;DCHS2 DCHS2;DCHS2 DCHS2;DCHS2	122.523	0.000625652	0.0213156
1680	6	31798069	662	4	AAA AAA AAA AAA	-122.497	0.000626403	0.0213156
1681	11	19735701	1536	11	NAV2;NAV2;LOC100126784;NAV2 NAV2;NAV2;LOC100126784;NAV2 LOC100126784;NAV2;NAV2;NAV2 LOC100126784;NAV2;NAV2;NAV2 LOC100126784;NAV2;NAV2;NAV2 LOC100126784;NAV2;NAV2;NAV2 LOC100126784;NAV2;NAV2;NAV2 LOC100126784;NAV2;NAV2;NAV2 LOC100126784;NAV2;NAV2;NAV2 LOC100126784;NAV2;NAV2;NAV2 LOC100126784;NAV2;NAV2;NAV2	-122.463	0.000627155	0.0213156
1682	9	135852984	1262	5	GFI1B;GFI1B GFI1B;GFI1B GFI1B;GFI1B GFI1B;GFI1B GFI1B;GFI1B	-122.45	0.000627343	0.0213156
1683	17	79869801	2040	8	PCYT2 SIRT7;PCYT2 SIRT7;PCYT2 SIRT7;PCYT2 PCYT2;SIRT7 PCYT2;SIRT7 SIRT7 SIRT7	-122.428	0.000627907	0.0213156
1684	15	93579332	995	8	AAA AAA AAA AAA AAA AAA AAA AAA	-122.41	0.000627907	0.0213156
1685	5	115298079	1749	11	LVRN LVRN;LVRN LVRN LVRN LVRN LVRN LVRN LVRN LVRN LVRN LVRN	122.385	0.00062847	0.0213156
1686	1	36038877	1008	7	TFAP2E TFAP2E TFAP2E;TFAP2E TFAP2E;TFAP2E TFAP2E TFAP2E TFAP2E	122.349	0.00062941	0.0213156
1687	3	72940510	962	2	GXYLT2 GXYLT2	-122.333	0.000629598	0.0213156
1688	6	136171510	1177	4	PDE7B PDE7B PDE7B PDE7B	-122.313	0.000629973	0.0213156
1689	23	25029285	2634	13	ARX ARX ARX ARX ARX ARX ARX ARX ARX ARX ARX ARX ARX	122.27	0.000630349	0.0213156
1690	20	62167942	1392	12	PTK6 PTK6 PTK6 PTK6;PTK6 PTK6 PTK6 PTK6 PTK6 PTK6 PTK6 PTK6 PTK6	-122.265	0.000630349	0.0213156
1691	18	53447841	1007	3	AAA AAA AAA	-122.255	0.000630349	0.0213156
1692	11	503807	1130	8	RNH1;RNH1;RNH1;RNH1;RNH1;RNH1;RNH1;RNH1 RNH1;RNH1;RNH1;RNH1;RNH1;RNH1;RNH1;RNH1 RNH1;RNH1;RNH1;RNH1;RNH1;RNH1;RNH1;RNH1 RNH1;RNH1;RNH1;RNH1;RNH1;RNH1;RNH1;RNH1 RNH1;RNH1;RNH1;RNH1;RNH1;RNH1;RNH1;RNH1 RNH1;RNH1;RNH1;RNH1;RNH1;RNH1;RNH1;RNH1 RNH1;RNH1;RNH1;RNH1;RNH1;RNH1;RNH1;RNH1 RNH1;RNH1;RNH1;RNH1;RNH1;RNH1;RNH1;RNH1	-122.251	0.000630537	0.0213156
1693	2	242480249	1568	7	AAA AAA AAA AAA AAA AAA AAA	122.244	0.000630537	0.0213156
1694	1	23886730	1086	4	ID3 ID3 ID3 ID3	-122.238	0.000630537	0.0213156
1695	10	85956013	2821	7	PCDH21 PCDH21 PCDH21 PCDH21 PCDH21 PCDH21 PCDH21	-122.232	0.000630537	0.0213156
1696	13	21009861	557	5	CRYL1 CRYL1 CRYL1 CRYL1 CRYL1	122.164	0.000631288	0.0213293
1697	2	176962928	2801	16	AAA HOXD12 HOXD12 HOXD12 HOXD12 HOXD12 HOXD12 HOXD12 HOXD12 HOXD12 HOXD12 HOXD12 HOXD12 HOXD12 HOXD12 AAA	122.111	0.00063204	0.0213429
1698	3	5027597	907	5	AAA AAA AAA AAA AAA	-122.038	0.000632979	0.0213511
1699	16	3136857	833	2	AAA AAA	-122.004	0.000633731	0.0213585
1700	11	71845665	1123	5	FOLR3 FOLR3 FOLR3 FOLR3 FOLR3;FOLR3	-121.967	0.000635046	0.0213585
1701	3	185300576	987	3	AAA AAA AAA	-121.926	0.00063561	0.0213585
1702	17	46659939	1001	4	AAA AAA AAA AAA	-121.912	0.000635986	0.0213585
1703	17	73520192	1162	4	TSEN54 TSEN54;LLGL2;LLGL2;LLGL2 LLGL2;LLGL2;LLGL2 LLGL2;LLGL2;LLGL2	-121.898	0.000636173	0.0213585
1704	5	134526124	628	5	AAA AAA AAA AAA AAA	-121.84	0.000636549	0.0213585
1705	17	7254301	2372	12	KCTD11;ACAP1 KCTD11;ACAP1 KCTD11 KCTD11 KCTD11 KCTD11;KCTD11 KCTD11;KCTD11 KCTD11;KCTD11 KCTD11;KCTD11 KCTD11 KCTD11 KCTD11	-121.814	0.000636737	0.0213585
1706	11	9779593	2233	6	AAA AAA AAA AAA AAA AAA	-121.813	0.000636737	0.0213585
1707	2	242174625	980	6	HDLBP;HDLBP HDLBP;HDLBP HDLBP;HDLBP HDLBP;HDLBP HDLBP;HDLBP HDLBP;HDLBP	-121.768	0.000637301	0.0213585
1708	20	61757175	673	2	AAA AAA	-121.706	0.00063824	0.0213585
1709	23	133118088	1873	12	GPC3;GPC3;GPC3;GPC3 GPC3;GPC3;GPC3;GPC3 GPC3;GPC3;GPC3;GPC3 GPC3;GPC3;GPC3;GPC3 GPC3;GPC3;GPC3;GPC3 GPC3;GPC3;GPC3;GPC3 GPC3;GPC3;GPC3;GPC3;GPC3;GPC3;GPC3;GPC3 GPC3;GPC3;GPC3;GPC3;GPC3;GPC3;GPC3;GPC3 GPC3;GPC3;GPC3;GPC3 GPC3;GPC3;GPC3;GPC3 GPC3;GPC3;GPC3;GPC3 GPC3;GPC3;GPC3;GPC3	121.61	0.000639743	0.0213585
1710	16	86320281	2932	10	AAA AAA AAA AAA AAA AAA AAA AAA AAA AAA	121.601	0.000639743	0.0213585
1711	11	65340843	2498	10	FAM89B;FAM89B;FAM89B FAM89B;FAM89B;FAM89B FAM89B;FAM89B;FAM89B FAM89B;FAM89B;FAM89B EHBP1L1 EHBP1L1 EHBP1L1 EHBP1L1 EHBP1L1 EHBP1L1	-121.591	0.000639743	0.0213585
1712	5	132148865	2182	12	ANKRD43 ANKRD43 ANKRD43 ANKRD43 ANKRD43 ANKRD43 ANKRD43;ANKRD43 ANKRD43 ANKRD43 ANKRD43 ANKRD43 ANKRD43;ANKRD43	121.548	0.000640495	0.0213585
1713	19	48282350	1410	4	SEPW1 SEPW1 SEPW1 SEPW1	-121.543	0.000640495	0.0213585
1714	11	63766546	2248	9	MACROD1 MACROD1 MACROD1 MACROD1 MACROD1 MACROD1 MACROD1 MACROD1 MACROD1	-121.539	0.000640495	0.0213585
1715	3	170077545	1793	3	SKIL;SKIL;SKIL;SKIL SKIL;SKIL;SKIL SKIL;SKIL;SKIL	-121.497	0.000640683	0.0213585
1716	16	29836211	1056	3	MVP;MVP MVP;MVP MVP;MVP	-121.473	0.000640871	0.0213585
1717	1	2081984	538	5	PRKCZ;PRKCZ;PRKCZ PRKCZ;PRKCZ;PRKCZ PRKCZ;PRKCZ;PRKCZ PRKCZ;PRKCZ;PRKCZ PRKCZ;PRKCZ;PRKCZ	-121.43	0.000641246	0.0213594
1718	14	105154557	770	7	INF2;INF2;INF2 INF2;INF2;INF2 INF2;INF2;INF2 INF2;INF2;INF2 INF2;INF2;INF2 INF2;INF2;INF2 INF2;INF2;INF2	-121.384	0.000641998	0.0213701
1719	17	33775917	1302	10	SLFN13 SLFN13 SLFN13 SLFN13 SLFN13 SLFN13 SLFN13 SLFN13 SLFN13 SLFN13	-121.349	0.000642749	0.0213701
1720	4	87999314	955	2	AFF1;AFF1 AFF1;AFF1	-121.346	0.000642749	0.0213701
1721	14	101000186	959	2	AAA AAA	-121.326	0.000643125	0.0213701
1722	17	4690628	2162	8	VMO1;VMO1;VMO1;VMO1 VMO1;VMO1;VMO1;VMO1 GLTPD2;VMO1;VMO1;VMO1;VMO1 GLTPD2 GLTPD2 GLTPD2;GLTPD2 GLTPD2 GLTPD2	121.226	0.000645004	0.0214147
1723	10	72545053	1478	5	C10orf27;C10orf27 C10orf27 C10orf27 C10orf27 C10orf27	-121.142	0.000646695	0.0214592
1724	1	8086721	797	5	ERRFI1 ERRFI1 ERRFI1 ERRFI1 ERRFI1	121.089	0.000647634	0.0214617
1725	7	100859461	1138	5	PLOD3 ZNHIT1;PLOD3 ZNHIT1;PLOD3 ZNHIT1;PLOD3 ZNHIT1;PLOD3;PLOD3	-121.088	0.000647634	0.0214617
1726	15	74228839	972	3	LOXL1 LOXL1 LOXL1	-121.078	0.000647822	0.0214617
1727	9	139592589	999	2	AAA AAA	-120.989	0.000649513	0.0214945
1728	1	161171211	838	9	NDUFS2;NDUFS2 NDUFS2;NDUFS2 NDUFS2;NDUFS2 NDUFS2;NDUFS2 NDUFS2;NDUFS2 NDUFS2;NDUFS2 NDUFS2;NDUFS2 NDUFS2;NDUFS2 NDUFS2;NDUFS2;NDUFS2	-120.983	0.000649513	0.0214945
1729	19	15391339	607	4	BRD4;BRD4 BRD4;BRD4 BRD4;BRD4 BRD4;BRD4	-120.976	0.000649889	0.0214953
1730	3	52232454	840	3	ALAS1;ALAS1 ALAS1;ALAS1 ALAS1;ALAS1	-120.948	0.000651016	0.021521
1731	18	21242479	1050	3	ANKRD29 ANKRD29 ANKRD29	-120.855	0.000653834	0.0215971
1732	14	23527216	1145	5	CDH24;CDH24 CDH24;CDH24 CDH24;CDH24 CDH24;CDH24 ACIN1;ACIN1;ACIN1;ACIN1;ACIN1	-120.846	0.000654022	0.0215971
1733	12	53644311	1166	4	MFSD5 MFSD5;MFSD5 MFSD5;MFSD5 MFSD5;MFSD5;MFSD5	-120.814	0.000655525	0.0216234
1734	14	23351487	1001	6	REM2 REM2 REM2 REM2 REM2 REM2;REM2	-120.808	0.000655525	0.0216234
1735	2	66664535	1757	7	MEIS1 MEIS1 MEIS1 MEIS1 MEIS1 MEIS1 MEIS1	-120.754	0.000656277	0.0216365
1736	15	83316734	898	8	CPEB1 CPEB1 CPEB1 CPEB1 CPEB1 CPEB1 CPEB1 CPEB1	120.666	0.000657968	0.021641
1737	17	41797729	1358	4	AAA AAA AAA AAA	-120.659	0.000657968	0.021641
1738	6	33165667	2105	16	RXRB RXRB RXRB RXRB RXRB RXRB RXRB SLC39A7;RXRB;SLC39A7 SLC39A7;RXRB;SLC39A7 SLC39A7;RXRB;SLC39A7 SLC39A7;RXRB;SLC39A7 SLC39A7;RXRB;SLC39A7 SLC39A7;RXRB;SLC39A7 SLC39A7;RXRB;SLC39A7 SLC39A7;RXRB;SLC39A7 SLC39A7;RXRB;SLC39A7	-120.615	0.000658532	0.021641
1739	20	36039916	1369	4	AAA AAA AAA AAA	-120.613	0.000658532	0.021641
1740	1	44887933	933	2	RNF220 RNF220	-120.61	0.000658532	0.021641
1741	8	37378276	843	4	AAA AAA AAA AAA	-120.61	0.000658532	0.021641
1742	6	32941825	2242	14	BRD2;BRD2 BRD2;BRD2 BRD2;BRD2 BRD2;BRD2 BRD2;BRD2 BRD2;BRD2 BRD2;BRD2 BRD2;BRD2 BRD2;BRD2 BRD2;BRD2 BRD2;BRD2 BRD2;BRD2 BRD2;BRD2 BRD2;BRD2	-120.537	0.000660974	0.0217096
1743	19	56849724	2412	4	AAA AAA AAA AAA	-120.495	0.000661726	0.021711
1744	19	18228740	1456	5	MAST3 MAST3 MAST3 MAST3 MAST3	-120.477	0.000661726	0.021711
1745	14	95236825	1331	7	GSC GSC GSC GSC GSC GSC AAA	120.441	0.000662289	0.0217178
1746	2	65216516	1107	6	SLC1A4;SLC1A4;SLC1A4 SLC1A4;SLC1A4;SLC1A4 SLC1A4;SLC1A4 SLC1A4;SLC1A4 SLC1A4;SLC1A4 SLC1A4;SLC1A4	-120.399	0.000663041	0.0217309
1747	13	51797139	654	3	FAM124A FAM124A FAM124A	120.357	0.000664168	0.0217562
1748	16	89367859	508	2	ANKRD11 ANKRD11	-120.327	0.000664544	0.0217568
1749	11	16631866	1781	11	AAA AAA AAA AAA AAA AAA AAA AAA AAA AAA AAA	120.206	0.00066755	0.0218093
1750	11	67351271	1761	7	GSTP1;GSTP1 GSTP1;GSTP1 GSTP1 GSTP1 GSTP1 GSTP1 GSTP1	-120.189	0.00066755	0.0218093
1751	23	103809580	2080	13	IL1RAPL2 IL1RAPL2 IL1RAPL2 IL1RAPL2 IL1RAPL2 IL1RAPL2 IL1RAPL2 IL1RAPL2 IL1RAPL2 IL1RAPL2 IL1RAPL2;IL1RAPL2 IL1RAPL2;IL1RAPL2 IL1RAPL2;IL1RAPL2	120.178	0.000667738	0.0218093
1752	3	122043799	373	4	CSTA CSTA CSTA;CSTA CSTA	-120.159	0.000667926	0.0218093
1753	10	93804898	972	8	AAA AAA AAA AAA AAA AAA AAA AAA	120.151	0.000667926	0.0218093
1754	16	8806359	684	13	ABAT;ABAT ABAT;ABAT ABAT;ABAT ABAT;ABAT ABAT;ABAT ABAT;ABAT ABAT;ABAT ABAT;ABAT ABAT;ABAT;ABAT ABAT;ABAT;ABAT ABAT;ABAT;ABAT ABAT;ABAT;ABAT ABAT;ABAT;ABAT	120.133	0.000668302	0.0218099
1755	3	177315226	656	2	AAA AAA	-120.033	0.000670556	0.0218718
1756	1	1228383	1407	8	ACAP3 ACAP3 ACAP3 ACAP3 ACAP3 ACAP3 ACAP3 ACAP3	120.007	0.000671683	0.021897
1757	9	139921813	782	5	ABCA2;C9orf139;ABCA2 ABCA2;C9orf139;ABCA2 C9orf139;C9orf139;ABCA2;ABCA2 C9orf139;ABCA2;ABCA2 C9orf139;ABCA2;ABCA2;ABCA2	-119.981	0.000672059	0.0218976
1758	1	164545553	590	5	PBX1 PBX1 PBX1 PBX1 PBX1	119.918	0.000673562	0.0219349
1759	1	16553267	1717	10	AAA AAA AAA AAA AAA AAA AAA AAA AAA AAA	119.872	0.000674126	0.0219416
1760	12	94539319	449	2	AAA AAA	-119.816	0.000675629	0.0219616
1761	1	8004329	779	2	AAA AAA	-119.81	0.000675817	0.0219616
1762	14	75593964	788	5	NEK9 NEK9 NEK9 NEK9 NEK9	-119.809	0.000675817	0.0219616
1763	2	70311984	1311	5	AAA AAA AAA PCBP1 PCBP1	119.738	0.000676756	0.0219804
1764	8	898407	1669	4	AAA AAA AAA AAA	-119.632	0.000680138	0.0220552
1765	12	117477481	999	4	TESC;TESC;TESC TESC;TESC;TESC TESC;TESC;TESC TESC;TESC;TESC	-119.631	0.000680138	0.0220552
1766	5	87439075	2843	13	AAA AAA AAA AAA AAA AAA AAA AAA AAA AAA AAA AAA AAA	119.575	0.000680514	0.0220557
1767	7	50849168	2335	10	GRB10 GRB10 GRB10 GRB10 GRB10 GRB10 GRB10 GRB10 GRB10 GRB10	-119.556	0.00068089	0.0220562
1768	5	368804	1165	4	AHRR AHRR AHRR AHRR	-119.403	0.000683332	0.022112
1769	14	74178976	2059	8	PNMA1;PNMA1 PNMA1;PNMA1 PNMA1 PNMA1 PNMA1 PNMA1;PNMA1 PNMA1;PNMA1 PNMA1;PNMA1	-119.335	0.000684459	0.0221367
1770	17	34079665	1387	6	GAS2L2 GAS2L2 GAS2L2 GAS2L2 GAS2L2 GAS2L2	-119.268	0.000685587	0.0221498
1771	1	24861604	777	6	RCAN3 RCAN3 RCAN3 RCAN3 RCAN3 RCAN3	119.197	0.000687654	0.0221655
1772	6	43444964	1257	6	TJAP1;TJAP1;TJAP1;TJAP1;TJAP1;TJAP1 TJAP1;TJAP1;TJAP1;TJAP1;TJAP1;TJAP1 TJAP1;TJAP1;TJAP1;TJAP1;TJAP1;TJAP1 TJAP1;TJAP1;TJAP1;TJAP1;TJAP1;TJAP1;TJAP1;TJAP1;TJAP1;TJAP1;TJAP1 TJAP1;TJAP1;TJAP1;TJAP1;TJAP1;TJAP1 TJAP1;TJAP1;TJAP1;TJAP1;TJAP1;TJAP1	-119.194	0.000687654	0.0221655
1773	19	57741988	1428	11	AURKC;AURKC;AURKC AURKC;AURKC;AURKC AURKC;AURKC;AURKC AURKC;AURKC;AURKC AURKC;AURKC;AURKC AURKC;AURKC;AURKC AURKC;AURKC;AURKC;AURKC;AURKC AURKC;AURKC;AURKC;AURKC;AURKC AURKC;AURKC;AURKC;AURKC;AURKC AURKC;AURKC;AURKC;AURKC;AURKC;AURKC AURKC;AURKC;AURKC	119.17	0.000688029	0.0221655
1774	14	73704842	1525	3	PAPLN PAPLN PAPLN	-119.157	0.000688217	0.0221655
1775	1	40098595	216	2	HEYL HEYL	119.154	0.000688217	0.0221655
1776	19	36246395	1474	11	HSPB6 HSPB6 HSPB6 HSPB6 HSPB6 HSPB6 HSPB6 HSPB6 HSPB6 HSPB6;C19orf55 HSPB6;C19orf55	119.145	0.000688781	0.0221655
1777	3	128778699	2078	12	GP9 GP9 GP9 GP9 GP9 GP9 GP9 GP9 GP9 GP9 GP9 GP9	-119.132	0.000688969	0.0221655
1778	20	62611207	1109	6	SAMD10;PRPF6 SAMD10;PRPF6 SAMD10;PRPF6 SAMD10;PRPF6 SAMD10;PRPF6 SAMD10;PRPF6	-119.127	0.000688969	0.0221655
1779	7	5631189	1062	3	FSCN1 FSCN1 FSCN1	-119.106	0.000689344	0.022166
1780	11	18610422	1127	7	UEVLD;UEVLD UEVLD;UEVLD UEVLD;UEVLD UEVLD;UEVLD UEVLD;UEVLD UEVLD;UEVLD UEVLD;UEVLD	-118.961	0.000691223	0.0221803
1781	8	97657608	1166	6	PGCP;PGCP PGCP PGCP PGCP PGCP PGCP	-118.958	0.000691223	0.0221803
1782	12	54448913	1671	3	HOXC4;HOXC4 HOXC4;HOXC4 FLJ12825	118.93	0.000691411	0.0221803
1783	17	42452426	568	2	ITGA2B ITGA2B	118.917	0.000691599	0.0221803
1784	6	32804555	1405	16	TAP2;TAP2 TAP2;TAP2 TAP2;TAP2 TAP2;TAP2 TAP2;TAP2 TAP2;TAP2 TAP2;TAP2 TAP2;TAP2 TAP2;TAP2 TAP2;TAP2 TAP2;TAP2 TAP2;TAP2 TAP2;TAP2 TAP2;TAP2 TAP2;TAP2 TAP2;TAP2	-118.858	0.000692726	0.0221932
1785	7	35078269	842	2	DPY19L1 DPY19L1	-118.82	0.000693854	0.0222177
1786	11	1947743	1370	8	TNNT3;TNNT3;TNNT3;TNNT3 TNNT3;TNNT3;TNNT3;TNNT3 TNNT3;TNNT3;TNNT3;TNNT3 TNNT3;TNNT3;TNNT3;TNNT3 TNNT3;TNNT3;TNNT3;TNNT3 TNNT3;TNNT3;TNNT3;TNNT3 TNNT3;TNNT3;TNNT3;TNNT3 TNNT3;TNNT3;TNNT3;TNNT3	-118.736	0.00069592	0.0222722
1787	17	27396961	839	4	AAA AAA AAA AAA	118.574	0.000699302	0.0223571
1788	1	207143533	1279	4	FCAMR;FCAMR;FCAMR;FCAMR;FCAMR;FCAMR;FCAMR FCAMR;FCAMR;FCAMR;FCAMR;FCAMR;FCAMR;FCAMR;FCAMR FCAMR;FCAMR;FCAMR;FCAMR FCAMR;FCAMR;FCAMR;FCAMR	-118.486	0.000700993	0.0223995
1789	17	79228937	1385	5	SLC38A10;SLC38A10 SLC38A10;SLC38A10 SLC38A10;SLC38A10 SLC38A10;SLC38A10 SLC38A10;SLC38A10	-118.319	0.000705502	0.0225201
1790	12	72058171	1122	4	ZFC3H1;THAP2;THAP2 ZFC3H1;THAP2 ZFC3H1;THAP2 THAP2	-118.311	0.000705502	0.0225201
1791	8	9754896	1605	4	AAA AAA AAA AAA	118.303	0.000706066	0.0225263
1792	5	78279424	1225	6	ARSB;ARSB ARSB;ARSB ARSB;ARSB ARSB;ARSB ARSB;ARSB ARSB;ARSB	-118.234	0.000707569	0.0225625
1793	3	48507087	1932	11	TREX1;TREX1 TREX1;TREX1 TREX1;TREX1;TREX1;TREX1 TREX1;TREX1;TREX1;TREX1 TREX1;TREX1;TREX1;TREX1 TREX1;TREX1;TREX1;TREX1 TREX1;TREX1;TREX1;TREX1 TREX1;TREX1;TREX1;TREX1 TREX1;TREX1 TREX1;TREX1 TREX1;TREX1;TREX1	-118.186	0.000708133	0.0225687
1794	11	1412397	1493	6	BRSK2 BRSK2 BRSK2 BRSK2 BRSK2 BRSK2	-118.116	0.00070926	0.0225818
1795	22	31607212	843	4	LIMK2 LIMK2 LIMK2 LIMK2	-118.096	0.000709636	0.0225818
1796	12	57941054	926	5	DCTN2 DCTN2 DCTN2 DCTN2 DCTN2	-118.078	0.000710012	0.0225818
1797	10	72218642	1177	5	AAA AAA AAA AAA AAA	118.069	0.000710387	0.0225818
1798	20	43834580	1081	3	SEMG1 SEMG1 SEMG1;SEMG1	-118.056	0.000710387	0.0225818
1799	12	57488112	849	2	NAB2 NAB2	-117.997	0.00071189	0.0226179
1800	8	133494328	1296	4	KCNQ3 AAA AAA AAA	-117.845	0.000715084	0.0226958
1801	20	44451973	1234	6	TNNC2 TNNC2 TNNC2 TNNC2 TNNC2 TNNC2	117.786	0.000716588	0.0227142
1802	7	2757616	1447	9	AAA AAA AAA AAA AAA AAA AAA AAA AAA	-117.774	0.000716775	0.0227142
1803	7	20823981	2147	14	SP8;SP8 SP8;SP8 SP8;SP8 SP8;SP8 SP8;SP8 SP8;SP8 SP8;SP8 SP8;SP8 SP8;SP8 SP8;SP8 SP8;SP8 SP8;SP8 SP8;SP8 SP8;SP8	117.769	0.000716775	0.0227142
1804	12	111619190	1009	5	CUX2 CUX2 CUX2 CUX2 CUX2	-117.752	0.000717339	0.0227147
1805	5	156990663	847	2	ADAM19 ADAM19	-117.727	0.000717903	0.0227147
1806	16	4740694	801	3	MGRN1;MGRN1;MGRN1;MGRN1 MGRN1;MGRN1;MGRN1;MGRN1 AAA	-117.715	0.000717903	0.0227147
1807	19	16998493	2352	11	F2RL3 F2RL3 F2RL3 F2RL3 F2RL3 F2RL3 F2RL3 F2RL3 F2RL3;F2RL3 F2RL3 F2RL3	-117.692	0.000718842	0.0227154
1808	3	183873429	1127	3	DVL3 DVL3 DVL3	-117.688	0.00071903	0.0227154
1809	19	2493740	1594	7	AAA AAA AAA AAA AAA AAA AAA	-117.649	0.000719406	0.0227154
1810	10	118429452	1475	9	C10orf82;C10orf82 C10orf82 C10orf82 C10orf82 C10orf82 C10orf82 C10orf82 C10orf82 C10orf82;HSPA12A	117.628	0.000719782	0.0227154
1811	11	64138719	687	4	RPS6KA4;RPS6KA4 RPS6KA4;RPS6KA4 RPS6KA4;RPS6KA4 RPS6KA4;RPS6KA4	117.614	0.000719782	0.0227154
1812	8	81143035	772	3	AAA AAA AAA	-117.53	0.000721097	0.0227409
1813	10	135278165	982	6	LOC619207 LOC619207 LOC619207 LOC619207 LOC619207 LOC619207	117.496	0.000721848	0.0227409
1814	17	43242591	868	2	HEXIM2 HEXIM2	-117.451	0.000723163	0.0227409
1815	19	49575079	1121	6	KCNA7 KCNA7 KCNA7 KCNA7 KCNA7;KCNA7 KCNA7	117.431	0.000723351	0.0227409
1816	2	177012117	1513	9	AAA AAA AAA AAA AAA AAA AAA AAA MIR10B	117.429	0.000723351	0.0227409
1817	13	92000673	2745	10	MIR17HG;MIR17HG MIR17HG;MIR17HG;MIR17 MIR17HG;MIR17HG;MIR17;MIR18A MIR19A;MIR17HG;MIR17HG;MIR17;MIR18A MIR19A;MIR17HG;MIR17HG;MIR17;MIR18A MIR19A;MIR17HG;MIR17HG;MIR20A;MIR17;MIR19B1;MIR18A MIR19A;MIR17HG;MIR92A1;MIR17HG;MIR20A;MIR17;MIR19B1;MIR18A MIR19A;MIR17HG;MIR92A1;MIR17HG;MIR20A;MIR17;MIR19B1;MIR18A MIR17HG;MIR92A1;MIR17HG;MIR20A;MIR19B1 MIR92A1;MIR17HG;MIR17HG;MIR19B1	-117.416	0.000723351	0.0227409
1818	22	50248142	765	2	ZBED4 ZBED4	-117.393	0.000724103	0.0227409
1819	19	33666533	708	3	WDR88 AAA AAA	-117.363	0.000724479	0.0227409
1820	12	52216298	2128	4	FIGNL2 FIGNL2 FIGNL2 AAA	-117.342	0.000724854	0.0227409
1821	6	31506990	1933	16	BAT1;BAT1 BAT1;BAT1 BAT1;BAT1 BAT1;BAT1 BAT1;BAT1 BAT1;BAT1 BAT1;BAT1 BAT1;BAT1 BAT1;BAT1 BAT1;BAT1 BAT1;BAT1 BAT1;BAT1 BAT1;BAT1 BAT1;BAT1 SNORD84;BAT1;BAT1 SNORD84;BAT1;BAT1	-117.34	0.000724854	0.0227409
1822	1	46939866	650	4	AAA AAA AAA AAA	117.316	0.000725042	0.0227409
1823	1	200002343	1752	5	NR5A2;NR5A2 NR5A2;NR5A2 NR5A2;NR5A2 NR5A2;NR5A2 NR5A2;NR5A2	117.254	0.000726545	0.0227763
1824	4	145566200	1071	7	HHIP HHIP HHIP HHIP HHIP HHIP HHIP;HHIP	117.106	0.000729176	0.0228471
1825	18	77551537	1031	3	AAA AAA AAA	-117.049	0.000729927	0.022859
1826	16	58768411	693	4	GOT2 GOT2 GOT2 GOT2	-116.981	0.000731242	0.0228651
1827	14	101012492	1656	4	BEGAIN;BEGAIN BEGAIN;BEGAIN BEGAIN;BEGAIN BEGAIN;BEGAIN	-116.946	0.000732558	0.0228945
1828	11	67135897	855	2	LOC100130987;CLCF1;CLCF1 LOC100130987;CLCF1;CLCF1	-116.863	0.000734812	0.0229474
1829	1	206971195	807	3	IL19 IL19 IL19	-116.858	0.000735	0.0229474
1830	16	85132373	837	2	FAM92B FAM92B	-116.848	0.000736127	0.0229709
1831	1	33232579	894	2	KIAA1522 KIAA1522	-116.785	0.000737818	0.023012
1832	14	105105634	1825	5	AAA AAA AAA AAA AAA	-116.577	0.000744394	0.0231634
1833	5	176325836	1947	7	HK3 HK3 HK3 HK3 HK3 HK3 HK3	-116.563	0.000744394	0.0231634
1834	11	66276941	1096	7	DPP3;BBS1;DPP3 BBS1 BBS1 BBS1 BBS1 BBS1 BBS1	-116.554	0.000744394	0.0231634
1835	9	138134973	1701	5	AAA AAA AAA AAA AAA	-116.541	0.000744394	0.0231634
1836	8	105351092	975	4	TM7SF4 TM7SF4 TM7SF4 TM7SF4;TM7SF4	-116.488	0.000745146	0.0231634
1837	7	139760671	416	2	PARP12 PARP12	-116.46	0.000745897	0.0231634
1838	12	9141740	601	3	KLRG1 KLRG1 KLRG1	-116.454	0.000746085	0.0231634
1839	2	105478395	2353	11	AAA AAA AAA AAA AAA AAA AAA AAA AAA AAA AAA	116.45	0.000746461	0.0231634
1840	15	68133070	902	2	AAA AAA	-116.432	0.000746649	0.0231634
1841	8	6693379	1036	3	XKR5 XKR5 XKR5	-116.426	0.000746649	0.0231634
1842	1	201083494	1501	5	AAA AAA AAA AAA AAA	116.396	0.000747213	0.0231634
1843	3	58200471	1123	4	DNASE1L3 DNASE1L3 DNASE1L3 DNASE1L3	-116.394	0.000747213	0.0231634
1844	5	151055650	689	2	SPARC SPARC	-116.384	0.000747588	0.0231634
1845	23	136631809	1674	5	AAA AAA AAA AAA AAA	116.326	0.000749279	0.0231923
1846	3	194826411	880	5	C3orf21 C3orf21 C3orf21 C3orf21 C3orf21	-116.319	0.000749279	0.0231923
1847	1	33772032	1659	6	AAA AAA AAA AAA AAA AAA	116.302	0.000750219	0.0232097
1848	19	36399346	1091	5	TYROBP;TYROBP TYROBP;TYROBP TYROBP;TYROBP TYROBP;TYROBP TYROBP;TYROBP	-116.272	0.000751158	0.023227
1849	2	74611500	1312	8	LOC100189589 LOC100189589 LOC100189589 LOC100189589 LOC100189589 LOC100189589 LOC100189589 LOC100189589	-116.206	0.00075191	0.0232385
1850	23	100805492	2469	10	ARMCX1 ARMCX1 ARMCX1;ARMCX1 ARMCX1;ARMCX1 ARMCX1 ARMCX1 ARMCX1 ARMCX1 ARMCX1 ARMCX1	116.154	0.000753413	0.0232615
1851	12	121409673	1182	3	C12orf27 C12orf27 C12orf27	-116.138	0.000753413	0.0232615
1852	16	67195069	671	3	TRADD;FBXL8 FBXL8 FBXL8	116.082	0.000755104	0.0232841
1853	19	3537694	1464	5	C19orf71 C19orf71;C19orf28;C19orf28 C19orf71;C19orf28;C19orf28 C19orf28;C19orf71;C19orf28 C19orf28;C19orf28;C19orf71;C19orf71	-116.074	0.000755104	0.0232841
1854	2	97427027	2475	9	CNNM4 CNNM4 CNNM4 CNNM4 CNNM4 CNNM4 CNNM4 CNNM4 CNNM4	-116.056	0.000755479	0.0232841
1855	4	81184925	840	5	AAA AAA AAA AAA AAA	116.032	0.000756419	0.0232884
1856	23	145075713	2576	8	AAA MIR890 MIR890 MIR888;MIR890 MIR888;MIR890 MIR888 MIR892A MIR892A	-116.005	0.000757546	0.0232884
1857	2	42719678	648	4	KCNG3;KCNG3 KCNG3;KCNG3 KCNG3;KCNG3 KCNG3;KCNG3	115.995	0.000757922	0.0232884
1858	2	158694670	488	2	ACVR1;ACVR1 ACVR1;ACVR1	-115.959	0.000758861	0.0232884
1859	17	80186763	2053	7	SLC16A3;SLC16A3 SLC16A3;SLC16A3 SLC16A3;SLC16A3 SLC16A3;SLC16A3 SLC16A3;SLC16A3 SLC16A3;SLC16A3 SLC16A3;SLC16A3;SLC16A3	-115.922	0.000759425	0.0232884
1860	1	25253237	1509	5	RUNX3;RUNX3 RUNX3;RUNX3 RUNX3;RUNX3 RUNX3;RUNX3 RUNX3;RUNX3	115.918	0.000759425	0.0232884
1861	11	119630144	218	2	AAA AAA	-115.903	0.000759613	0.0232884
1862	19	797693	2536	7	PTBP1;PTBP1;PTBP1;PTBP1 PTBP1;PTBP1;PTBP1;PTBP1 PTBP1;PTBP1;PTBP1;PTBP1 PTBP1;PTBP1;PTBP1;PTBP1 PTBP1;PTBP1;PTBP1;PTBP1 PTBP1;PTBP1;PTBP1;PTBP1 PTBP1;PTBP1;PTBP1;PTBP1	-115.901	0.000759613	0.0232884
1863	8	65498340	1804	13	AAA AAA AAA AAA AAA AAA AAA AAA AAA AAA AAA AAA AAA	115.899	0.000759613	0.0232884
1864	1	155108588	790	2	RAG1AP1;RAG1AP1;RAG1AP1 RAG1AP1;RAG1AP1;RAG1AP1	-115.777	0.000761304	0.0233054
1865	17	42460976	1284	5	ITGA2B ITGA2B ITGA2B ITGA2B ITGA2B	115.674	0.000763371	0.0233103
1866	6	74404526	1038	5	CD109;CD109;CD109 CD109;CD109;CD109 CD109;CD109;CD109 CD109;CD109;CD109 CD109;CD109;CD109;CD109;CD109;CD109	-115.67	0.000763371	0.0233103
1867	10	32345476	672	6	KIF5B KIF5B KIF5B KIF5B KIF5B KIF5B	-115.644	0.000763746	0.0233103
1868	17	14201063	1853	6	AAA AAA AAA AAA AAA AAA	115.641	0.000763746	0.0233103
1869	7	151077267	1900	8	AAA AAA AAA AAA WDR86 WDR86 WDR86 WDR86	-115.637	0.000763746	0.0233103
1870	15	51631687	1218	3	CYP19A1;CYP19A1 GLDN GLDN	-115.634	0.000763746	0.0233103
1871	16	30823315	979	2	AAA AAA	-115.514	0.000767128	0.0234018
1872	13	110432220	1564	4	IRS2 IRS2 IRS2 IRS2	-115.501	0.000767692	0.0234072
1873	6	74289464	1052	4	AAA AAA AAA AAA	-115.469	0.000768068	0.0234072
1874	23	153094332	2454	11	PDZD4 PDZD4 PDZD4 PDZD4 PDZD4 PDZD4 PDZD4 PDZD4 PDZD4 PDZD4 PDZD4	115.422	0.000770698	0.0234636
1875	7	96649956	2266	18	DLX5 DLX5 DLX5 DLX5 DLX5 DLX5 DLX5 DLX5 DLX5 DLX5 DLX5 DLX5 DLX5 DLX5 DLX5 DLX5 DLX5 DLX5	115.399	0.000771074	0.0234636
1876	2	111873850	2158	9	ACOXL ACOXL ACOXL ACOXL ACOXL ACOXL AAA AAA AAA	-115.387	0.00077145	0.0234636
1877	3	50360041	1513	6	HYAL2;HYAL2 HYAL2;HYAL2;HYAL2 HYAL2;HYAL2;HYAL2 HYAL2 HYAL2 HYAL2	-115.387	0.00077145	0.0234636
1878	16	31470953	1102	4	ARMC5;ARMC5 ARMC5;ARMC5 ARMC5;ARMC5 ARMC5;ARMC5	-115.268	0.000774268	0.0235316
1879	2	105372087	702	5	AAA AAA AAA AAA AAA	-115.252	0.000774456	0.0235316
1880	22	50622440	1819	7	AAA TRABD TRABD TRABD TRABD TRABD TRABD	-115.154	0.000776522	0.0235745
1881	10	12648032	494	4	CAMK1D;CAMK1D CAMK1D;CAMK1D CAMK1D;CAMK1D CAMK1D;CAMK1D	-115.151	0.00077671	0.0235745
1882	6	110679832	424	3	C6orf186 C6orf186 C6orf186	-115.135	0.000777462	0.0235745
1883	6	151709522	762	2	ZBTB2 ZBTB2	-115.128	0.000777462	0.0235745
1884	10	104210981	780	9	C10orf95 C10orf95;C10orf95 C10orf95 C10orf95 C10orf95 C10orf95 C10orf95 C10orf95 C10orf95	-115.112	0.000778213	0.0235745
1885	1	221061837	1647	3	AAA AAA AAA	-115.106	0.000778213	0.0235745
1886	23	130215993	2013	8	FLJ30058 FLJ30058 FLJ30058 FLJ30058 FLJ30058 FLJ30058 FLJ30058 FLJ30058	115.096	0.000778589	0.0235745
1887	19	2491255	570	2	AAA AAA	-115.064	0.000779529	0.0235745
1888	12	91572142	1105	6	DCN;DCN;DCN;DCN;DCN;DCN DCN;DCN;DCN;DCN;DCN;DCN DCN;DCN;DCN;DCN;DCN;DCN DCN;DCN;DCN;DCN;DCN;DCN DCN;DCN;DCN;DCN;DCN;DCN DCN;DCN;DCN;DCN;DCN;DCN;DCN	-115.061	0.000779716	0.0235745
1889	20	44658225	716	2	SLC12A5;SLC12A5 SLC12A5;SLC12A5	115.035	0.000779716	0.0235745
1890	19	43856594	1280	6	CD177 CD177 CD177 CD177 CD177;CD177 CD177	-115.005	0.00078028	0.0235799
1891	12	48214108	1057	4	HDAC7;HDAC7 HDAC7;HDAC7 HDAC7;HDAC7 HDAC7;HDAC7	-114.958	0.000781595	0.0235964
1892	10	51575592	860	6	NCOA4;NCOA4;NCOA4;NCOA4;NCOA4 NCOA4;NCOA4;NCOA4;NCOA4;NCOA4 NCOA4;NCOA4;NCOA4;NCOA4;NCOA4 NCOA4;NCOA4;NCOA4;NCOA4;NCOA4 NCOA4;NCOA4;NCOA4;NCOA4;NCOA4 NCOA4;NCOA4;NCOA4;NCOA4;NCOA4;NCOA4	-114.956	0.000781595	0.0235964
1893	8	6734962	1960	6	DEFB1 DEFB1;DEFB1 DEFB1;DEFB1 DEFB1 DEFB1 DEFB1	-114.929	0.000782723	0.0236001
1894	17	50234775	3069	20	CA10;CA10;CA10 CA10;CA10;CA10;CA10 CA10;CA10;CA10;CA10 CA10;CA10;CA10;CA10 CA10;CA10;CA10;CA10 CA10;CA10;CA10;CA10 CA10;CA10;CA10;CA10 CA10;CA10;CA10 CA10;CA10;CA10 CA10;CA10;CA10 CA10;CA10;CA10;CA10 CA10;CA10;CA10 CA10;CA10;CA10 CA10;CA10;CA10;CA10 CA10;CA10;CA10 CA10;CA10;CA10 CA10;CA10;CA10 CA10;CA10;CA10 CA10;CA10 CA10;CA10	114.912	0.000783286	0.0236001
1895	8	145726034	1284	4	PPP1R16A PPP1R16A PPP1R16A PPP1R16A	-114.904	0.000783286	0.0236001
1896	17	76036514	1048	7	TNRC6C;TNRC6C TNRC6C;TNRC6C TNRC6C;TNRC6C TNRC6C;TNRC6C TNRC6C;TNRC6C TNRC6C;TNRC6C TNRC6C;TNRC6C	-114.882	0.00078385	0.0236001
1897	14	37051949	2560	11	NKX2-8 NKX2-8 NKX2-8 NKX2-8 NKX2-8 NKX2-8 AAA AAA AAA AAA AAA	114.882	0.00078385	0.0236001
1898	2	179343803	1198	6	FKBP7;FKBP7;PLEKHA3;MIR548N FKBP7;FKBP7;PLEKHA3;MIR548N FKBP7;FKBP7;PLEKHA3;MIR548N FKBP7;FKBP7;PLEKHA3;MIR548N PLEKHA3;MIR548N MIR548N;PLEKHA3	-114.839	0.000784413	0.0236001
1899	1	231296640	3743	19	AAA AAA AAA AAA AAA TRIM67 TRIM67 TRIM67 TRIM67 TRIM67 TRIM67 TRIM67 TRIM67 TRIM67 TRIM67 TRIM67 TRIM67 TRIM67 TRIM67	114.837	0.000784413	0.0236001
1900	12	6716597	1781	4	CHD4 CHD4 CHD4 AAA	-114.797	0.000785917	0.0236215
1901	11	118781778	1101	4	BCL9L BCL9L BCL9L BCL9L	-114.788	0.000786104	0.0236215
1902	2	3750539	1351	6	AAA AAA AAA AAA AAA AAA	114.774	0.000786668	0.0236215
1903	17	41739326	882	4	MEOX1;MEOX1;MEOX1 MEOX1;MEOX1;MEOX1 MEOX1;MEOX1;MEOX1 MEOX1;MEOX1;MEOX1	114.765	0.000786668	0.0236215
1904	6	32976484	1224	14	HLA-DOA HLA-DOA HLA-DOA HLA-DOA HLA-DOA HLA-DOA HLA-DOA HLA-DOA HLA-DOA HLA-DOA;HLA-DOA HLA-DOA HLA-DOA HLA-DOA HLA-DOA	-114.736	0.000787983	0.0236494
1905	7	105319437	714	7	ATXN7L1;ATXN7L1 ATXN7L1;ATXN7L1 ATXN7L1;ATXN7L1;ATXN7L1 ATXN7L1;ATXN7L1 ATXN7L1;ATXN7L1 ATXN7L1;ATXN7L1 ATXN7L1;ATXN7L1	-114.672	0.000790989	0.023721
1906	16	85253980	675	4	AAA AAA AAA AAA	-114.633	0.000792117	0.023721
1907	1	236557182	576	5	EDARADD EDARADD;EDARADD EDARADD;EDARADD EDARADD;EDARADD;EDARADD EDARADD;EDARADD	-114.628	0.000792117	0.023721
1908	11	134126080	424	5	ACAD8 ACAD8 ACAD8 ACAD8 ACAD8	-114.608	0.000792305	0.023721
1909	10	22765840	1236	6	AAA AAA AAA AAA AAA AAA	114.608	0.000792305	0.023721
1910	12	56359406	1275	10	CDK2;CDK2;SILV CDK2;CDK2;SILV SILV;CDK2;CDK2 CDK2;SILV;CDK2 CDK2;SILV;CDK2 CDK2;SILV;CDK2 CDK2;SILV;CDK2 CDK2;SILV;CDK2 CDK2;CDK2;CDK2;SILV;CDK2 CDK2;CDK2;CDK2;SILV;CDK2	-114.442	0.000795686	0.0237784
1911	7	36342851	936	2	AAA AAA	-114.442	0.000795686	0.0237784
1912	19	45406886	2119	5	TOMM40;TOMM40;TOMM40 APOE APOE APOE APOE	-114.403	0.000796438	0.0237784
1913	16	89382891	1711	3	ANKRD11 ANKRD11 ANKRD11	-114.4	0.000796438	0.0237784
1914	12	6745057	814	7	LPAR5 LPAR5;LPAR5 LPAR5;LPAR5 LPAR5 LPAR5 LPAR5 LPAR5	114.394	0.000796814	0.0237784
1915	12	132335537	1870	4	MMP17 MMP17 AAA AAA	-114.363	0.000798317	0.0237784
1916	20	42543446	1997	17	TOX2;TOX2;TOX2 TOX2;TOX2;TOX2 TOX2;TOX2;TOX2 TOX2;TOX2;TOX2 TOX2;TOX2;TOX2 TOX2;TOX2;TOX2 TOX2;TOX2;TOX2 TOX2;TOX2;TOX2 TOX2;TOX2;TOX2 TOX2;TOX2;TOX2 TOX2;TOX2;TOX2 TOX2;TOX2;TOX2 TOX2;TOX2;TOX2;TOX2;TOX2 TOX2;TOX2;TOX2;TOX2;TOX2 TOX2;TOX2;TOX2 TOX2;TOX2;TOX2 TOX2;TOX2;TOX2	114.359	0.000798317	0.0237784
1917	8	145064874	1425	3	GRINA;GRINA GRINA;GRINA GRINA;GRINA	-114.359	0.000798317	0.0237784
1918	6	7313615	1891	7	SSR1 SSR1 SSR1 SSR1 SSR1 SSR1 AAA	-114.333	0.000798505	0.0237784
1919	7	1083072	1090	6	C7orf50;C7orf50;C7orf50 C7orf50;C7orf50;C7orf50 C7orf50;C7orf50;C7orf50 C7orf50;C7orf50;C7orf50 C7orf50;C7orf50;C7orf50 C7orf50;C7orf50;C7orf50	-114.322	0.000799068	0.0237784
1920	18	70534110	2697	11	NETO1;NETO1;NETO1 NETO1;NETO1;NETO1 NETO1;NETO1;NETO1 NETO1;NETO1 NETO1;NETO1 NETO1 NETO1 NETO1 NETO1 AAA AAA	114.251	0.000800384	0.0237784
1921	10	131763676	3198	13	AAA AAA AAA AAA AAA AAA AAA AAA AAA AAA AAA AAA AAA	114.247	0.000800384	0.0237784
1922	10	103532798	1765	4	FGF8;FGF8;FGF8;FGF8 FGF8;FGF8;FGF8;FGF8 FGF8;FGF8;FGF8;FGF8 FGF8;FGF8;FGF8;FGF8	114.239	0.000800571	0.0237784
1923	9	102587494	1671	3	NR4A3;NR4A3;NR4A3 NR4A3;NR4A3;NR4A3;NR4A3 NR4A3;NR4A3;NR4A3;NR4A3	-114.238	0.000800571	0.0237784
1924	15	72491032	1390	3	GRAMD2 PKM2;PKM2;PKM2 PKM2;PKM2;PKM2	-114.219	0.000800947	0.0237784
1925	14	39734964	532	3	CTAGE5;CTAGE5;CTAGE5;CTAGE5 CTAGE5;CTAGE5;CTAGE5;CTAGE5 CTAGE5;CTAGE5;CTAGE5;CTAGE5	-114.162	0.000801887	0.0237784
1926	23	20284665	2945	12	RPS6KA3 RPS6KA3 RPS6KA3 RPS6KA3 RPS6KA3 RPS6KA3 RPS6KA3 RPS6KA3 RPS6KA3 AAA AAA AAA	114.143	0.000801887	0.0237784
1927	16	86597802	1943	9	AAA AAA AAA AAA AAA AAA FOXC2 FOXC2 FOXC2	114.133	0.000802075	0.0237784
1928	6	154831780	1065	5	CNKSR3 CNKSR3 CNKSR3 CNKSR3 CNKSR3	-114.118	0.000802075	0.0237784
1929	21	45662813	1325	3	AAA AAA AAA	-114.076	0.000803202	0.0237784
1930	6	33139539	1740	12	COL11A2;COL11A2;COL11A2 COL11A2;COL11A2;COL11A2 COL11A2;COL11A2;COL11A2 COL11A2;COL11A2;COL11A2 COL11A2;COL11A2;COL11A2 COL11A2;COL11A2;COL11A2 COL11A2;COL11A2;COL11A2 COL11A2;COL11A2;COL11A2 COL11A2;COL11A2;COL11A2 COL11A2;COL11A2;COL11A2 COL11A2;COL11A2;COL11A2 COL11A2;COL11A2;COL11A2	-114.058	0.000803578	0.0237784
1931	6	31527889	1265	7	AAA AAA AAA AAA AAA AAA AAA	-114.049	0.000803765	0.0237784
1932	8	1494546	3062	15	DLGAP2 DLGAP2 DLGAP2 DLGAP2 DLGAP2 DLGAP2 DLGAP2 DLGAP2 DLGAP2 DLGAP2 DLGAP2 DLGAP2 DLGAP2 DLGAP2 DLGAP2	114.027	0.000803953	0.0237784
1933	15	91477073	1458	7	HDDC3;UNC45A;UNC45A HDDC3;UNC45A;UNC45A HDDC3;UNC45A;UNC45A UNC45A;UNC45A UNC45A;UNC45A UNC45A;UNC45A UNC45A;UNC45A;UNC45A	-114.021	0.000803953	0.0237784
1934	2	20647373	1207	5	RHOB RHOB RHOB;RHOB RHOB;RHOB RHOB;RHOB	114.005	0.000804329	0.0237784
1935	10	45798249	962	2	OR13A1 OR13A1	-113.986	0.000804705	0.0237784
1936	14	104171259	850	6	XRCC3;XRCC3;XRCC3 XRCC3;XRCC3;XRCC3 XRCC3;XRCC3;XRCC3 XRCC3;XRCC3;XRCC3 XRCC3;XRCC3;XRCC3 XRCC3;XRCC3;XRCC3	-113.897	0.000807335	0.0238209
1937	6	44189984	1220	5	SLC29A1;SLC29A1;SLC29A1;SLC29A1;SLC29A1 SLC29A1;SLC29A1;SLC29A1;SLC29A1;SLC29A1 SLC29A1;SLC29A1;SLC29A1;SLC29A1;SLC29A1 SLC29A1;SLC29A1;SLC29A1;SLC29A1;SLC29A1 SLC29A1;SLC29A1;SLC29A1;SLC29A1;SLC29A1	-113.897	0.000807335	0.0238209
1938	1	41980863	1048	5	HIVEP3;HIVEP3 HIVEP3;HIVEP3 HIVEP3;HIVEP3 HIVEP3;HIVEP3 HIVEP3;HIVEP3	-113.883	0.000807711	0.0238209
1939	5	1107837	1194	9	SLC12A7 SLC12A7 SLC12A7 SLC12A7 SLC12A7 SLC12A7 SLC12A7 SLC12A7 SLC12A7	-113.878	0.000807711	0.0238209
1940	9	139425582	703	3	NOTCH1 NOTCH1 NOTCH1	-113.86	0.000808087	0.0238209
1941	20	59826207	2321	5	CDH4 CDH4 CDH4 CDH4 CDH4	113.835	0.00080865	0.0238261
1942	7	127804217	3283	7	AAA AAA AAA AAA AAA AAA AAA	113.81	0.000809778	0.0238363
1943	5	1476608	1111	4	LPCAT1 LPCAT1 LPCAT1 LPCAT1	-113.798	0.000810529	0.023847
1944	12	51317375	1112	5	METTL7A METTL7A METTL7A METTL7A METTL7A	-113.742	0.000811469	0.0238628
1945	6	108495578	2417	13	NR2E1 NR2E1 NR2E1 NR2E1 NR2E1 NR2E1 NR2E1 NR2E1 NR2E1 NR2E1 NR2E1 NR2E1 NR2E1	113.715	0.000811844	0.0238628
1946	20	62604360	948	3	AAA AAA AAA	-113.686	0.000812596	0.0238734
1947	11	1860654	690	3	TNNI2;TNNI2;TNNI2 TNNI2;TNNI2;TNNI2 TNNI2;TNNI2;TNNI2	-113.663	0.000813723	0.0238836
1948	3	127771497	1192	4	SEC61A1 SEC61A1 SEC61A1 SEC61A1	-113.659	0.000813723	0.0238836
1949	1	19991707	1278	7	HTR6 HTR6;HTR6 HTR6;HTR6 HTR6 HTR6 HTR6 HTR6	113.629	0.000814475	0.0238875
1950	4	122745136	1109	6	CCNA2 CCNA2 CCNA2 CCNA2 CCNA2 BBS7;CCNA2	-113.569	0.000815226	0.0238875
1951	10	43392968	1148	6	AAA AAA AAA AAA AAA AAA	113.559	0.000815414	0.0238875
1952	11	71724432	1158	7	NUMA1 NUMA1 NUMA1 NUMA1 NUMA1 NUMA1 NUMA1	-113.551	0.000815414	0.0238875
1953	2	86114036	1473	3	ST3GAL5 ST3GAL5 ST3GAL5	-113.518	0.000816729	0.0239146
1954	15	66794398	1436	7	SNORD18C;RPL4;SNORD18B SNORD18C;RPL4;SNORD18B SNORD16;RPL4;SNORD18B RPL4;SNORD16;SNORD18B SNORD18A;RPL4;SNORD18B;SNORD16 SNORD18A;RPL4;SNORD18B;SNORD16 SNORD18A;RPL4;SNORD18B;SNORD16	-113.404	0.000820299	0.0239988
1955	11	45942789	1302	7	GYLTL1B GYLTL1B GYLTL1B;GYLTL1B GYLTL1B GYLTL1B GYLTL1B GYLTL1B	113.386	0.000821802	0.0239988
1956	8	135842299	2261	6	AAA AAA AAA AAA AAA AAA	-113.369	0.000822178	0.0239988
1957	6	30568139	2024	21	AAA PPP1R10 PPP1R10 PPP1R10 PPP1R10 PPP1R10 PPP1R10 PPP1R10 PPP1R10 PPP1R10 PPP1R10 PPP1R10 PPP1R10 PPP1R10 PPP1R10 PPP1R10 PPP1R10 PPP1R10 PPP1R10 PPP1R10 PPP1R10	-113.358	0.000822366	0.0239988
1958	1	111768837	1274	6	CHI3L2;CHI3L2 CHI3L2;CHI3L2 CHI3L2;CHI3L2 CHI3L2;CHI3L2 CHI3L2;CHI3L2 CHI3L2;CHI3L2	113.349	0.000822742	0.0239988
1959	1	63788424	1778	8	FOXD3 FOXD3 FOXD3 FOXD3 FOXD3 FOXD3 FOXD3 FOXD3;FOXD3	113.335	0.000822742	0.0239988
1960	12	57923229	1008	3	MBD6 MBD6 DCTN2	-113.33	0.000822742	0.0239988
1961	15	40211272	2008	8	GPR176 GPR176 GPR176 GPR176 GPR176;GPR176 GPR176;GPR176 GPR176 GPR176	113.25	0.000824621	0.0240308
1962	15	96873954	1735	11	NR2F2;NR2F2 NR2F2;NR2F2 NR2F2;NR2F2 NR2F2;NR2F2 NR2F2;NR2F2;NR2F2;NR2F2 NR2F2;NR2F2;NR2F2;NR2F2;MIR1469;NR2F2 NR2F2;NR2F2;NR2F2;NR2F2;MIR1469;NR2F2 NR2F2;NR2F2;NR2F2;MIR1469;NR2F2 NR2F2;NR2F2;NR2F2;MIR1469;NR2F2 NR2F2;NR2F2;NR2F2;MIR1469;NR2F2 NR2F2;NR2F2;NR2F2;MIR1469;NR2F2	113.213	0.00082556	0.0240457
1963	7	2416396	4873	14	EIF3B;EIF3B EIF3B;EIF3B EIF3B;EIF3B EIF3B;EIF3B EIF3B;EIF3B EIF3B;EIF3B EIF3B;EIF3B EIF3B;EIF3B EIF3B;EIF3B EIF3B;EIF3B EIF3B;EIF3B EIF3B;EIF3B EIF3B;EIF3B AAA	-113.166	0.000826312	0.0240457
1964	8	27181813	1152	8	PTK2B;PTK2B;PTK2B;PTK2B PTK2B;PTK2B;PTK2B;PTK2B PTK2B;PTK2B;PTK2B;PTK2B PTK2B;PTK2B;PTK2B;PTK2B PTK2B;PTK2B;PTK2B;PTK2B PTK2B;PTK2B;PTK2B;PTK2B PTK2B;PTK2B;PTK2B;PTK2B PTK2B;PTK2B;PTK2B;PTK2B	-113.156	0.000826312	0.0240457
1965	11	128775743	1277	7	KCNJ5;C11orf45 KCNJ5;C11orf45 C11orf45;KCNJ5 C11orf45;KCNJ5 C11orf45;KCNJ5 C11orf45;KCNJ5 C11orf45;KCNJ5	-113.12	0.000827063	0.0240562
1966	1	116653093	1322	5	C1orf161 C1orf161 C1orf161 C1orf161 C1orf161;C1orf161	-113.067	0.000828754	0.0240765
1967	8	30240029	1251	6	AAA RBPMS;RBPMS;RBPMS;RBPMS RBPMS;RBPMS;RBPMS;RBPMS RBPMS;RBPMS;RBPMS;RBPMS RBPMS;RBPMS;RBPMS;RBPMS RBPMS;RBPMS;RBPMS;RBPMS	-113.059	0.000828942	0.0240765
1968	17	79825681	2675	7	ARHGDIA ARHGDIA ARHGDIA ARHGDIA ARHGDIA ARHGDIA ARHGDIA	-113.013	0.000830257	0.0240919
1969	16	57769597	1598	11	KATNB1 KATNB1 KATNB1 KATNB1;KATNB1 KATNB1;KATNB1 KATNB1 KATNB1 KATNB1 KATNB1 KATNB1 KATNB1	-113.005	0.000830257	0.0240919
1970	16	56640947	1282	7	AAA MT2A MT2A MT2A MT2A MT2A MT2A	-112.942	0.000832136	0.0241349
1971	17	73268051	1103	3	MIF4GD MIF4GD SLC25A19;SLC25A19;SLC25A19	-112.897	0.000834015	0.024178
1972	16	67571988	872	3	FAM65A FAM65A FAM65A	-112.873	0.00083533	0.0242047
1973	5	66477808	683	2	AAA CD180	-112.809	0.000837772	0.0242634
1974	19	49000743	2339	7	LMTK3 LMTK3 LMTK3 LMTK3 LMTK3 LMTK3 LMTK3	112.795	0.000838148	0.0242634
1975	6	31804078	1251	11	C6orf48;C6orf48;SNORD52 C6orf48;C6orf48;SNORD52 C6orf48;C6orf48;SNORD52 C6orf48;C6orf48;SNORD52 C6orf48;C6orf48;SNORD52 C6orf48;C6orf48;SNORD52 C6orf48;C6orf48;SNORD52 C6orf48;C6orf48;SNORD52 C6orf48;C6orf48;SNORD52 C6orf48;C6orf48;SNORD52 C6orf48;C6orf48	-112.76	0.0008389	0.0242737
1976	2	242867555	1726	7	AAA AAA AAA AAA AAA AAA AAA	112.65	0.000840591	0.0243111
1977	1	45276338	1016	3	BTBD19 BTBD19 BTBD19	-112.548	0.000842469	0.0243539
1978	2	27599888	1759	8	SNX17 ZNF513 ZNF513 ZNF513 ZNF513 ZNF513 ZNF513 ZNF513	-112.409	0.000845663	0.0243989
1979	8	144895243	2054	6	SCRIB;MIR937;SCRIB SCRIB;SCRIB;MIR937 SCRIB;SCRIB;MIR937 SCRIB;SCRIB;MIR937 SCRIB;SCRIB;MIR937 SCRIB;SCRIB	-112.377	0.000846415	0.0243989
1980	22	18267969	662	5	AAA AAA AAA AAA AAA	-112.367	0.000846415	0.0243989
1981	13	25085301	1998	10	PARP4 PARP4 PARP4 PARP4 PARP4 PARP4 PARP4 PARP4;PARP4 PARP4 PARP4	-112.357	0.000846415	0.0243989
1982	7	87503866	1595	6	SLC25A40 DBF4;SLC25A40 DBF4;SLC25A40 DBF4;SLC25A40 DBF4;SLC25A40 SLC25A40;SLC25A40;DBF4	-112.342	0.000847918	0.0244186
1983	4	81128029	816	5	AAA AAA AAA AAA AAA	112.339	0.000847918	0.0244186
1984	20	21686080	4479	18	PAX1 PAX1 PAX1 PAX1 PAX1 PAX1 PAX1 PAX1;PAX1 PAX1 PAX1 PAX1 PAX1 PAX1 PAX1 PAX1 PAX1 PAX1 PAX1	112.326	0.000848294	0.0244186
1985	19	33624542	1641	3	WDR88 WDR88 WDR88	-112.284	0.000849797	0.0244484
1986	9	124022933	977	2	AAA AAA	-112.248	0.000850736	0.0244484
1987	6	29644544	1393	5	ZFP57 ZFP57 ZFP57 ZFP57 ZFP57	-112.246	0.000850736	0.0244484
1988	3	139394779	1708	3	NMNAT3 NMNAT3 NMNAT3	-112.148	0.000853367	0.0244659
1989	4	8581734	1629	10	GPR78 GPR78 GPR78 GPR78 GPR78 GPR78 GPR78 GPR78;GPR78 GPR78;GPR78 GPR78	112.145	0.000853555	0.0244659
1990	2	183106125	1095	3	PDE1A;PDE1A PDE1A;PDE1A PDE1A;PDE1A	-112.133	0.000853742	0.0244659
1991	10	126844994	720	2	CTBP2;CTBP2 CTBP2;CTBP2	-112.132	0.000853742	0.0244659
1992	20	19191145	1530	5	AAA AAA SLC24A3 SLC24A3 SLC24A3	-112.118	0.000853742	0.0244659
1993	1	3498101	1658	3	MEGF6 MEGF6 MEGF6	-112.099	0.00085393	0.0244659
1994	1	228660732	943	2	AAA AAA	-112.033	0.000855997	0.0244913
1995	2	177021702	2470	17	AAA AAA AAA AAA AAA AAA AAA AAA AAA AAA AAA AAA AAA AAA AAA AAA AAA	112.029	0.000856373	0.0244913
1996	15	93614758	681	5	RGMA;RGMA;RGMA;RGMA;RGMA;RGMA RGMA;RGMA;RGMA;RGMA;RGMA;RGMA RGMA;RGMA;RGMA;RGMA;RGMA;RGMA RGMA;RGMA;RGMA;RGMA;RGMA;RGMA RGMA;RGMA;RGMA;RGMA;RGMA;RGMA	111.99	0.0008575	0.0244913
1997	17	79679470	2562	9	SLC25A10 SLC25A10 SLC25A10 SLC25A10 SLC25A10 SLC25A10 SLC25A10 SLC25A10 SLC25A10	-111.988	0.0008575	0.0244913
1998	23	100640503	1625	5	BTK BTK BTK BTK BTK	-111.988	0.0008575	0.0244913
1999	1	40387667	728	4	AAA AAA AAA AAA	111.977	0.000857876	0.0244913
[truncated: 2,406 more rows]

## Sheet: VMR_newborns
Region number	Chromosome	Start position of region	Region length	Number of probes in region	Gene	Area of region	p-value	q-value
1	12	739280	1058	4	NINJ2 NINJ2 NINJ2 NINJ2	226.069	0	0
2	17	6558064	751	5	AAA AAA AAA AAA AAA	182.428	0	0
3	4	81117016	2457	15	PRDM8 PRDM8;PRDM8 PRDM8;PRDM8 PRDM8;PRDM8 PRDM8;PRDM8 PRDM8;PRDM8 PRDM8;PRDM8 PRDM8;PRDM8 PRDM8;PRDM8;PRDM8 PRDM8;PRDM8 PRDM8;PRDM8 PRDM8;PRDM8 PRDM8;PRDM8 PRDM8;PRDM8 PRDM8;PRDM8	172.675	3.82555e-06	0.000287588
4	21	47604052	1122	8	C21orf56;C21orf56 C21orf56;C21orf56 C21orf56;C21orf56;C21orf56;C21orf56 C21orf56;C21orf56;C21orf56;C21orf56 C21orf56;C21orf56 C21orf56;C21orf56 C21orf56;C21orf56 C21orf56;C21orf56	167.4	3.82555e-06	0.000287588
5	17	184106	1046	5	RPH3AL RPH3AL RPH3AL RPH3AL RPH3AL	166.435	3.82555e-06	0.000287588
6	19	49000743	1734	6	LMTK3 LMTK3 LMTK3 LMTK3 LMTK3 LMTK3	145.67	3.82555e-06	0.000287588
7	3	195488922	1387	10	MUC4;MUC4;MUC4 MUC4;MUC4;MUC4 MUC4;MUC4;MUC4 MUC4;MUC4;MUC4 MUC4;MUC4;MUC4 MUC4;MUC4;MUC4 MUC4;MUC4;MUC4 MUC4;MUC4;MUC4 MUC4;MUC4;MUC4 MUC4;MUC4;MUC4	134.248	1.53022e-05	0.000790868
8	4	81109888	1639	6	PRDM8 PRDM8 PRDM8 PRDM8 PRDM8 PRDM8	131.99	1.53022e-05	0.000790868
9	6	32520916	1767	5	HLA-DRB6 HLA-DRB6 HLA-DRB6 HLA-DRB6 HLA-DRB6	128.836	1.53022e-05	0.000790868
10	2	731158	1803	8	AAA AAA AAA AAA AAA AAA AAA AAA	123.907	1.91278e-05	0.000878742
11	2	3826980	1306	4	AAA AAA AAA AAA	122.339	2.29533e-05	0.000903849
12	20	61659980	1431	4	AAA AAA AAA AAA	117.006	2.67789e-05	0.000903849
13	6	291687	1644	11	DUSP22 DUSP22 DUSP22 DUSP22 DUSP22;DUSP22 DUSP22;DUSP22 DUSP22;DUSP22 DUSP22 DUSP22 DUSP22 DUSP22	108.839	3.06044e-05	0.000903849
14	2	121496875	1646	5	AAA AAA AAA AAA AAA	105.591	3.82555e-05	0.00100656
15	8	1897075	1363	4	ARHGEF10 ARHGEF10 ARHGEF10 ARHGEF10	103.502	4.20811e-05	0.00100656
16	6	29705939	438	3	LOC285830;LOC285830 LOC285830;LOC285830 LOC285830;LOC285830	100.731	4.20811e-05	0.00100656
17	6	32489203	1241	13	HLA-DRB5 HLA-DRB5 HLA-DRB5 HLA-DRB5 HLA-DRB5 HLA-DRB5 HLA-DRB5 HLA-DRB5 HLA-DRB5 HLA-DRB5 HLA-DRB5 HLA-DRB5 HLA-DRB5	96.8708	5.35578e-05	0.00100656
18	2	863889	1186	5	AAA AAA AAA AAA AAA	96.4919	5.35578e-05	0.00100656
19	5	77146318	823	4	AAA AAA AAA AAA	95.2405	5.35578e-05	0.00100656
20	9	124989294	982	5	LHX6;LHX6 LHX6;LHX6 LHX6;LHX6 LHX6;LHX6 LHX6;LHX6	94.4045	5.35578e-05	0.00100656
21	7	1265851	1377	5	AAA AAA AAA AAA AAA	93.979	5.35578e-05	0.00100656
22	1	227746191	1812	7	AAA AAA AAA AAA AAA AAA AAA	92.3816	6.886e-05	0.00116209
23	6	32549283	652	6	HLA-DRB1 HLA-DRB1 HLA-DRB1 HLA-DRB1 HLA-DRB1 HLA-DRB1	85.7731	8.41622e-05	0.00131314
24	11	124439146	736	2	OR8A1 OR8A1	83.8115	9.94644e-05	0.00146876
25	4	1521984	1342	5	AAA AAA AAA AAA AAA	79.5961	0.000133894	0.00184536
26	10	123355268	773	5	FGFR2;FGFR2;FGFR2;FGFR2;FGFR2;FGFR2;FGFR2 FGFR2;FGFR2;FGFR2;FGFR2;FGFR2;FGFR2 FGFR2;FGFR2;FGFR2;FGFR2;FGFR2;FGFR2 FGFR2;FGFR2;FGFR2;FGFR2;FGFR2;FGFR2 FGFR2;FGFR2;FGFR2;FGFR2;FGFR2;FGFR2;FGFR2	78.4988	0.00013772	0.00186697
27	9	94181612	889	2	NFIL3 NFIL3	76.7069	0.000149197	0.00188987
28	1	248100228	781	10	OR2L13 OR2L13 OR2L13 OR2L13 OR2L13 OR2L13;OR2L13 OR2L13;OR2L13 OR2L13;OR2L13 OR2L13;OR2L13 OR2L13	74.2842	0.00017215	0.00188987
29	19	55668066	1025	5	TNNI3 TNNI3 TNNI3 TNNI3;TNNI3 TNNI3;TNNI3	73.6811	0.000175976	0.00188987
30	6	32633015	1347	12	HLA-DQB1 HLA-DQB1 HLA-DQB1 HLA-DQB1 HLA-DQB1 HLA-DQB1 HLA-DQB1 HLA-DQB1 HLA-DQB1 HLA-DQB1 HLA-DQB1 HLA-DQB1	72.9465	0.000175976	0.00188987
31	5	496069	1328	5	SLC9A3 SLC9A3 SLC9A3 SLC9A3 SLC9A3	72.5428	0.000175976	0.00188987
32	19	57742255	1161	8	AURKC;AURKC;AURKC AURKC;AURKC;AURKC AURKC;AURKC;AURKC AURKC;AURKC;AURKC;AURKC;AURKC AURKC;AURKC;AURKC;AURKC;AURKC AURKC;AURKC;AURKC;AURKC;AURKC AURKC;AURKC;AURKC;AURKC;AURKC;AURKC AURKC;AURKC;AURKC	71.1798	0.000183627	0.00192211
33	2	132511110	610	2	C2orf27A C2orf27A	70.5198	0.000191278	0.00197252
34	2	139538356	645	4	NXPH2 NXPH2 NXPH2 NXPH2	69.7232	0.000198929	0.00197252
35	2	242843821	960	5	AAA AAA AAA AAA AAA	69.6568	0.000198929	0.00197252
36	1	221055790	884	3	HLX HLX HLX	69.3749	0.000202754	0.00197252
37	7	158750244	1347	7	AAA AAA AAA AAA AAA AAA AAA	67.3902	0.000225708	0.00207497
38	4	187125413	660	2	CYP4V2 CYP4V2	65.8644	0.000233359	0.00207497
39	20	62084549	1188	6	KCNQ2;KCNQ2;KCNQ2;KCNQ2;KCNQ2 KCNQ2;KCNQ2;KCNQ2;KCNQ2;KCNQ2 KCNQ2;KCNQ2;KCNQ2;KCNQ2;KCNQ2 KCNQ2;KCNQ2;KCNQ2;KCNQ2;KCNQ2 KCNQ2;KCNQ2;KCNQ2;KCNQ2;KCNQ2 KCNQ2;KCNQ2;KCNQ2;KCNQ2;KCNQ2	65.8123	0.000233359	0.00207497
40	7	4244250	393	3	SDK1;SDK1 SDK1;SDK1 SDK1;SDK1	65.1334	0.00024101	0.0021202
41	19	58861502	896	6	A1BG A1BG NCRNA00181;A1BG NCRNA00181;A1BG NCRNA00181;A1BG NCRNA00181;A1BG	64.0707	0.000290742	0.00242852
42	21	47581042	1007	4	AAA C21orf56;C21orf56 C21orf56;C21orf56 C21orf56;C21orf56	63.6976	0.000306044	0.00250572
43	13	100217962	1051	6	AAA AAA AAA AAA AAA AAA	63.1773	0.000328998	0.00264135
44	21	34773372	1255	3	AAA IFNGR2 IFNGR2	62.1654	0.000355777	0.00274956
45	5	1867978	715	7	AAA AAA AAA AAA AAA AAA AAA	61.5977	0.000355777	0.00274956
46	6	29648590	502	10	AAA AAA AAA AAA AAA AAA AAA AAA AAA AAA	61.5913	0.000355777	0.00274956
47	5	140719008	1141	6	PCDHGA2;PCDHGA1;PCDHGA2 PCDHGA2;PCDHGA1;PCDHGA2 PCDHGA2;PCDHGA1;PCDHGA2 PCDHGA2;PCDHGA1;PCDHGA2 PCDHGA2;PCDHGA1;PCDHGA2 PCDHGA2;PCDHGA1;PCDHGA2	60.1621	0.000397858	0.00291151
48	7	150118404	671	2	AAA AAA	59.6588	0.000405509	0.0029159
49	20	43378669	768	4	KCNK15 KCNK15 KCNK15 KCNK15	59.2782	0.000416985	0.002949
50	4	961505	619	3	DGKQ DGKQ DGKQ	59.2405	0.000420811	0.002949
51	17	154420	625	4	RPH3AL RPH3AL RPH3AL RPH3AL	59.1819	0.000420811	0.002949
52	4	56023751	683	5	AAA AAA AAA AAA AAA	58.5284	0.000451415	0.00308504
53	8	1365049	700	6	AAA AAA AAA AAA AAA AAA	58.2984	0.000451415	0.00308504
54	8	58055024	1089	6	AAA AAA AAA AAA AAA AAA	57.8333	0.000478194	0.0032145
55	12	130821607	1067	6	PIWIL1 PIWIL1 PIWIL1 PIWIL1 PIWIL1 PIWIL1;PIWIL1	57.7361	0.00048202	0.0032145
56	19	58867669	1189	3	ZNF497 ZNF497 ZNF497	56.3503	0.000547054	0.00341934
57	6	32609783	1011	3	HLA-DQA1 HLA-DQA1 HLA-DQA1	56.2615	0.000554705	0.00341934
58	16	58533808	900	5	NDRG4;NDRG4;NDRG4 NDRG4;NDRG4;NDRG4 NDRG4;NDRG4;NDRG4 NDRG4;NDRG4;NDRG4 NDRG4;NDRG4;NDRG4	55.9792	0.000562357	0.00341934
59	8	105342491	642	2	AAA AAA	54.9024	0.000623565	0.00367587
60	16	1361806	437	2	UBE2I;UBE2I;UBE2I;UBE2I UBE2I;UBE2I;UBE2I;UBE2I	54.8976	0.000623565	0.00367587
61	8	2480426	800	4	AAA AAA AAA AAA	54.5927	0.000631217	0.00367587
62	6	33048086	723	22	HLA-DPB1 HLA-DPB1 HLA-DPB1 HLA-DPB1 HLA-DPB1 HLA-DPB1 HLA-DPB1 HLA-DPB1 HLA-DPB1 HLA-DPB1 HLA-DPB1 HLA-DPB1 HLA-DPB1 HLA-DPB1 HLA-DPB1 HLA-DPB1 HLA-DPB1 HLA-DPB1 HLA-DPB1 HLA-DPB1 HLA-DPB1 HLA-DPB1	53.9967	0.000677123	0.00382609
63	6	164171506	1013	5	AAA AAA AAA AAA AAA	53.7361	0.000692425	0.00384288
64	11	6291625	886	7	CCKBR CCKBR CCKBR CCKBR CCKBR CCKBR CCKBR	53.6325	0.000700077	0.00385483
65	4	3495242	1058	3	DOK7;DOK7 DOK7;DOK7 AAA	52.5827	0.000768936	0.00407869
66	21	44060833	764	3	AAA AAA AAA	52.4834	0.000780413	0.00407869
67	1	147801103	686	5	AAA AAA AAA AAA AAA	52.4199	0.000784239	0.00407869
68	11	970389	1138	3	AP2A2 AP2A2 AP2A2	51.9369	0.000822494	0.0041803
69	15	101084442	619	7	LASS3 LASS3 LASS3 LASS3 LASS3 LASS3 LASS3	51.6428	0.000849273	0.0041803
70	11	638424	999	4	DRD4 DRD4 DRD4 DRD4	51.266	0.000868401	0.00424916
71	1	92946132	903	5	GFI1;GFI1;GFI1 GFI1;GFI1;GFI1 GFI1;GFI1;GFI1 GFI1;GFI1;GFI1 GFI1;GFI1;GFI1	51.0632	0.000883703	0.0042986
72	7	27170241	913	17	HOXA4 HOXA4 HOXA4;HOXA4 HOXA4;HOXA4 HOXA4 HOXA4 HOXA4 HOXA4 HOXA4 HOXA4 HOXA4 HOXA4 HOXA4 HOXA4 HOXA4 HOXA4 HOXA4	50.9696	0.00089518	0.00432896
73	16	89184591	702	2	ACSF3;ACSF3;ACSF3 ACSF3;ACSF3;ACSF3	50.8522	0.000910482	0.00437736
74	13	79233506	745	2	RNF219 RNF219	50.4499	0.000937261	0.00448006
75	11	12306515	981	3	AAA MICALCL MICALCL	49.9095	0.00100995	0.00473627
76	7	27137922	1052	7	AAA AAA AAA AAA AAA AAA AAA	49.891	0.00100995	0.00473627
77	1	156393461	1266	3	C1orf61 C1orf61 C1orf61	49.8798	0.00101377	0.00473627
78	5	179740743	377	4	GFPT2 GFPT2 GFPT2 GFPT2	49.6735	0.00102907	0.00477172
79	1	4711419	936	2	AAA AAA	49.4269	0.0010482	0.00478705
80	3	147120248	981	2	ZIC4;ZIC4;ZIC4 ZIC4;ZIC4;ZIC4	49.4148	0.0010482	0.00478705
81	15	67356310	632	5	AAA AAA AAA SMAD3 SMAD3	49.0752	0.00108646	0.00478705
82	6	139012860	286	4	AAA AAA AAA AAA	47.8595	0.00122418	0.00515058
83	1	42611607	911	4	AAA AAA AAA AAA	47.7853	0.00123565	0.00515058
84	5	1106118	1030	3	SLC12A7 SLC12A7 SLC12A7	47.6987	0.00123948	0.00515058
85	1	2164602	977	2	SKI SKI	47.6964	0.00123948	0.00515058
86	20	55836224	1259	3	BMP7 BMP7 BMP7	47.6955	0.00123948	0.00515058
87	2	31454631	812	2	AAA EHD3	47.6709	0.00123948	0.00515058
88	14	69095057	622	5	AAA AAA AAA AAA AAA	47.098	0.00129304	0.00528796
89	11	65190825	706	4	NEAT1 NEAT1 NEAT1 NEAT1	46.9526	0.00130451	0.00528796
90	21	46975805	370	3	AAA AAA AAA	46.456	0.0013925	0.00552473
91	7	26192966	641	4	NFE2L3 NFE2L3 NFE2L3 NFE2L3	46.3804	0.00139633	0.00552473
92	1	159891638	568	2	TAGLN2 TAGLN2	45.7644	0.00145754	0.00568831
93	7	39170497	616	6	POU6F2;POU6F2 POU6F2;POU6F2 POU6F2;POU6F2 POU6F2;POU6F2 POU6F2;POU6F2 POU6F2;POU6F2	45.1537	0.001557	0.00597867
94	11	45671369	731	2	CHST1 CHST1	45.0541	0.00156083	0.00597867
95	17	47091339	839	6	IGF2BP1;IGF2BP1 IGF2BP1;IGF2BP1 IGF2BP1;IGF2BP1 IGF2BP1;IGF2BP1 IGF2BP1;IGF2BP1 IGF2BP1;IGF2BP1	44.7562	0.00160291	0.00599772
96	2	68960656	839	2	ARHGAP25;ARHGAP25 ARHGAP25;ARHGAP25	44.7514	0.00160291	0.00599772
97	6	28884599	969	4	TRIM27 TRIM27 TRIM27 TRIM27	44.7434	0.00160291	0.00599772
98	18	35062538	747	2	BRUNOL4;BRUNOL4;BRUNOL4;BRUNOL4 BRUNOL4;BRUNOL4;BRUNOL4;BRUNOL4	44.4202	0.00166794	0.00611791
99	6	41374532	621	4	AAA AAA AAA AAA	44.3677	0.00167559	0.00611791
100	2	105853269	782	6	AAA AAA AAA AAA AAA AAA	44.0988	0.00171767	0.00620262
101	11	133788233	877	3	IGSF9B IGSF9B IGSF9B	43.4148	0.00179419	0.00634018
102	5	178986131	775	9	RUFY1;RUFY1;RUFY1 RUFY1;RUFY1;RUFY1 RUFY1;RUFY1;RUFY1 RUFY1;RUFY1;RUFY1 RUFY1;RUFY1;RUFY1 RUFY1;RUFY1;RUFY1 RUFY1;RUFY1;RUFY1 RUFY1;RUFY1;RUFY1;RUFY1;RUFY1 RUFY1;RUFY1;RUFY1;RUFY1	43.2525	0.00180184	0.00634018
103	1	147781827	645	6	AAA AAA AAA AAA AAA AAA	43.241	0.00180184	0.00634018
104	12	102873312	974	2	IGF1;IGF1;IGF1;IGF1 IGF1;IGF1;IGF1;IGF1;IGF1;IGF1	43.2057	0.00180949	0.00634018
105	16	86766712	916	5	AAA AAA AAA AAA AAA	43.1161	0.00183244	0.00634018
106	2	134976155	986	2	AAA AAA	43.1106	0.00183244	0.00634018
107	1	202778711	730	3	KDM5B KDM5B AAA	43.0858	0.00183244	0.00634018
108	14	70264043	826	2	SLC10A1 SLC10A1	42.844	0.00186687	0.00636584
109	7	155150681	746	5	AAA AAA AAA AAA AAA	42.8069	0.00187452	0.00636584
110	17	231359	973	2	AAA AAA	42.7626	0.00187835	0.00636584
111	19	51505507	851	5	KLK8;KLK8;KLK8;KLK8 KLK9;KLK8;KLK8;KLK8;KLK8 KLK9;KLK8;KLK8;KLK8;KLK8 KLK9;KLK8;KLK8;KLK8;KLK8 KLK9;KLK8;KLK8;KLK8;KLK8	41.96	0.00199311	0.00665077
112	5	140737111	897	2	PCDHGA2;PCDHGA4;PCDHGA1;PCDHGB1;PCDHGA3;PCDHGA4 PCDHGA4;PCDHGA2;PCDHGA1;PCDHGB1;PCDHGA3	41.8449	0.00200459	0.00665077
113	1	38460950	930	4	AAA AAA AAA AAA	41.573	0.0020352	0.00665077
114	5	121414425	598	3	LOX LOX LOX	41.5609	0.00203902	0.00665077
115	7	948567	587	2	ADAP1 ADAP1	41.5332	0.00204285	0.00665077
116	13	114965537	777	3	AAA AAA AAA	41.46	0.00205432	0.00666059
117	2	113992762	551	8	PAX8;PAX8;PAX8;PAX8;PAX8;LOC440839;LOC654433 PAX8;PAX8;PAX8;PAX8;PAX8;LOC440839;LOC654433 PAX8;PAX8;PAX8;PAX8;PAX8;LOC440839;LOC654433 PAX8;PAX8;PAX8;PAX8;PAX8;LOC440839;LOC654433 PAX8;PAX8;PAX8;PAX8;PAX8;LOC440839;LOC654433 PAX8;PAX8;PAX8;PAX8;PAX8;LOC440839;LOC654433 PAX8;PAX8;PAX8;PAX8;PAX8;LOC440839;LOC654433 PAX8;PAX8;PAX8;PAX8;PAX8;LOC440839;LOC654433	41.4435	0.00206197	0.00666059
118	3	196693980	952	4	PIGZ PIGZ PIGZ PIGZ	41.127	0.00215379	0.00666112
119	1	870810	736	7	SAMD11 SAMD11 SAMD11 SAMD11 SAMD11 SAMD11 SAMD11	41.0692	0.00215761	0.00666112
120	15	41852586	760	3	TYRO3 TYRO3 TYRO3	40.9843	0.00217674	0.00666112
121	19	39523626	214	2	FBXO27 FBXO27	40.8721	0.00220352	0.00666112
122	1	247580565	852	2	NLRP3;NLRP3;NLRP3;NLRP3;NLRP3 NLRP3;NLRP3;NLRP3;NLRP3;NLRP3;NLRP3;NLRP3;NLRP3	40.8462	0.00220735	0.00666112
123	13	112984728	735	4	AAA AAA AAA AAA	40.7491	0.00221882	0.00666112
124	6	167559851	653	4	AAA AAA AAA AAA	40.6523	0.00222647	0.00666112
125	10	134726771	548	2	AAA AAA	40.4725	0.00226473	0.00666112
126	19	3463788	526	2	AAA AAA	40.4499	0.00227238	0.00666112
127	1	224014120	955	2	TP53BP2;TP53BP2 TP53BP2;TP53BP2	40.4478	0.00227238	0.00666112
128	10	530635	830	9	DIP2C DIP2C DIP2C DIP2C DIP2C DIP2C DIP2C DIP2C DIP2C	40.3516	0.00228386	0.00666112
129	8	216453	335	5	AAA AAA AAA AAA AAA	40.3266	0.00228768	0.00666112
130	6	69342841	994	2	AAA AAA	40.3253	0.00228768	0.00666112
131	17	1489671	816	2	SLC43A2 SLC43A2	40.3001	0.00228768	0.00666112
132	21	34405553	444	4	AAA AAA AAA AAA	40.2646	0.00229916	0.00667104
133	2	236923322	960	4	AGAP1;AGAP1 AGAP1;AGAP1 AGAP1;AGAP1 AGAP1;AGAP1	40.0759	0.00232211	0.00667602
134	13	21900392	462	6	AAA AAA AAA AAA AAA AAA	39.9623	0.00233741	0.00667602
135	1	221061837	982	2	AAA AAA	39.9267	0.00234124	0.00667602
136	8	671480	577	3	ERICH1 ERICH1 ERICH1	39.8464	0.00235654	0.00668446
137	22	50985117	914	4	KLHDC7B KLHDC7B KLHDC7B KLHDC7B	39.7498	0.0023948	0.00673444
138	5	180085446	478	2	AAA AAA	39.73	0.00240245	0.00673444
139	7	158110405	773	4	PTPRN2;PTPRN2;PTPRN2 PTPRN2;PTPRN2;PTPRN2 PTPRN2;PTPRN2;PTPRN2 PTPRN2;PTPRN2;PTPRN2	39.5218	0.00244453	0.00674734
140	9	139926740	906	3	C9orf139;FUT7;FUT7 C9orf139;FUT7;FUT7 C9orf139;FUT7	39.4978	0.00244836	0.00674734
141	19	11472110	621	4	LPPR2;LPPR2 LPPR2;LPPR2 LPPR2;LPPR2 LPPR2;LPPR2	39.4418	0.00245601	0.00674734
142	14	101366368	932	2	MEG8 MEG8	39.3304	0.00247513	0.00675501
143	8	19615741	539	2	AAA AAA	39.2981	0.00249809	0.00679522
144	12	130422172	620	3	AAA AAA AAA	39.1267	0.00254017	0.00684217
145	5	1414020	786	2	SLC6A3 SLC6A3	38.8357	0.00259373	0.00689475
146	1	4481995	791	2	LOC284661 LOC284661	38.795	0.00260138	0.00689475
147	10	1405193	744	2	ADARB2 ADARB2	38.4936	0.00268554	0.00701336
148	19	7928751	892	3	EVI5L;EVI5L EVI5L;EVI5L EVI5L;EVI5L	38.4375	0.00268936	0.00701336
149	3	10325981	559	2	GHRLOS;GHRLOS;GHRLOS;C3orf42;GHRLOS GHRLOS;GHRLOS;C3orf42;GHRLOS;GHRLOS	38.3825	0.00269702	0.00701336
150	11	59950745	918	3	MS4A6A;MS4A6A;MS4A6A MS4A6A;MS4A6A;MS4A6A MS4A6A;MS4A6A;MS4A6A	38.3191	0.00272379	0.00706079
151	12	52798363	922	2	KRT82 KRT82	38.2707	0.00274292	0.00706219
152	4	125112	392	2	ZNF718 ZNF718	38.2198	0.00276588	0.00706219
153	1	209570949	940	2	AAA AAA	38.1109	0.002785	0.00706219
154	8	144808965	656	3	FAM83H FAM83H FAM83H	38.0843	0.00279265	0.00706219
155	7	4764443	869	5	FOXK1 FOXK1 FOXK1 FOXK1 FOXK1	38.0784	0.00279265	0.00706219
156	14	71109707	829	2	TTC9 TTC9	37.9982	0.00281943	0.00708426
157	2	20644371	949	2	AAA AAA	37.9814	0.00282708	0.00708426
158	11	315908	548	5	AAA AAA AAA AAA AAA	37.9755	0.00282708	0.00708426
159	19	12983876	769	3	MAST1 MAST1 MAST1	37.5787	0.00301454	0.00744347
160	1	40075124	686	2	AAA AAA	37.4898	0.00302984	0.00744347
161	19	49668729	813	3	TRPM4 TRPM4 TRPM4	37.4374	0.00304897	0.00744347
162	6	31275267	614	12	AAA AAA AAA AAA AAA AAA AAA AAA AAA AAA AAA AAA	37.3819	0.00305662	0.00744347
163	5	43038611	799	2	AAA C5orf39;C5orf39	37.3599	0.00306044	0.00744347
164	16	2848409	701	5	TESSP1 TESSP1 TESSP1 TESSP1 TESSP1	37.3276	0.00306044	0.00744347
165	12	6571600	882	2	VAMP1;VAMP1;VAMP1 VAMP1;VAMP1;VAMP1	37.2258	0.0030987	0.00751441
166	10	835070	545	3	AAA AAA AAA	37.0012	0.00317904	0.00764199
167	4	81128029	661	4	AAA AAA AAA AAA	36.9418	0.00319816	0.00766569
168	7	150264311	676	3	GIMAP4 GIMAP4 GIMAP4	36.8434	0.00322494	0.00767634
169	22	46449430	677	10	C22orf26;LOC150381 C22orf26;LOC150381 C22orf26;LOC150381 C22orf26;LOC150381 C22orf26;LOC150381 C22orf26;LOC150381 C22orf26;C22orf26;LOC150381 C22orf26;LOC150381 C22orf26;LOC150381 C22orf26;LOC150381	36.7702	0.00325555	0.00767634
170	17	40838861	905	6	CNTNAP1 CNTNAP1 CNTNAP1 CNTNAP1 CNTNAP1 CNTNAP1	36.6802	0.0032785	0.00767634
171	11	6592066	679	4	DNHD1 DNHD1 DNHD1 DNHD1	36.6127	0.00328615	0.00767634
172	1	10698719	885	3	CASZ1 CASZ1 CASZ1	36.5948	0.00328615	0.00767634
173	1	19971792	915	2	NBL1;NBL1 NBL1;NBL1	36.5512	0.00330528	0.00767764
174	7	127911258	777	5	AAA AAA AAA AAA AAA	36.3287	0.00338562	0.00779445
175	12	16761930	859	2	LMO3 AAA	36.2023	0.003443	0.00787392
176	8	144120106	600	8	C8orf31 C8orf31 C8orf31 C8orf31 C8orf31 C8orf31 C8orf31;C8orf31 C8orf31;C8orf31	36.1502	0.00346595	0.00787392
177	12	248500	609	3	IQSEC3;IQSEC3 IQSEC3;IQSEC3 IQSEC3;IQSEC3	36.1373	0.00346595	0.00787392
178	16	1583810	706	8	IFT140;TMEM204 IFT140;TMEM204 IFT140;TMEM204 IFT140;TMEM204 IFT140;TMEM204 IFT140;TMEM204 IFT140;TMEM204 IFT140;TMEM204	36.017	0.00348891	0.00790435
179	4	38858561	778	2	TLR6 TLR6	35.7463	0.00357689	0.00799418
180	5	149867965	890	3	AAA AAA AAA	35.6352	0.0036075	0.00801018
181	8	145163136	824	2	KIAA1875 KIAA1875	35.6169	0.00361897	0.00801018
182	7	43151168	557	2	HECW1 HECW1	34.9443	0.00384468	0.00827991
183	14	23588325	741	3	CEBPE;CEBPE CEBPE CEBPE	34.9077	0.00385998	0.00827991
184	5	42953543	547	4	AAA AAA AAA AAA	34.6761	0.00389441	0.00827991
185	5	73938574	709	2	ENC1 AAA	34.5246	0.00391737	0.00827991
186	4	57547347	652	6	HOPX;HOPX;HOPX HOPX;HOPX;HOPX;HOPX;HOPX;HOPX HOPX;HOPX;HOPX;HOPX;HOPX;HOPX HOPX;HOPX;HOPX;HOPX;HOPX;HOPX HOPX;HOPX;HOPX HOPX;HOPX;HOPX	34.501	0.00391737	0.00827991
187	22	49447845	475	3	AAA AAA AAA	34.4837	0.00392502	0.00827991
188	22	32600722	552	4	RFPL2;RFPL2 RFPL2;RFPL2 RFPL2 RFPL2	34.3799	0.0039824	0.00837958
189	11	73668626	630	3	DNAJB13 DNAJB13 DNAJB13	34.2164	0.00407804	0.00853737
190	1	236016383	745	2	LYST;MIR1537 LYST;MIR1537	33.8564	0.00423106	0.00877073
191	6	41376295	609	3	AAA AAA AAA	33.8276	0.00423106	0.00877073
192	16	3148536	659	3	AAA AAA AAA	33.5065	0.00434966	0.00894743
193	6	27185676	523	5	AAA AAA AAA AAA AAA	33.4547	0.00439174	0.00901158
194	11	132662455	508	4	OPCML;OPCML OPCML;OPCML OPCML;OPCML OPCML;OPCML	33.3393	0.00443382	0.00907541
195	1	59040648	759	2	AAA TACSTD2;TACSTD2	33.2853	0.00447207	0.00913111
196	19	839689	758	2	PRTN3 PRTN3	33.1102	0.00455241	0.00916793
197	4	155702610	528	3	RBM46 RBM46 RBM46	33.0967	0.00455241	0.00916793
198	13	112761844	914	2	AAA AAA	33.0425	0.00456771	0.00916793
199	11	75139390	346	4	KLHL35 KLHL35 KLHL35 KLHL35	32.9076	0.00462892	0.00923249
200	7	158789503	612	5	AAA AAA AAA AAA AAA	32.8869	0.00464422	0.00923249
201	10	134778176	472	3	AAA AAA AAA	32.8685	0.00464805	0.00923249
202	3	51987688	737	2	AAA GPR62	32.8131	0.0046557	0.00923249
203	15	22923501	322	3	CYFIP1 CYFIP1 CYFIP1	32.7056	0.00470543	0.00930167
204	12	4699085	533	3	DYRK4 DYRK4 DYRK4	32.4739	0.00481255	0.00943059
205	6	170554002	519	3	AAA AAA AAA	32.4709	0.0048202	0.00943059
206	1	204461714	826	2	AAA AAA	32.3289	0.00488141	0.00947557
207	6	29893273	332	2	HCG4P6 HCG4P6	32.157	0.0049694	0.00954914
208	10	133956183	799	4	JAKMIP3 JAKMIP3 JAKMIP3 JAKMIP3	32.1302	0.00497705	0.00954914
209	19	843995	594	2	PRTN3 PRTN3	32.0249	0.00502678	0.00962223
210	1	201618209	692	4	NAV1 NAV1 NAV1 NAV1	31.7449	0.00512624	0.00971432
211	19	53194124	575	3	ZNF83 ZNF83 ZNF83	31.7054	0.00513772	0.00971432
212	12	297831	320	2	AAA AAA	31.6557	0.00514537	0.00971432
213	12	9217390	517	10	LOC144571 LOC144571 LOC144571 LOC144571 LOC144571 LOC144571 LOC144571 LOC144571 LOC144571 LOC144571	31.6537	0.00514537	0.00971432
214	5	110062343	494	7	TMEM232;TMEM232 TMEM232 TMEM232 TMEM232 TMEM232 TMEM232 TMEM232	31.6186	0.00517215	0.00972714
215	2	202901045	425	5	FZD7 FZD7;FZD7 FZD7;FZD7 FZD7;FZD7 FZD7;FZD7	31.6016	0.00518745	0.00972714
216	16	67686832	560	4	RLTPR RLTPR RLTPR RLTPR	31.5112	0.00521806	0.00973267
217	2	118616155	421	5	AAA AAA AAA AAA AAA	31.4319	0.00526396	0.00975169
218	7	55072298	724	4	AAA AAA AAA AAA	31.4236	0.00527544	0.00975169
219	2	240153103	717	5	HDAC4 HDAC4 HDAC4 HDAC4 HDAC4	31.4038	0.00528309	0.00975169
220	1	113285118	822	3	AAA AAA AAA	31.383	0.00528309	0.00975169
221	2	110969641	608	5	NCRNA00116 NCRNA00116 NCRNA00116 NCRNA00116 NCRNA00116	31.3445	0.005329	0.00977737
222	17	80833638	590	3	TBCD TBCD TBCD	31.3107	0.0053443	0.00977737
223	17	109444	482	4	RPH3AL RPH3AL RPH3AL RPH3AL	31.299	0.0053443	0.00977737
224	10	131669406	224	3	EBF3 EBF3 EBF3	31.0384	0.0054935	0.00998406
225	19	872690	640	2	MED16 MED16	30.8306	0.005658	0.0102157
226	9	96623032	642	4	AAA AAA AAA AAA	30.6619	0.00575363	0.0102984
227	17	80870107	470	4	TBCD TBCD TBCD TBCD	30.614	0.00577659	0.0103172
228	5	1856713	593	3	AAA AAA AAA	30.5467	0.00583015	0.0103816
229	10	131755775	712	2	EBF3 EBF3	30.4158	0.00590666	0.0104727
230	7	73442487	626	3	ELN;ELN;ELN;ELN;ELN;ELN;ELN;ELN;ELN;ELN ELN;ELN;ELN;ELN;ELN ELN;ELN;ELN;ELN;ELN	30.3931	0.00591431	0.0104727
231	10	82295394	678	5	AAA AAA AAA AAA AAA	30.3198	0.00595256	0.0104912
232	2	1801628	417	2	MYT1L MYT1L	30.2915	0.00595639	0.0104912
233	7	127774154	832	3	AAA AAA AAA	30.249	0.00597552	0.0104912
234	14	101035818	652	5	BEGAIN;BEGAIN BEGAIN BEGAIN BEGAIN BEGAIN	30.1058	0.00605968	0.0105208
235	16	87469329	754	2	ZCCHC14 ZCCHC14	30.082	0.00607116	0.0105208
236	16	48533155	775	2	AAA AAA	30.0319	0.00609411	0.0105208
237	7	56515752	673	10	LOC650226 LOC650226 LOC650226 LOC650226 LOC650226 LOC650226 LOC650226 LOC650226 LOC650226 LOC650226	30.0141	0.00610176	0.0105208
238	1	144930572	392	2	PDE4DIP;PDE4DIP;PDE4DIP PDE4DIP;PDE4DIP;PDE4DIP	30.0028	0.00611706	0.0105208
239	11	3175007	618	3	OSBPL5;OSBPL5;OSBPL5 OSBPL5;OSBPL5;OSBPL5 OSBPL5;OSBPL5;OSBPL5	29.8924	0.00616297	0.0105515
240	4	940614	440	4	TMEM175 TMEM175 TMEM175 TMEM175	29.7369	0.00630451	0.0107715
241	12	15038788	237	2	MGP;MGP MGP	29.5622	0.00644606	0.0109455
242	2	30669597	266	3	LCLAT1;LCLAT1 LCLAT1;LCLAT1 LCLAT1;LCLAT1	29.4773	0.00652257	0.0110527
243	9	90621637	463	2	AAA AAA	29.3878	0.00658378	0.0111109
244	5	151055650	689	2	SPARC SPARC	29.2498	0.00671385	0.0112843
245	1	205818956	536	7	PM20D1 PM20D1 PM20D1 PM20D1;PM20D1 PM20D1 PM20D1 PM20D1	29.1207	0.00684392	0.0114332
246	19	58549241	665	4	ZSCAN1 ZSCAN1 ZSCAN1 ZSCAN1	28.9322	0.00697781	0.0115994
247	11	289774	518	4	ATHL1 ATHL1 ATHL1 ATHL1	28.8214	0.00705432	0.0116204
248	20	62327968	459	4	TNFRSF6B;TNFRSF6B TNFRSF6B;TNFRSF6B;TNFRSF6B TNFRSF6B;TNFRSF6B;TNFRSF6B TNFRSF6B;TNFRSF6B	28.7686	0.0070964	0.0116262
249	18	77292134	309	3	AAA AAA AAA	28.7421	0.00711553	0.0116262
250	11	117696015	728	2	FXYD2;FXYD2;FXYD2 FXYD2;FXYD2;FXYD2	28.7325	0.00711936	0.0116262
251	12	131118426	228	4	AAA AAA AAA AAA	28.717	0.00712701	0.0116262
252	1	19110734	244	3	AAA AAA AAA	28.6334	0.00717292	0.0116262
253	6	29648225	300	13	AAA AAA AAA AAA AAA AAA AAA AAA AAA AAA AAA AAA AAA	28.6122	0.00718439	0.0116262
254	19	29217858	444	4	AAA AAA AAA AAA	28.5063	0.00725708	0.0116753
255	5	10856757	538	2	AAA AAA	28.3918	0.00732976	0.0117693
256	16	49518084	452	3	AAA AAA AAA	28.2125	0.00751721	0.0120004
257	8	99984534	515	4	AAA AAA AAA AAA	28.0903	0.00758225	0.0120271
258	10	34061612	622	4	AAA AAA AAA AAA	28.0607	0.0076052	0.0120271
259	1	152161521	504	5	AAA AAA AAA AAA AAA	28.0461	0.00762433	0.0120271
260	1	43472373	599	2	AAA AAA	28.0336	0.00763198	0.0120271
261	13	23412250	372	4	AAA AAA AAA AAA	27.9412	0.00770084	0.0120271
262	19	50391354	398	3	TBC1D17;TBC1D17 TBC1D17;TBC1D17 TBC1D17;TBC1D17	27.928	0.00771614	0.0120271
263	21	43528734	428	5	C21orf128;UMODL1;UMODL1 C21orf128;UMODL1;UMODL1 UMODL1;UMODL1;C21orf128 UMODL1;UMODL1;C21orf128 UMODL1;UMODL1;C21orf128	27.9044	0.00774675	0.0120271
264	17	80708279	353	4	FN3K FN3K TBCD;FN3K TBCD;FN3K	27.8958	0.0077544	0.0120271
265	16	72088244	378	2	HP;HP HP;HP	27.8815	0.00776205	0.0120271
266	1	6062462	676	2	AAA AAA	27.8795	0.00776588	0.0120271
267	5	1103848	347	3	SLC12A7 SLC12A7 SLC12A7	27.8664	0.00777735	0.0120271
268	17	5019452	537	6	ZNF232 ZNF232 ZNF232 ZNF232 ZNF232 ZNF232	27.8616	0.00778118	0.0120271
269	9	129244738	508	2	FAM125B FAM125B	27.8131	0.00781943	0.0120637
270	11	3188566	641	2	AAA AAA	27.6483	0.00798011	0.0122658
271	6	170467487	480	3	AAA AAA AAA	27.6152	0.00800689	0.0122841
272	2	128453108	376	5	AAA AAA AAA AAA AAA	27.5545	0.00806427	0.0123493
273	17	40935998	572	5	WNK4 WNK4 WNK4 WNK4 WNK4	27.4839	0.00814843	0.0124038
274	6	31146583	262	2	PSORS1C3 PSORS1C3	27.4671	0.00815608	0.0124038
275	13	114829170	563	3	RASA3 RASA3 RASA3	27.4591	0.00815991	0.0124038
276	6	6001118	262	2	NRN1 NRN1	27.4459	0.00818286	0.0124159
277	8	49427283	401	3	AAA AAA AAA	27.2536	0.00837031	0.0126078
278	17	39215894	563	2	LOC730755;LOC730755 LOC730755	27.1721	0.00845065	0.0127057
279	6	33039500	304	3	HLA-DPA1 HLA-DPA1 HLA-DPA1	26.9877	0.00868018	0.0129565
280	2	241562085	400	3	AAA AAA AAA	26.9872	0.00868018	0.0129565
281	13	24519920	428	3	AAA AAA AAA	26.9178	0.00876435	0.0130586
282	2	45397776	516	5	AAA AAA AAA AAA AAA	26.8792	0.00879495	0.0130806
283	1	46088541	483	2	CCDC17 CCDC17	26.788	0.00891737	0.0132152
284	10	134937967	502	3	GPR123 GPR123 GPR123	26.738	0.00897475	0.0132764
285	6	127796683	525	4	C6orf174 C6orf174 C6orf174 C6orf174	26.7199	0.00899388	0.0132809
286	7	73157217	571	4	AAA AAA AAA AAA	26.6984	0.00901683	0.0132911
287	6	29634495	615	2	MOG;MOG;MOG;MOG;MOG;MOG;MOG;MOG;MOG;MOG;MOG MOG;MOG;MOG;MOG;MOG;MOG;MOG;MOG;MOG;MOG;MOG	26.6475	0.00907039	0.013309
288	17	180856	432	3	RPH3AL RPH3AL RPH3AL	26.5882	0.00909334	0.013309
289	2	8597389	534	3	AAA AAA AAA	26.5265	0.00917368	0.0133353
290	2	241586658	343	3	AAA AAA AAA	26.4795	0.00920811	0.0133353
291	19	17599784	338	2	SLC27A1 SLC27A1	26.4104	0.00926932	0.0134005
292	11	117687628	631	2	AAA AAA	26.3842	0.0093114	0.0134379
293	5	51426	472	3	AAA AAA AAA	26.2389	0.00947207	0.0135985
294	3	113234510	505	2	CCDC52 CCDC52	26.1249	0.00959832	0.0137084
295	16	57562452	389	3	CCDC102A CCDC102A CCDC102A	26.0574	0.00965187	0.0137374
296	7	75779857	555	2	AAA AAA	26.0435	0.00967865	0.0137519
297	3	133502540	369	4	AAA AAA AAA AAA	25.973	0.00975134	0.0137895
298	7	98990626	512	3	ARPC1B ARPC1B ARPC1B	25.9718	0.00975134	0.0137895
299	6	37503610	508	3	AAA AAA AAA	25.9664	0.00975516	0.0137895
300	18	12911711	627	2	AAA AAA	25.8354	0.00991584	0.0139075
301	12	86229804	563	4	RASSF9 RASSF9;RASSF9 RASSF9;RASSF9 RASSF9	25.7609	0.00997322	0.0139075
302	16	83986941	524	2	OSGIN1;OSGIN1;OSGIN1;OSGIN1 OSGIN1;OSGIN1;OSGIN1	25.7556	0.00997322	0.0139075
303	5	138714136	518	5	SLC23A1;SLC23A1 SLC23A1;SLC23A1 SLC23A1;SLC23A1 SLC23A1;SLC23A1 SLC23A1;SLC23A1	25.7351	0.01	0.0139076
304	6	170450803	523	2	AAA AAA	25.6942	0.0100421	0.0139076
305	8	145003862	526	3	PLEC1;PLEC1;PLEC1;PLEC1;PLEC1;PLEC1;PLEC1;PLEC1 PLEC1;PLEC1;PLEC1;PLEC1;PLEC1;PLEC1;PLEC1;PLEC1 PLEC1;PLEC1;PLEC1;PLEC1;PLEC1;PLEC1;PLEC1;PLEC1	25.6885	0.0100459	0.0139076
306	19	13319523	254	2	CACNA1A;CACNA1A CACNA1A;CACNA1A	25.6778	0.0100574	0.0139076
307	2	239463246	528	3	AAA AAA AAA	25.5415	0.0102181	0.0140179
308	2	27665017	490	8	KRTCAP3;NRBP1;KRTCAP3 KRTCAP3;NRBP1;KRTCAP3 KRTCAP3;KRTCAP3 KRTCAP3;KRTCAP3 KRTCAP3;KRTCAP3 KRTCAP3;KRTCAP3 KRTCAP3;KRTCAP3 KRTCAP3;KRTCAP3	25.5379	0.0102219	0.0140179
309	7	63642709	568	2	AAA AAA	25.4795	0.010306	0.0140918
310	12	312595	509	2	SLC6A12;SLC6A12;SLC6A12 SLC6A12;SLC6A12;SLC6A12	25.4763	0.0103099	0.0140918
311	1	75590960	393	3	AAA AAA AAA	25.4009	0.0104399	0.0141183
312	1	1361216	513	4	TMEM88B TMEM88B TMEM88B TMEM88B	25.3634	0.0104935	0.0141183
313	1	247694061	345	4	LOC148824;OR2C3 LOC148824;OR2C3 LOC148824;OR2C3 LOC148824;OR2C3	25.3603	0.0105011	0.0141183
314	7	2802374	568	5	GNA12 GNA12 GNA12 GNA12 GNA12	25.3523	0.0105088	0.0141183
315	2	210074020	256	2	AAA AAA	25.3513	0.0105088	0.0141183
316	8	145726034	654	3	PPP1R16A PPP1R16A PPP1R16A	25.331	0.0105203	0.0141183
317	10	54538305	377	3	AAA AAA AAA	25.3262	0.0105318	0.0141183
318	6	160241105	451	4	PNLDC1 PNLDC1 PNLDC1 PNLDC1	25.3201	0.0105471	0.0141183
319	11	59823993	548	7	MS4A3;MS4A3;MS4A3 MS4A3;MS4A3;MS4A3 MS4A3;MS4A3;MS4A3 MS4A3;MS4A3;MS4A3;MS4A3;MS4A3;MS4A3 MS4A3;MS4A3;MS4A3;MS4A3;MS4A3;MS4A3 MS4A3;MS4A3;MS4A3;MS4A3;MS4A3;MS4A3 MS4A3;MS4A3;MS4A3	25.3187	0.0105509	0.0141183
320	18	77917615	527	3	LOC100130522;LOC100130522;PARD6G LOC100130522;LOC100130522;PARD6G PARD6G;LOC100130522;LOC100130522	25.3063	0.01057	0.0141183
321	17	6899332	426	7	ALOX12 ALOX12 ALOX12 ALOX12 ALOX12 ALOX12 ALOX12	25.2958	0.0105853	0.0141183
322	7	154684051	442	4	DPP6;DPP6;DPP6 DPP6;DPP6;DPP6 DPP6;DPP6;DPP6 DPP6;DPP6;DPP6	25.2834	0.0106159	0.0141363
323	19	50961752	530	2	MYBPC2 MYBPC2	25.2654	0.0106389	0.0141441
324	3	14319984	539	2	AAA AAA	25.1181	0.0108454	0.0143157
325	1	92953279	628	2	GFI1 GFI1	25.0907	0.0108722	0.0143157
326	12	58132093	465	3	AGAP2;AGAP2 AGAP2;AGAP2 AGAP2;AGAP2	25.0408	0.0109143	0.0143157
327	13	110521956	341	5	AAA AAA AAA AAA AAA	25.0228	0.0109411	0.0143157
328	10	2543763	357	2	AAA AAA	24.7944	0.0112089	0.0145968
329	19	519035	576	3	C19orf20 C19orf20 C19orf20	24.7036	0.0113466	0.0147116
330	19	56000201	608	2	SSC5D SSC5D	24.6829	0.0113504	0.0147116
331	17	5403149	367	3	LOC728392 LOC728392 LOC728392;LOC728392	24.6013	0.0114958	0.0147419
332	11	60775715	457	4	CD6 CD6 CD6 CD6	24.588	0.0115111	0.0147419
333	2	33359198	490	6	LTBP1;LTBP1;LTBP1;LTBP1;LTBP1 LTBP1;LTBP1;LTBP1;LTBP1;LTBP1 LTBP1;LTBP1;LTBP1;LTBP1;LTBP1 LTBP1;LTBP1;LTBP1;LTBP1;LTBP1 LTBP1;LTBP1;LTBP1;LTBP1;LTBP1 LTBP1;LTBP1;LTBP1;LTBP1;LTBP1;LTBP1;LTBP1;LTBP1;LTBP1	24.5729	0.0115111	0.0147419
334	12	133022423	430	5	AAA AAA AAA AAA AAA	24.5641	0.0115226	0.0147419
335	19	46806907	365	4	HIF3A;HIF3A;HIF3A;HIF3A HIF3A;HIF3A;HIF3A HIF3A;HIF3A;HIF3A HIF3A;HIF3A;HIF3A	24.5297	0.0115685	0.0147419
336	8	22132714	362	8	PIWIL2;PIWIL2 PIWIL2;PIWIL2;PIWIL2 PIWIL2;PIWIL2 PIWIL2;PIWIL2 PIWIL2;PIWIL2 PIWIL2;PIWIL2 PIWIL2;PIWIL2 PIWIL2;PIWIL2	24.4708	0.011622	0.0147419
337	17	4804838	554	2	CHRNE;C17orf107 CHRNE;C17orf107	24.4698	0.011622	0.0147419
338	20	3745817	498	2	C20orf27 C20orf27	24.4564	0.0116335	0.0147419
339	5	61028265	483	4	AAA AAA AAA AAA	24.45	0.0116412	0.0147419
340	1	1564482	438	2	MIB2;MIB2;MIB2;MIB2;MIB2;MIB2 MIB2;MIB2;MIB2;MIB2;MIB2;MIB2	24.3946	0.011733	0.0148126
341	17	17108846	393	2	PLD6 PLD6	24.3654	0.0117636	0.0148126
342	5	77142469	226	3	AAA AAA AAA	24.3498	0.0117827	0.0148126
343	8	144358043	523	2	GLI4 GLI4	24.2994	0.011863	0.0148861
344	17	151914	436	6	RPH3AL RPH3AL RPH3AL RPH3AL RPH3AL RPH3AL	24.2624	0.0119204	0.0149354
345	6	33044012	498	3	HLA-DPB1 HLA-DPB1 HLA-DPB1	24.1025	0.0121347	0.0150633
346	12	4398032	586	3	CCND2 CCND2 CCND2	24.0658	0.0121729	0.0150691
347	7	156400310	571	4	AAA AAA AAA AAA	23.9055	0.0124407	0.0153089
348	7	63497623	563	5	AAA AAA AAA AAA AAA	23.8873	0.0124675	0.0153191
349	6	2768054	562	2	WRNIP1;WRNIP1 WRNIP1;WRNIP1	23.8103	0.0125669	0.0153956
350	6	82459006	448	2	FAM46A FAM46A	23.7868	0.0126014	0.0154149
351	20	45946429	596	2	ZMYND8;LOC100131496;ZMYND8;ZMYND8 ZMYND8;LOC100131496;ZMYND8;ZMYND8	23.7523	0.0126473	0.0154254
352	19	39055712	504	4	RYR1;RYR1 RYR1;RYR1 RYR1;RYR1 RYR1;RYR1	23.7003	0.0127123	0.0154334
353	19	43856594	480	3	CD177 CD177 CD177	23.6909	0.01272	0.0154334
354	19	54566838	441	3	VSTM1 VSTM1;VSTM1 VSTM1	23.6701	0.0127429	0.0154334
355	20	61877875	481	4	NKAIN4 NKAIN4 NKAIN4 NKAIN4	23.654	0.0127621	0.0154334
356	2	200775458	158	2	C2orf69 C2orf69	23.6083	0.0128386	0.0154334
357	2	242810927	625	3	C2orf85 C2orf85 C2orf85	23.5966	0.0128539	0.0154334
358	17	171006	251	4	RPH3AL RPH3AL RPH3AL RPH3AL	23.5942	0.0128539	0.0154334
359	7	38350921	305	5	AAA AAA AAA AAA AAA	23.5562	0.0128883	0.0154334
360	10	1602108	514	2	ADARB2 ADARB2	23.5348	0.0129151	0.0154334
361	6	74104388	480	6	DDX43;DDX43 DDX43;DDX43 DDX43;DDX43 DDX43;DDX43 DDX43 DDX43	23.4398	0.0130872	0.0155995
362	14	34268920	496	2	NPAS3;NPAS3;NPAS3;NPAS3 NPAS3;NPAS3;NPAS3;NPAS3	23.43	0.0131102	0.0155995
363	13	113296192	255	4	AAA AAA AAA AAA	23.415	0.0131331	0.0155995
364	3	159557552	479	4	SCHIP1 SCHIP1 SCHIP1 SCHIP1	23.4132	0.013137	0.0155995
365	19	12758416	618	3	MAN2B1 MAN2B1 MAN2B1	23.4011	0.0131484	0.0155995
366	6	31650735	294	11	AAA AAA AAA AAA AAA AAA AAA AAA AAA AAA AAA	23.3624	0.013202	0.0156182
367	10	134062171	443	3	STK32C STK32C STK32C	23.3357	0.0132632	0.0156286
368	14	106329206	446	3	AAA AAA AAA	23.1426	0.0135501	0.0158174
369	7	112062682	397	2	IFRD1 IFRD1	23.1086	0.0136381	0.0158174
370	19	2888943	313	3	AAA AAA AAA	23.1073	0.0136381	0.0158174
371	11	67383691	349	4	AAA AAA AAA AAA	23.0988	0.0136419	0.0158174
372	14	34270090	347	3	NPAS3;NPAS3;NPAS3;NPAS3 NPAS3;NPAS3;NPAS3;NPAS3 NPAS3;NPAS3;NPAS3;NPAS3	23.0592	0.0136993	0.0158218
373	6	168533689	407	3	AAA AAA AAA	23.0109	0.0138141	0.0159096
374	17	33759484	481	7	SLFN12;SLFN12 SLFN12;SLFN12 SLFN12 SLFN12 SLFN12 SLFN12 SLFN12	22.9978	0.013837	0.0159096
375	13	111040242	337	2	COL4A2 COL4A2	22.9702	0.0138906	0.0159314
376	10	88729861	546	3	AGAP11;C10orf116 AGAP11;C10orf116 C10orf116;AGAP11	22.9146	0.0140207	0.0160254
377	1	180923076	493	3	AAA AAA AAA	22.8949	0.0140513	0.0160254
378	18	74845154	552	3	MBP;MBP MBP;MBP MBP;MBP	22.8682	0.0140895	0.0160254
379	1	150897856	581	2	SETDB1;SETDB1;SETDB1 SETDB1;SETDB1;SETDB1	22.8481	0.0141125	0.0160254
380	3	195578040	240	5	AAA AAA AAA AAA AAA	22.8427	0.0141239	0.0160254
381	6	32632331	237	5	HLA-DQB1 HLA-DQB1 HLA-DQB1 HLA-DQB1 HLA-DQB1	22.681	0.0144185	0.01623
382	6	32606445	400	3	HLA-DQA1 HLA-DQA1 HLA-DQA1	22.6592	0.0144453	0.01623
383	6	167705253	497	2	UNC93A;UNC93A UNC93A;UNC93A	22.4992	0.0146519	0.0163953
384	17	42452426	568	2	ITGA2B ITGA2B	22.4006	0.0148508	0.0165284
385	6	110720918	431	4	DDO;DDO DDO;DDO DDO;DDO DDO;DDO	22.3721	0.0149082	0.0165477
386	6	32063774	372	9	TNXB TNXB TNXB TNXB TNXB TNXB TNXB TNXB TNXB	22.3188	0.0149923	0.0165744
387	9	32955790	474	2	AAA AAA	22.2491	0.0151071	0.016661
388	7	42896343	458	3	AAA AAA AAA	22.2412	0.0151109	0.016661
389	12	56121015	470	2	CD63;CD63 CD63;CD63	22.2206	0.0151568	0.0166893
390	10	126850823	339	2	CTBP2 AAA	22.1216	0.0153481	0.0168551
391	13	112756120	529	2	AAA AAA	22.1012	0.015394	0.0168733
392	6	33083989	431	2	HLA-DPB2 HLA-DPB2	22.0581	0.0155241	0.0168996
393	15	101715276	471	2	AAA AAA	22.0564	0.0155241	0.0168996
394	15	101389272	461	5	AAA AAA AAA AAA AAA	22.0078	0.0156427	0.0169726
395	18	72837386	396	6	AAA AAA AAA AAA AAA AAA	22.0019	0.0156656	0.0169726
396	9	6716007	473	3	AAA AAA AAA	21.9451	0.0157728	0.0170274
397	6	29633622	349	4	MOG;MOG;MOG;MOG;MOG;MOG;MOG;MOG;MOG;MOG;MOG MOG;MOG;MOG;MOG;MOG;MOG;MOG;MOG;MOG;MOG;MOG MOG;MOG;MOG;MOG;MOG;MOG;MOG;MOG;MOG;MOG;MOG MOG;MOG;MOG;MOG;MOG;MOG;MOG;MOG;MOG;MOG;MOG	21.9023	0.0158301	0.0170671
398	7	32358064	476	3	AAA AAA AAA	21.838	0.0159946	0.017222
399	13	114164151	503	3	TMCO3 TMCO3 TMCO3	21.8154	0.0160329	0.0172407
400	10	34151199	167	2	AAA AAA	21.801	0.0160597	0.0172471
401	7	38344455	528	3	AAA AAA AAA	21.7489	0.0161936	0.0173683
402	1	92947588	373	2	GFI1;GFI1;GFI1 GFI1;GFI1;GFI1	21.7437	0.0162165	0.0173704
403	12	132671235	437	3	AAA AAA AAA	21.7042	0.0162586	0.017393
404	14	70039915	476	2	AAA AAA	21.6273	0.0164308	0.0175092
405	12	132904123	417	2	GALNT9 GALNT9	21.5889	0.0165149	0.0175099
406	17	79881543	499	2	MAFG;MAFG MAFG;MAFG	21.5598	0.0165608	0.0175099
407	11	123173103	606	2	AAA AAA	21.5555	0.0165647	0.0175099
408	6	95220699	483	3	AAA AAA AAA	21.5327	0.0166067	0.0175099
409	3	14596904	514	2	AAA AAA	21.5254	0.016622	0.0175099
410	12	107974897	402	2	BTBD11;BTBD11 BTBD11;BTBD11	21.4055	0.0168439	0.01767
411	1	247802703	463	7	AAA AAA AAA AAA AAA AAA AAA	21.3605	0.0169281	0.01767
412	1	240656217	520	6	GREM2 GREM2 GREM2 GREM2 GREM2 GREM2	21.352	0.0169357	0.01767
413	2	11752373	587	2	GREB1 GREB1	21.3517	0.0169357	0.01767
414	21	46714458	527	2	LOC642852 LOC642852	21.3392	0.0169663	0.01767
415	9	141017001	456	2	CACNA1B CACNA1B	21.2917	0.0170773	0.0177321
416	2	129659420	526	5	AAA AAA AAA AAA AAA	21.2743	0.0171117	0.0177321
417	7	1004997	579	3	COX19 COX19 COX19	21.2713	0.0171117	0.0177321
418	7	142012611	377	2	AAA AAA	21.2546	0.0171347	0.0177337
419	17	30244184	379	3	AAA AAA AAA	21.231	0.0171997	0.0177787
420	5	78279424	417	2	ARSB;ARSB ARSB;ARSB	21.1705	0.0173106	0.0178348
421	4	1294566	430	3	MAEA;MAEA MAEA;MAEA MAEA;MAEA	21.1193	0.0173833	0.0178348
422	16	55794456	454	5	CES4 CES4 CES4 CES4 CES4	21.1124	0.0173833	0.0178348
423	3	139397363	538	2	NMNAT3 NMNAT3	21.0603	0.0175019	0.0179342
424	7	16626224	306	3	AAA AAA AAA	21.0297	0.0175861	0.0179759
425	2	217500594	531	3	IGFBP2 IGFBP2 IGFBP2	20.9967	0.0176511	0.0179991
426	4	187984958	295	2	AAA AAA	20.9415	0.0177429	0.018019
427	11	2211939	286	3	AAA AAA AAA	20.9084	0.0178233	0.018019
428	12	131171031	499	3	AAA AAA AAA	20.8975	0.0178309	0.018019
429	10	15038045	304	3	AAA AAA AAA	20.8894	0.0178309	0.018019
430	7	150498493	350	3	TMEM176B;TMEM176B;TMEM176B;TMEM176B;TMEM176A TMEM176B;TMEM176B;TMEM176B;TMEM176B;TMEM176A TMEM176B;TMEM176B;TMEM176B;TMEM176B;TMEM176A	20.8865	0.0178462	0.018019
431	1	234367145	441	5	SLC35F3 SLC35F3 SLC35F3 SLC35F3 SLC35F3	20.8355	0.0179533	0.0181051
432	1	154839813	170	3	KCNN3 KCNN3 KCNN3	20.771	0.0180872	0.0181614
433	19	14889425	295	2	EMR2;EMR2;EMR2;EMR2;EMR2;EMR2;EMR2 EMR2;EMR2;EMR2;EMR2;EMR2;EMR2;EMR2	20.7599	0.0181025	0.0181614
434	1	7887199	361	5	PER3 PER3 PER3 PER3 PER3	20.7508	0.0181255	0.0181614
435	11	3177622	402	4	OSBPL5;OSBPL5;OSBPL5 OSBPL5;OSBPL5;OSBPL5 OSBPL5;OSBPL5;OSBPL5 OSBPL5;OSBPL5;OSBPL5	20.7485	0.018137	0.0181614
436	10	104953608	495	2	NT5C2;NT5C2 NT5C2;NT5C2	20.7475	0.0181408	0.0181614
437	5	140229827	499	3	PCDHA6;PCDHA2;PCDHA1;PCDHA7;PCDHA1;PCDHA6;PCDHA5;PCDHA9;PCDHA9;PCDHA3;PCDHA4;PCDHA8 PCDHA6;PCDHA2;PCDHA1;PCDHA7;PCDHA1;PCDHA6;PCDHA5;PCDHA9;PCDHA9;PCDHA3;PCDHA4;PCDHA8 PCDHA6;PCDHA2;PCDHA1;PCDHA7;PCDHA1;PCDHA6;PCDHA5;PCDHA9;PCDHA9;PCDHA3;PCDHA4;PCDHA8	20.7461	0.0181446	0.0181614
438	20	30437284	447	3	AAA AAA AAA	20.7322	0.018179	0.0181614
439	6	32577714	356	2	AAA AAA	20.7092	0.0182058	0.0181614
440	9	135361993	487	3	C9orf171 C9orf171 C9orf171	20.699	0.0182288	0.0181614
441	11	67764320	334	2	UNC93B1 UNC93B1	20.6726	0.01829	0.0181843
442	1	161183820	485	2	NDUFS2;NDUFS2;FCER1G FCER1G	20.6604	0.0183206	0.0181843
443	18	57566144	316	3	PMAIP1 PMAIP1 PMAIP1	20.651	0.0183359	0.0181843
444	6	33096133	179	3	HLA-DPB2 HLA-DPB2 HLA-DPB2	20.6461	0.0183627	0.0181852
445	1	42385581	360	3	HIVEP3;HIVEP3 HIVEP3;HIVEP3 HIVEP3;HIVEP3	20.6206	0.01842	0.018207
446	13	88328274	539	4	SLITRK5 SLITRK5 SLITRK5 SLITRK5	20.6001	0.0184507	0.018207
447	12	132293329	373	5	AAA AAA AAA AAA AAA	20.508	0.0186878	0.0183971
448	2	232348334	460	4	AAA AAA AAA AAA	20.4196	0.0189518	0.0186206
449	5	101119084	482	4	AAA AAA AAA AAA	20.4021	0.0189824	0.0186206
450	14	23284559	409	2	SLC7A7;SLC7A7;SLC7A7;SLC7A7 SLC7A7;SLC7A7;SLC7A7;SLC7A7	20.2904	0.0192884	0.0188612
451	8	102236283	448	4	AAA AAA AAA AAA	20.2878	0.0192961	0.0188612
452	13	113540189	368	5	ATP11A;ATP11A ATP11A;ATP11A ATP11A;ATP11A ATP11A;ATP11A ATP11A;ATP11A	20.2612	0.0193573	0.0188987
453	12	49687715	461	2	PRPH PRPH	20.2429	0.0193917	0.01891
454	4	2366485	346	4	ZFYVE28 ZFYVE28 ZFYVE28 ZFYVE28	20.2229	0.0194529	0.0189473
455	9	102058671	380	2	AAA AAA	20.1824	0.0195792	0.0190031
456	5	8457548	422	5	AAA AAA AAA AAA AAA	20.1477	0.0196901	0.0190659
457	21	45773782	512	3	TRPM2 TRPM2 TRPM2	20.1418	0.0197131	0.0190659
458	17	19627822	470	4	AAA AAA AAA AAA	20.0649	0.0198776	0.0191939
459	22	36960499	438	3	CACNG2 CACNG2 CACNG2	20.0503	0.0199273	0.0191939
460	14	104686119	520	2	AAA AAA	20.0343	0.0199694	0.0191939
461	15	42567973	438	2	GANC GANC	20.0334	0.0199694	0.0191939
462	15	23810861	508	3	MKRN3;MKRN3 MKRN3 MKRN3	20.0254	0.0199847	0.0191939
463	17	9129824	339	3	NTN1 NTN1 NTN1	20.0087	0.0200727	0.0192558
464	5	76116088	447	3	F2RL1 F2RL1 F2RL1	20.0027	0.0200956	0.0192558
465	1	16472728	415	2	EPHA2 EPHA2	19.8969	0.0204093	0.0195111
466	7	4755032	383	2	FOXK1 FOXK1	19.8545	0.0205164	0.0195378
467	6	41254433	452	4	TREM1;TREM1 TREM1 TREM1 TREM1	19.7779	0.0207383	0.0197028
468	6	32526027	233	2	HLA-DRB6 HLA-DRB6	19.7255	0.0208875	0.0197627
469	12	96389694	449	3	HAL HAL;HAL HAL	19.7057	0.0209411	0.0197681
470	12	34547604	326	2	AAA AAA	19.6522	0.0211056	0.0199007
471	6	170452864	392	2	AAA AAA	19.6137	0.0211859	0.0199335
472	15	99409506	436	2	IGF1R IGF1R	19.601	0.0212127	0.0199335
473	17	57053	67	2	AAA AAA	19.4955	0.0215455	0.0202003
474	17	17603837	347	3	RAI1 RAI1 RAI1	19.4954	0.0215455	0.0202003
475	20	32255052	439	2	NECAB3;NECAB3;C20orf134;C20orf134 NECAB3;NECAB3;C20orf134	19.4493	0.0216565	0.0202813
476	17	40837037	346	3	CNTNAP1 CNTNAP1 CNTNAP1	19.2355	0.0222762	0.0207478
477	13	43354421	346	3	C13orf30 C13orf30 C13orf30	19.1599	0.0225019	0.0209052
478	20	58508123	463	2	SYCP2 SYCP2	19.1197	0.0226435	0.0209917
479	16	1078689	297	3	AAA AAA AAA	19.0969	0.0227314	0.0210026
480	10	134751800	383	3	C10orf93 C10orf93 C10orf93	19.0967	0.0227314	0.0210026
481	2	3642400	332	6	COLEC11;COLEC11 COLEC11;COLEC11 COLEC11;COLEC11 COLEC11;COLEC11 COLEC11;COLEC11;COLEC11;COLEC11 COLEC11;COLEC11;COLEC11;COLEC11	19.0848	0.0227812	0.0210251
482	1	8086959	462	2	ERRFI1 ERRFI1	19.0599	0.0228386	0.0210546
483	17	136125	419	2	RPH3AL RPH3AL	19.02	0.0229495	0.0211333
484	11	13508769	263	2	AAA AAA	18.9897	0.0230681	0.0211953
485	8	57030408	416	3	AAA AAA AAA	18.986	0.0231025	0.0212033
486	7	102065448	418	2	PRKRIP1 PRKRIP1	18.9563	0.0232211	0.0212886
487	4	644973	283	2	PDE6B;PDE6B PDE6B;PDE6B	18.9351	0.0233015	0.0213333
488	10	42863173	366	4	LOC441666 LOC441666 LOC441666 LOC441666	18.9288	0.0233282	0.0213333
489	16	787799	385	4	NARFL NARFL NARFL NARFL	18.8551	0.0235463	0.0214132
490	5	39219245	387	2	FYB;FYB FYB;FYB;FYB;FYB	18.8436	0.0235578	0.0214132
491	14	104625420	249	3	KIF26A KIF26A KIF26A	18.8217	0.0236305	0.0214132
492	2	108905173	295	3	SULT1C2;SULT1C2;SULT1C2;SULT1C2 SULT1C2;SULT1C2;SULT1C2;SULT1C2 SULT1C2;SULT1C2;SULT1C2;SULT1C2	18.8172	0.0236419	0.0214132
493	2	138721836	490	2	HNMT;HNMT;HNMT;HNMT;HNMT;HNMT HNMT;HNMT;HNMT	18.7574	0.0238332	0.0215033
494	11	320940	384	3	IFITM3 IFITM3 IFITM3	18.7501	0.0238485	0.0215033
495	1	27676205	447	3	SYTL1 SYTL1 SYTL1	18.7253	0.023925	0.0215281
496	8	124219077	348	2	FAM83A;FAM83A FAM83A;FAM83A	18.7092	0.0239709	0.021546
497	12	133000497	333	3	AAA AAA AAA	18.672	0.0241775	0.0216845
498	2	120436039	391	2	TMEM177;TMEM177;TMEM177 TMEM177;TMEM177;TMEM177	18.6449	0.0242502	0.0217262
499	8	145749887	476	3	LRRC24;LRRC14 LRRC24;LRRC14 LRRC14;LRRC24	18.6107	0.0243688	0.0217587
500	17	44928210	306	3	WNT9B WNT9B WNT9B	18.5974	0.0243917	0.0217587
501	14	52780158	387	2	PTGER2 PTGER2	18.593	0.02443	0.0217693
502	8	1321333	394	4	AAA AAA AAA AAA	18.572	0.0245601	0.0218617
503	15	69222592	396	2	MIR548H4;SPESP1;NOX5 MIR548H4;NOX5;NOX5;SPESP1;SPESP1	18.5334	0.0247054	0.0219674
504	16	2867434	339	4	PRSS21;PRSS21;PRSS21 PRSS21;PRSS21;PRSS21 PRSS21;PRSS21;PRSS21 PRSS21;PRSS21;PRSS21	18.4814	0.0248891	0.0220359
505	6	3743284	245	3	C6orf145 C6orf145 C6orf145	18.469	0.0249656	0.02208
506	10	23492470	396	3	AAA AAA AAA	18.4254	0.0250995	0.0220972
507	10	124319733	257	3	DMBT1;DMBT1;DMBT1 DMBT1;DMBT1;DMBT1 DMBT1;DMBT1;DMBT1	18.4169	0.0251224	0.0220972
508	3	196705629	269	5	AAA AAA AAA AAA AAA	18.4049	0.0251415	0.0220972
509	7	4746437	400	3	FOXK1 FOXK1 FOXK1	18.4043	0.0251454	0.0220972
510	1	208132787	329	2	AAA AAA	18.4028	0.0251454	0.0220972
511	19	2273216	490	2	OAZ1 AAA	18.3862	0.0251951	0.0221174
512	2	218843435	300	3	AAA AAA AAA	18.2729	0.0255356	0.0223214
513	3	350503	389	5	CHL1 CHL1 CHL1 CHL1 CHL1	18.2688	0.0255624	0.0223214
514	22	19709755	408	3	SEPT5;GP1BB GP1BB;SEPT5 GP1BB;SEPT5	18.2409	0.0256618	0.0223846
515	17	31867	399	2	DOC2B DOC2B	18.2339	0.0256924	0.0223877
516	7	4832112	423	5	AAA AAA AAA AAA AAA	18.2149	0.0257728	0.0224104
517	17	75316480	304	2	SEPT9;SEPT9;SEPT9 SEPT9;SEPT9;SEPT9	18.1639	0.0259526	0.0225024
518	2	74357527	345	4	AAA AAA AAA AAA	18.0752	0.0262395	0.0226969
519	14	103227298	348	2	AAA AAA	18.0584	0.0263045	0.0227057
520	6	31237405	259	2	HLA-C HLA-C	18.0426	0.0263772	0.0227447
521	2	60755359	384	2	BCL11A;BCL11A;BCL11A BCL11A;BCL11A;BCL11A	17.9602	0.026622	0.0228564
522	11	13983009	264	2	SPON1 SPON1	17.9079	0.0267865	0.0229401
523	7	55516436	315	3	AAA AAA AAA	17.888	0.026863	0.022972
524	5	1245902	372	2	SLC6A18 SLC6A18	17.8745	0.0268975	0.0229777
525	4	141264393	328	5	SCOC;SCOC;SCOC;SCOC;SCOC SCOC;SCOC;SCOC;SCOC;SCOC SCOC;SCOC;SCOC;SCOC;SCOC SCOC;SCOC;SCOC;SCOC;SCOC;SCOC;SCOC SCOC;SCOC;SCOC;SCOC;SCOC;SCOC;SCOC	17.8674	0.0269396	0.0229899
526	17	80833054	339	2	TBCD TBCD	17.8225	0.0270888	0.0230934
527	7	1220897	295	3	AAA AAA AAA	17.7915	0.0272418	0.0231999
528	13	27316791	326	2	AAA AAA	17.781	0.0272877	0.0232151
529	6	70993107	333	3	COL9A1;COL9A1 COL9A1;COL9A1 COL9A1;COL9A1	17.7706	0.0273259	0.0232237
530	7	143140164	252	2	TAS2R60 TAS2R60	17.7317	0.0274331	0.0232908
531	19	50931343	279	5	SPIB SPIB SPIB SPIB SPIB	17.7033	0.0275287	0.0232958
532	2	102927488	410	2	IL1RL1 IL1RL1	17.6959	0.027544	0.0232958
[truncated: 360 more rows]

## Sheet: VMR_children
Region number	Chromosome	Start position of region	Region length	Number of probes in region	Gene	Area of region	p-value	q-value
[truncated: 1,157 more rows]

[truncated: 2 more sheets: VMR_middle-aged, VMR_nonagenarian]
