# Supplementary material for: Novel region discovery method for Infinium 450K DNA methylation data reveals changes associated with aging in muscle and neuronal pathways
Source: Aging Cell. 2013 Oct 22;13(1):142–55. doi: 10.1111/acel.12159 (PMC4326857; doi:10.1111/acel.12159)
Supplement: Supplementary file 3 — Table S2 Gene ontology categories for DMR and VMR lists with P < 10−4 and FDR < 5% [file acel0013-0142-sd3.xlsx]

## Sheet: Sheet1
Type	Category	VMR shared by all	Unique Newborn VMR	Unique Children VMR	Unique Middle-Aged VMR	Unique Nonagenarian VMR	Unique to Children and Middle-Aged VMR	Unique to Middle-Aged and Nonagenarian VMR	Unique to Children and Newborn VMR	Unique to Children and Nonagenarian VMR	Unique to Newborn and Middle-Aged VMR	Unique to Newborn and Nonagenarian VMR	DMR shared by all	Unique to Continous and extreme DMR	Unique to Children and extreme DMR	Unique to Children and Continuous DMR	Unique to Children DMR	Unique to continuous DMR	Unique to Extreme DMR
Process	spindle assembly involved in mitosis	2.245e-05	1	1	1	1	1	1	1	1	1	1	1	1	1	1	1	1	1
Process	negative regulation of cell-substrate adhesion	3.047e-05	1	1	1	1	1	1	1	1	1	1	1	1	1	1	1	1	1
Process	antigen processing and presentation of exogenous peptide antigen via MHC class II	4.637e-05	1	1	1	1	1	1	2.035e-05	1	1	1	1	1	1	1	1	1	1
Process	antigen processing and presentation of peptide or polysaccharide antigen via MHC class II	4.637e-05	1	1	1	1	1	1	2.035e-05	1	1	1	1	1	1	1	1	1	1
Process	antigen processing and presentation of peptide antigen via MHC class II	4.637e-05	1	1	1	1	1	1	2.035e-05	1	1	1	1	1	1	1	1	1	1
Process	T cell costimulation	7.299e-05	1	1	1	1	1	1	1	1	1	1	1	1	1	1	1	1	1
Process	lymphocyte costimulation	7.916e-05	1	1	1	1	1	1	1	1	1	1	1	1	1	1	1	1	1
Process	developmental process	9.854e-05	1	1	1	1.779e-24	1	5.881e-16	1	1	1	1	1	1	1	1	1	7.592e-10	3.214e-26
Process	antigen processing and presentation of endogenous peptide antigen via MHC class I via ER pathway	1	5.954e-07	1	1	1	1	1	1	1	1	1	1	1	1	1	1	1	1
Process	antigen processing and presentation of endogenous peptide antigen via MHC class I via ER pathway, TAP-dependent	1	5.954e-07	1	1	1	1	1	1	1	1	1	1	1	1	1	1	1	1
Process	regulation of tolerance induction to nonself antigen	1	5.954e-07	1	1	1	1	1	1	1	1	1	1	1	1	1	1	1	1
Process	positive regulation of tolerance induction to nonself antigen	1	5.954e-07	1	1	1	1	1	1	1	1	1	1	1	1	1	1	1	1
Process	regulation of response to stimulus	1	1.122e-06	9.013e-06	1	1	3.989e-05	1	1	1	1	1	1	1	1	1	1	1	1
Process	positive regulation of tolerance induction dependent upon immune response	1	1.483e-06	1	1	1	1	1	1	1	1	1	1	1	1	1	1	1	1
Process	T cell tolerance induction	1	1.483e-06	1	1	1	1	1	1	1	1	1	1	1	1	1	1	1	1
Process	regulation of tolerance induction dependent upon immune response	1	1.483e-06	1	1	1	1	1	1	1	1	1	1	1	1	1	1	1	1
Process	negative regulation of leukocyte mediated cytotoxicity	1	4.338e-06	1	9.892e-08	1	1	1	1	1	1	1	1	1	1	1	1	1	1
Process	negative regulation of cell killing	1	5.28e-06	1	1.513e-07	1	1	1	1	1	1	1	1	1	1	1	1	1	1
Process	antigen processing and presentation of endogenous peptide antigen via MHC class I	1	1.226e-05	1	1	1	1	1	1	1	1	1	1	1	1	1	1	1	1
Process	negative regulation of innate immune response	1	1.442e-05	1	1	1	1	1	1	1	1	1	1	1	1	1	1	1	1
Process	negative regulation of leukocyte mediated immunity	1	1.666e-05	1	1.201e-07	1	1	1	1	1	1	1	1	1	1	1	1	1	1
Process	negative regulation of lymphocyte mediated immunity	1	1.666e-05	1	1.201e-07	1	1	1	1	1	1	1	1	1	1	1	1	1	1
Process	regulation of T cell mediated cytotoxicity	1	2.823e-05	1	1	1	1	1	1	1	1	1	1	1	1	1	1	1	1
Process	cell adhesion	1	3.796e-05	1	1.528e-19	1	1	9.351e-20	1	1	1	1	1	1	1	1	1	4.336e-18	1
Process	tolerance induction	1	4.11e-05	1	1	1	1	1	1	1	1	1	1	1	1	1	1	1	1
Process	biological adhesion	1	4.175e-05	1	6.748e-20	1	1	1.537e-19	1	1	1	1	1	1	1	1	1	5.687e-18	1
Process	negative regulation of immune response	1	4.506e-05	1	1	1	1	1	1	1	1	1	1	1	1	1	1	1	1
Process	positive regulation of tolerance induction	1	5.211e-05	1	1	1	1	1	1	1	1	1	1	1	1	1	1	1	1
Process	regulation of hydrolase activity	1	1	4.835e-07	1	1	1	1	1	1	1	1	1	1	1	1	1	1	1
Process	positive regulation of hydrolase activity	1	1	3.195e-06	1	1	1	1	1	1	1	1	1	1	1	1	1	1	1
Process	regulation of cell activation	1	1	5.861e-06	1	1	1	1	1	1	1	1	1	1	1	1	1	1	1
Process	regulation of primary metabolic process	1	1	6.696e-06	1	1	1	1	1	1	1	1	1	1	1	1	1	1	1
Process	regulation of nitrogen compound metabolic process	1	1	7.459e-06	1	1	1	1	1	1	1	1	1	1	1	1	1	1	1
Process	cellular hypotonic response	1	1	8.907e-06	1	1	1	1	1	1	1	1	1	1	1	1	1	1	1
Process	positive regulation of molecular function	1	1	1.705e-05	1	1	1	1	1	1	1	1	1	1	1	1	1	1	1
Process	hypotonic response	1	1	1.769e-05	1	1	1	1	1	1	1	1	1	1	1	1	1	1	1
Process	regulation of molecular function	1	1	2.026e-05	1	1	1	1	1	1	1	1	1	1	1	1	1	1	1
Process	regulation of cellular metabolic process	1	1	2.576e-05	1	1	1	1	1	1	1	1	1	1	1	1	1	1	1
Process	regulation of immune response	1	1	2.64e-05	1	1	1	1	1	1	1	1	1	1	1	1	1	1	1
Process	regulation of nucleobase-containing compound metabolic process	1	1	3.059e-05	1	1	1	1	1	1	1	1	1	1	1	1	1	1	1
Process	positive regulation of immune system process	1	1	3.624e-05	1	1	2.529e-05	1	1	1	1	1	1	1	1	1	1	1	1
Process	regulation of catalytic activity	1	1	3.893e-05	1	1	1	1	1	1	1	1	1	1	1	1	1	1	1
Process	positive regulation of biological process	1	1	4.062e-05	1	1	1	1	1	1	1	1	1	1	1	1	1	1	5.52e-22
Process	regulation of defense response	1	1	4.446e-05	1	1	1	1	1	1	1	1	1	1	1	1	1	1	1
Process	positive regulation of catalytic activity	1	1	4.644e-05	1	1	1	1	1	1	1	1	1	1	1	1	1	1	1
Process	negative regulation of biological process	1	1	5.21e-05	1	1	1	1	1	1	4.37e-06	1	1	1	1	1	1	1	4.988e-20
Process	regulation of leukocyte activation	1	1	5.629e-05	1	1	1	1	1	1	1	1	1	1	1	1	1	1	1
Process	homophilic cell adhesion	1	1	1	1.091e-27	6.291e-24	1	5.329e-34	1	1	1	1	1	1	1	1	1	1.116e-24	1
Process	cell-cell adhesion	1	1	1	3.721e-27	1.402e-19	1	5.262e-23	1	1	1	1	1	1	1	1	1	5.13e-20	1
Process	antigen processing and presentation of endogenous peptide antigen via MHC class Ib	1	1	1	7.848e-10	1	1	1	1	1	1	1	1	1	1	1	1	1	1
Process	protection from natural killer cell mediated cytotoxicity	1	1	1	2.547e-09	1	1	1	1	1	1	1	1	1	1	1	1	1	1
Process	antigen processing and presentation of peptide antigen via MHC class Ib	1	1	1	2.547e-09	1	1	1	1	1	1	1	1	1	1	1	1	1	1
Process	antigen processing and presentation of endogenous peptide antigen	1	1	1	1.316e-08	1	1	1	1	1	1	1	1	1	1	1	1	1	1
Process	negative regulation of natural killer cell mediated immunity	1	1	1	1.316e-08	1	1	1	1	1	1	1	1	1	1	1	1	1	1
Process	negative regulation of natural killer cell mediated cytotoxicity	1	1	1	1.316e-08	1	1	1	1	1	1	1	1	1	1	1	1	1	1
Process	antigen processing and presentation of exogenous peptide antigen via MHC class I, TAP-independent	1	1	1	2.306e-08	1	1	1	1	1	1	1	1	1	1	1	1	1	1
Process	antigen processing and presentation via MHC class Ib	1	1	1	3.364e-08	1	1	1	1	1	1	1	1	1	1	1	1	1	1
Process	antigen processing and presentation of endogenous antigen	1	1	1	3.877e-08	1	1	1	1	1	1	1	1	1	1	1	1	1	1
Process	positive regulation of adaptive immune response based on somatic recombination of immune receptors built from immunoglobulin superfamily domains	1	1	1	6.305e-08	1	1	1	1	1	1	1	1	1	1	1	1	1	1
Process	positive regulation of adaptive immune response	1	1	1	1.586e-07	1	1	1	1	1	1	1	1	1	1	1	1	1	1
Process	regulation of T cell anergy	1	1	1	3.102e-07	1	1	1	1	1	1	1	1	1	1	1	1	1	1
Process	anatomical structure development	1	1	1	1	2.143e-29	1	2.62e-18	1	1	1	1	1	1	1	1	1	1.82e-11	1.243e-28
Process	multicellular organismal process	1	1	1	1	4.622e-27	1	1	1	1	1	1	1	1	1	1	1	4.486e-08	4.257e-20
Process	single-multicellular organism process	1	1	1	1	4.622e-27	1	1.39e-18	1	1	1	1	1	1	1	1	1	3.929e-08	4.319e-21
Process	system development	1	1	1	1	1.502e-26	1	1.338e-17	1	1	1	1	1	1	1	1	1	4.978e-12	7.091e-29
Process	multicellular organismal development	1	1	1	1	8.694e-25	1	1.39e-18	1	1	1	1	1	1	1	1	1	2.084e-11	9.386e-29
Process	single-organism process	1	1	1	1	1.44e-23	1	5.559e-15	1	1	1	1	1	1	1	1	1	1.759e-05	2.021e-17
Process	cellular developmental process	1	1	1	1	4.287e-23	1	3.619e-09	1	1	1	1	1	1	1	1	1	1	2.425e-22
Process	cell differentiation	1	1	1	1	8.086e-23	1	1.242e-09	1	1	1	1	1	1	1	1	1	1	8.642e-24
Process	regionalization	1	1	1	1	5.911e-22	1	1.13e-05	1	1	1	1	1	1	1	1	1	1	5.189e-16
Process	organ development	1	1	1	1	2.866e-21	1	3.542e-07	1	1	1	1	1	1	1	1	1	1	5.618e-23
Process	anatomical structure morphogenesis	1	1	1	1	2.93e-21	1	1.78e-09	1	1	1	1	1	1	1	1	1	4.125e-06	5.963e-25
Process	nervous system development	1	1	1	1	5.637e-21	1	2.213e-15	1	1	1	1	1	1	1	1	1	7.509e-11	1.194e-21
Process	cell development	1	1	1	1	1.429e-20	1	1.5e-09	1	1	1	1	1	1	1	1	1	5.255e-05	1
Process	regulation of multicellular organismal process	1	1	1	1	1.653e-19	1	3.031e-06	1	1	1	1	1	1	1	1	1	1	2.207e-20
Process	generation of neurons	1	1	1	1	2.805e-19	1	1.11e-06	1	1	1	1	1	1	1	1	1	7.431e-06	1
Process	neurogenesis	1	1	1	1	5.505e-19	1	6.753e-07	1	1	1	1	1	1	1	1	1	2.267e-05	2.709e-15
Process	embryonic morphogenesis	1	1	1	1	2.552e-18	1	5.63e-06	1	1	1	1	1	1	1	1	1	1	1.333e-17
Network	Development_Neurogenesis in general	1	1	1	1	4.704e-06	1	1	1	1	1	1	1	1.29e-11	7.37e-05	1	1	1	1
Process	multicellular organismal signaling	1	1	1	1	1	1	4.446e-12	1	1	1	1	1	1	1	1	1	4.255e-05	1
Process	transmission of nerve impulse	1	1	1	1	1	1	6.014e-12	1	1	1	1	1	1	1	1	1	2.988e-05	1
Process	calcium-dependent cell-cell adhesion	1	1	1	1	1	1	4.443e-11	1	1	1	1	1	1	1	1	1	1	1
Process	synaptic transmission	1	1	1	1	1	1	1.666e-10	1	1	1	1	1	1	1	1	1	5.665e-05	1
Process	cell-cell signaling	1	1	1	1	1	1	6.701e-10	1	1	1	1	1	1	1	1	1	4.008e-05	1
Process	neurological system process	1	1	1	1	1	1	1.208e-08	1	1	1	1	1	1	1	1	1	1	1
Process	embryonic organ morphogenesis	1	1	1	1	1	1	6.293e-08	1	1	1	1	1	1	1	1	1	1	1
Process	synapse organization	1	1	1	1	1	1	8.585e-08	1	1	1	1	1	1	1	1	1	1	1
Process	calcium ion transmembrane transport	1	1	1	1	1	1	9.538e-08	1	1	1	1	1	1	1	1	1	1	1
Process	system process	1	1	1	1	1	1	1.275e-07	1	1	1	1	1	1	1	1	1	1	1
Process	neuron differentiation	1	1	1	1	1	1	1.537e-07	1	1	1	1	1	1	1	1	1	1	1
Process	synapse assembly	1	1	1	1	1	1	2.155e-07	1	1	1	1	1	1	1	1	1	1	1
Process	regulation of ion transport	1	1	1	1	1	1	5.163e-07	1	1	1	1	1	1	1	1	1	1	1
Process	regulation of system process	1	1	1	1	1	1	1.24e-06	1	1	1	1	1	1	1	1	1	1	1
Process	ion transmembrane transport	1	1	1	1	1	1	1.366e-06	1	1	1	1	1	1	1	1	1	1	1
Process	embryo development	1	1	1	1	1	1	1.844e-06	1	1	1	1	1	1	1	1	1	1	1.757e-21
Process	embryonic organ development	1	1	1	1	1	1	2.211e-06	1	1	1	1	1	1	1	1	1	4.651e-05	3.941e-18
Process	cell morphogenesis involved in differentiation	1	1	1	1	1	1	3.142e-06	1	1	1	1	1	1	1	1	1	1	1
Process	neuron development	1	1	1	1	1	1	6.998e-06	1	1	1	1	1	1	1	1	1	1	1
Process	cell fate commitment	1	1	1	1	1	1	8.14e-06	1	1	1	1	1	1	1	1	1	1	1
Process	regulation of transmission of nerve impulse	1	1	1	1	1	1	9.616e-06	1	1	1	1	1	1	1	1	1	1	1
Process	anterior/posterior pattern specification	1	1	1	1	1	1	9.97e-06	1	1	1	1	1	1	1	1	1	1	2.653e-15
Process	cell morphogenesis	1	1	1	1	1	1	1.093e-05	1	1	1	1	1	1	1	1	1	1	1
Process	signaling	1	1	1	1	1	1	1.136e-05	1	1	1	1	1	1	1	1	1	1	1
Process	single organism signaling	1	1	1	1	1	1	1.136e-05	1	1	1	1	1	1	1	1	1	1	1
Process	organ morphogenesis	1	1	1	1	1	1	1.207e-05	1	1	1	1	1	1	1	1	1	1	1.315e-24
Process	regulation of ion transmembrane transport	1	1	1	1	1	1	1.216e-05	1	1	1	1	1	1	1	1	1	1	1
Process	regulation of neurological system process	1	1	1	1	1	1	1.28e-05	1	1	1	1	1	1	1	1	1	1	1
Network	Signal transduction_Neuropeptide signaling pathways	1	1	1	1	1	1	5.498e-11	1	1	1	1	1	1	1	1	1	1	1
Map	Protein folding and maturation_POMC processing	1	1	1	1	1	1	4.805e-24	1	1	1	1	1	1	1	1	1	1	9.629e-10
Map	Development_Oxytocin receptor signaling	1	1	1	1	1	1	1.094e-05	1	1	1	1	1	1	1	1	1	1	1
Process	cell activation	1	1	1	1	1	1.833e-05	1	1	1	1	1	1	1	1	1	1	1	1
Process	regulation of immune system process	1	1	1	1	1	3.721e-05	1	1	1	1	1	1	1	1	1	1	1	1
Process	B cell activation	1	1	1	1	1	6.792e-05	1	1	1	1	1	1	1	1	1	1	1	1
Network	Development_Skeletal _muscle_development	1	1	1	1	1	1	1	1	1	1	1	3.385e-08	1	1	1	1	1	1
Network	Muscle contraction	1	1	1	1	1	1	1	1	1	1	1	1.938e-05	1	1	1	1	1	1
Network	Cytoskeleton_Actin filaments	1	1	1	1	1	1	1	1	1	1	1	2.196e-05	1	1	1	1	1	1
Map	Cytoskeleton remodelling_TGF, WNT,and cytosksletol remodelling	1	1	1	1	1	1	1	1	1	1	1	8.273e-05	1	1	1	1	1	1
Map	Development_Notch Signaling pathway	1	1	1	1	1	1	1	1	1	1	1	1	1.884e-05	4.56e-05	1	1	1	1
Map	Development_Role of HDAC and calcium/calmodulin-dep[emndent (CaMK) in control of skeletal myogenesis	1	1	1	1	1	1	1	1	1	1	1	1	7.095e-05	1	1	1	1	1
Map	Development_Notch-induced EMT	1	1	1	1	1	1	1	1	1	1	1	1	9.53e-05	8.902e-05	1	1	1	1
Network	Development_Hedgehog signalling	1	1	1	1	1	1	1	1	1	1	1	1	4.955e-07	1	1	1	1	1
Network	Signal transduction_NOTCH signalling	1	1	1	1	1	1	1	1	1	1	1	1	5.432e-07	1	1	1	1	1
Network	Development_Blood vessel morphogenesis	1	1	1	1	1	1	1	1	1	1	1	1	1.729e-05	1	1	1	1	1
Process	cytokine-mediated signaling pathway	1	1	1	1	1	1	1	1	1.364e-05	1	1	1	1	1	1	1	1	1
Map	Development_Membrane-bound ESR1: interaction with growth factors signaling	1	1	1	1	1	1	1	1	1	8.685e-05	1	1	1	1	1	1	1	1
Network	Signal transduction_ESR1-membrane pathway	1	1	1	1	1	1	1	1	1	9.822e-05	1	1	1	1	1	1	1	1
Process	osteoblast development	1	1	1	1	1	1	1	1	1	7.798e-09	1	1	1	1	1	1	1	1
Process	uterus development	1	1	1	1	1	1	1	1	1	3.002e-07	1	1	1	1	1	1	1	1
Process	prostate epithelial cord elongation	1	1	1	1	1	1	1	1	1	3.263e-07	1	1	1	1	1	1	1	1
Process	prostate gland morphogenetic growth	1	1	1	1	1	1	1	1	1	6.511e-07	1	1	1	1	1	1	1	1
Process	regulation of cell proliferation	1	1	1	1	1	1	1	1	1	8.489e-07	1	1	1	1	1	1	1	1
Process	epithelial cell proliferation involved in mammary gland duct elongation	1	1	1	1	1	1	1	1	1	1.137e-06	1	1	1	1	1	1	1	1
Process	positive regulation of retinoic acid receptor signaling pathway	1	1	1	1	1	1	1	1	1	1.137e-06	1	1	1	1	1	1	1	1
Process	branch elongation involved in mammary gland duct branching	1	1	1	1	1	1	1	1	1	1.815e-06	1	1	1	1	1	1	1	1
Process	antral ovarian follicle growth	1	1	1	1	1	1	1	1	1	2.716e-06	1	1	1	1	1	1	1	1
Process	prostate epithelial cord arborization involved in prostate glandular acinus morphogenesis	1	1	1	1	1	1	1	1	1	2.716e-06	1	1	1	1	1	1	1	1
Process	regulation of branching involved in prostate gland morphogenesis	1	1	1	1	1	1	1	1	1	2.716e-06	1	1	1	1	1	1	1	1
Process	mammary gland branching involved in pregnancy	1	1	1	1	1	1	1	1	1	2.716e-06	1	1	1	1	1	1	1	1
Process	prostate glandular acinus morphogenesis	1	1	1	1	1	1	1	1	1	2.716e-06	1	1	1	1	1	1	1	1
Process	prostate gland epithelium morphogenesis	1	1	1	1	1	1	1	1	1	2.99e-06	1	1	1	1	1	1	1	1
Process	prostate gland morphogenesis	1	1	1	1	1	1	1	1	1	3.87e-06	1	1	1	1	1	1	1	1
Process	Sertoli cell proliferation	1	1	1	1	1	1	1	1	1	4.37e-06	1	1	1	1	1	1	1	1
Process	osteoblast differentiation	1	1	1	1	1	1	1	1	1	5.309e-06	1	1	1	1	1	1	1	1
Process	prostate glandular acinus development	1	1	1	1	1	1	1	1	1	9.305e-06	1	1	1	1	1	1	1	1
Process	branching involved in prostate gland morphogenesis	1	1	1	1	1	1	1	1	1	1.163e-05	1	1	1	1	1	1	1	1
Process	positive regulation of nitric-oxide synthase activity	1	1	1	1	1	1	1	1	1	1.451e-05	1	1	1	1	1	1	1	1
Process	vagina development	1	1	1	1	1	1	1	1	1	1.451e-05	1	1	1	1	1	1	1	1
Process	mammary gland epithelial cell proliferation	1	1	1	1	1	1	1	1	1	1.451e-05	1	1	1	1	1	1	1	1
Process	prostate gland growth	1	1	1	1	1	1	1	1	1	1.781e-05	1	1	1	1	1	1	1	1
Process	prostate gland development	1	1	1	1	1	1	1	1	1	1.781e-05	1	1	1	1	1	1	1	1
Process	branch elongation of an epithelium	1	1	1	1	1	1	1	1	1	2.09e-05	1	1	1	1	1	1	1	1
Process	genitalia development	1	1	1	1	1	1	1	1	1	2.583e-05	1	1	1	1	1	1	1	1
Process	negative regulation of viral entry into host cell	1	1	1	1	1	1	1	1	1	2.638e-05	1	1	1	1	1	1	1	1
Process	negative regulation of cellular process	1	1	1	1	1	1	1	1	1	3.117e-05	1	1	1	1	1	1	1	7.508e-19
Process	positive regulation of monooxygenase activity	1	1	1	1	1	1	1	1	1	3.593e-05	1	1	1	1	1	1	1	1
Process	intracellular estrogen receptor signaling pathway	1	1	1	1	1	1	1	1	1	3.593e-05	1	1	1	1	1	1	1	1
Process	female genitalia development	1	1	1	1	1	1	1	1	1	4.831e-05	1	1	1	1	1	1	1	1
Process	regulation of viral entry into host cell	1	1	1	1	1	1	1	1	1	6.221e-05	1	1	1	1	1	1	1	1
Process	mammary gland alveolus development	1	1	1	1	1	1	1	1	1	6.319e-05	1	1	1	1	1	1	1	1
Process	mammary gland lobule development	1	1	1	1	1	1	1	1	1	6.319e-05	1	1	1	1	1	1	1	1
Process	positive regulation of epidermal growth factor receptor signaling pathway	1	1	1	1	1	1	1	1	1	6.319e-05	1	1	1	1	1	1	1	1
Process	positive regulation of ERBB signaling pathway	1	1	1	1	1	1	1	1	1	7.164e-05	1	1	1	1	1	1	1	1
Process	ovarian follicle development	1	1	1	1	1	1	1	1	1	7.926e-05	1	1	1	1	1	1	1	1
Map	Glycolysis and gluconeogenesis p. 1	1	1	1	1	1	1	1	1	1	1	1	1	1	1	1	1	1	5.655e-05
Network	Cell adhesion_Cadherins	1	1	1	1	1	1	1	1	1	1	1	1	1	1	1	1	2.42e-08	1
Process	anatomical structure formation involved in morphogenesis	1	1	1	1	1	1	1	1	1	1	1	1	1	1	1	1	3.412e-06	1.09e-18
Process	regulation of filopodium assembly	1	1	1	1	1	1	1	1	1	1	1	1	1	1	1	1	6.328e-06	1
Process	regulation of cell projection assembly	1	1	1	1	1	1	1	1	1	1	1	1	1	1	1	1	1.515e-05	1
Process	cardiac ventricle morphogenesis	1	1	1	1	1	1	1	1	1	1	1	1	1	1	1	1	1.792e-05	1
Process	axonogenesis	1	1	1	1	1	1	1	1	1	1	1	1	1	1	1	1	4.934e-05	1
Process	cardiac ventricle formation	1	1	1	1	1	1	1	1	1	1	1	1	1	1	1	1	5.398e-05	1
Process	tissue morphogenesis	1	1	1	1	1	1	1	1	1	1	1	1	1	1	1	1	5.829e-05	1
Process	gamma-aminobutyric acid receptor clustering	1	1	1	1	1	1	1	1	1	1	1	1	1	1	1	1	6.071e-05	1
Process	right ventricular cardiac muscle tissue morphogenesis	1	1	1	1	1	1	1	1	1	1	1	1	1	1	1	1	6.071e-05	1
Process	cardiac chamber formation	1	1	1	1	1	1	1	1	1	1	1	1	1	1	1	1	7.379e-05	1
Process	digestive tract development	1	1	1	1	1	1	1	1	1	1	1	1	1	1	1	1	7.703e-05	1
Process	single-organism developmental process	1	1	1	1	1	1	1	1	1	1	1	1	1	1	1	1	1	3.119e-25
Process	regulation of transcription from RNA polymerase II promoter	1	1	1	1	1	1	1	1	1	1	1	1	1	1	1	1	1	4.578e-20
Process	embryo development ending in birth or egg hatching	1	1	1	1	1	1	1	1	1	1	1	1	1	1	1	1	1	1.326e-17
Process	positive regulation of transcription from RNA polymerase II promoter	1	1	1	1	1	1	1	1	1	1	1	1	1	1	1	1	1	1.835e-17
Process	chordate embryonic development	1	1	1	1	1	1	1	1	1	1	1	1	1	1	1	1	1	2.858e-17
Process	positive regulation of cellular process	1	1	1	1	1	1	1	1	1	1	1	1	1	1	1	1	1	3.101e-17
Process	skeletal system development	1	1	1	1	1	1	1	1	1	1	1	1	1	1	1	1	1	1.05e-16
Process	positive regulation of metabolic process	1	1	1	1	1	1	1	1	1	1	1	1	1	1	1	1	1	2.857e-16
Process	regulation of multicellular organismal development	1	1	1	1	1	1	1	1	1	1	1	1	1	1	1	1	1	4.391e-16
Process	positive regulation of gene expression	1	1	1	1	1	1	1	1	1	1	1	1	1	1	1	1	1	4.617e-16
Process	pattern specification process	1	1	1	1	1	1	1	1	1	1	1	1	1	1	1	1	1	1.161e-15
Process	tissue development	1	1	1	1	1	1	1	1	1	1	1	1	1	1	1	1	1	1.763e-15
Process	positive regulation of biosynthetic process	1	1	1	1	1	1	1	1	1	1	1	1	1	1	1	1	1	3.26e-15
Process	skeletal system morphogenesis	1	1	1	1	1	1	1	1	1	1	1	1	1	1	1	1	1	6.234e-15
Process	positive regulation of transcription, DNA-dependent	1	1	1	1	1	1	1	1	1	1	1	1	1	1	1	1	1	9.564e-15
Process	positive regulation of macromolecule metabolic process	1	1	1	1	1	1	1	1	1	1	1	1	1	1	1	1	1	9.682e-15
Process	positive regulation of cellular biosynthetic process	1	1	1	1	1	1	1	1	1	1	1	1	1	1	1	1	1	1.023e-14
Process	positive regulation of nucleobase-containing compound metabolic process	1	1	1	1	1	1	1	1	1	1	1	1	1	1	1	1	1	1.803e-14
Process	regulation of developmental process	1	1	1	1	1	1	1	1	1	1	1	1	1	1	1	1	1	2.019e-14
Process	positive regulation of nitrogen compound metabolic process	1	1	1	1	1	1	1	1	1	1	1	1	1	1	1	1	1	2.057e-14
Process	positive regulation of RNA metabolic process	1	1	1	1	1	1	1	1	1	1	1	1	1	1	1	1	1	4.722e-14
Process	positive regulation of macromolecule biosynthetic process	1	1	1	1	1	1	1	1	1	1	1	1	1	1	1	1	1	5.773e-14
Process	embryonic skeletal system development	1	1	1	1	1	1	1	1	1	1	1	1	1	1	1	1	1	8.596e-14
Process	single-organism cellular process	1	1	1	1	1	1	1	1	1	1	1	1	1	1	1	1	1	9.741e-14
Process	positive regulation of cellular metabolic process	1	1	1	1	1	1	1	1	1	1	1	1	1	1	1	1	1	1.015e-13
